# Supplementary material for: Co-Occurrence of Multidrug Resistant Klebsiella pneumoniae Pathogenic Clones of Human Relevance in an Equine Pneumonia Case
Source: Microbiol Spectr. 2022 May 17;10(3):e02158-21. doi: 10.1128/spectrum.02158-21 (PMC9241755; doi:10.1128/spectrum.02158-21)
Supplement: SUPPLEMENTAL FILE 1 — Supplemental material. Download spectrum.02158-21-s001.xlsx, XLSX file, 0.9 MB [file spectrum.02158-21-s001.xlsx]

## Sheet: Sheet1
Gene	Non-unique Gene name	Annotation	Comments	No. isolates	Avg sequences per isolate	Genome Fragment	Min group size nuc	Max group size nuc	JN1-42	JN1a	JN1c	JN1b	JN2a	JN2c	JN2-15	JN2b	JN2d	JN2-26
nanR		Transcriptional regulator NanR		10	1	1	701	701	JN1-42_00001	JN1a_05151	JN1c_05149	JN1b_05106	JN2a_00517	JN2c_05128	JN2-15_05191	JN2b_00001	JN2d_05074	JN2-26_05157
hsrA_2		putative transport protein HsrA		10	1	1	1397	1397	JN1-42_00002	JN1a_05152	JN1c_05150	JN1b_05107	JN2a_00518	JN2c_05129	JN2-15_05192	JN2b_00002	JN2d_05075	JN2-26_05158
rbsR_4		Ribose operon repressor		10	1	1	983	983	JN1-42_00003	JN1a_05153	JN1c_05151	JN1b_05108	JN2a_00519	JN2c_05130	JN2-15_05193	JN2b_00003	JN2d_05076	JN2-26_05159
rbsK_4		Ribokinase		10	1	1	932	932	JN1-42_00004	JN1a_05154	JN1c_05152	JN1b_05109	JN2a_00520	JN2c_05131	JN2-15_05194	JN2b_00004	JN2d_05077	JN2-26_05160
rbsB_1		Ribose import binding protein RbsB		10	1	1	890	890	JN1-42_00005	JN1a_05155	JN1c_00001	JN1b_00001	JN2a_00521	JN2c_00001	JN2-15_00001	JN2b_00005	JN2d_00001	JN2-26_00001
rbsC_1		Ribose import permease protein RbsC		10	1	1	965	965	JN1-42_00006	JN1a_05156	JN1c_00002	JN1b_00002	JN2a_00522	JN2c_00002	JN2-15_00002	JN2b_00006	JN2d_00002	JN2-26_00002
rbsA_1		Ribose import ATP-binding protein RbsA		10	1	1	1505	1505	JN1-42_00007	JN1a_05157	JN1c_00003	JN1b_00003	JN2a_00523	JN2c_00003	JN2-15_00003	JN2b_00007	JN2d_00003	JN2-26_00003
rbsD		D-ribose pyranase		10	1	1	419	419	JN1-42_00008	JN1a_05158	JN1c_00004	JN1b_00004	JN2a_00524	JN2c_00004	JN2-15_00004	JN2b_00008	JN2d_00004	JN2-26_00004
kup		Low affinity potassium transport system protein kup		10	1	1	1868	1868	JN1-42_00009	JN1a_05159	JN1c_00005	JN1b_00005	JN2a_00525	JN2c_00005	JN2-15_00005	JN2b_00009	JN2d_00005	JN2-26_00005
ravA		ATPase RavA		10	1	1	1499	1499	JN1-42_00010	JN1a_05160	JN1c_00006	JN1b_00006	JN2a_00526	JN2c_00006	JN2-15_00006	JN2b_00010	JN2d_00006	JN2-26_00006
viaA		Protein ViaA		10	1	1	1448	1448	JN1-42_00011	JN1a_05161	JN1c_00007	JN1b_00007	JN2a_00527	JN2c_00007	JN2-15_00007	JN2b_00011	JN2d_00007	JN2-26_00007
asnA		Aspartate--ammonia ligase		10	1	1	992	992	JN1-42_00012	JN1a_05162	JN1c_00008	JN1b_00008	JN2a_00528	JN2c_00008	JN2-15_00008	JN2b_00012	JN2d_00008	JN2-26_00008
asnC		Regulatory protein AsnC		10	1	1	458	458	JN1-42_00013	JN1a_05163	JN1c_00009	JN1b_00009	JN2a_00529	JN2c_00009	JN2-15_00009	JN2b_00013	JN2d_00009	JN2-26_00009
mioC		Protein MioC		10	1	1	440	440	JN1-42_00014	JN1a_05164	JN1c_00010	JN1b_00010	JN2a_00530	JN2c_00010	JN2-15_00010	JN2b_00014	JN2d_00010	JN2-26_00010
mnmG		tRNA uridine 5-carboxymethylaminomethyl modification enzyme MnmG		10	1	1	1889	1889	JN1-42_00015	JN1a_05165	JN1c_00011	JN1b_00011	JN2a_00531	JN2c_00011	JN2-15_00011	JN2b_00015	JN2d_00011	JN2-26_00011
rsmG		Ribosomal RNA small subunit methyltransferase G		10	1	1	623	623	JN1-42_00016	JN1a_05166	JN1c_00012	JN1b_00012	JN2a_00532	JN2c_00012	JN2-15_00012	JN2b_00016	JN2d_00012	JN2-26_00012
atpI		ATP synthase protein I		10	1	1	380	380	JN1-42_00017	JN1a_05167	JN1c_00013	JN1b_00013	JN2a_00533	JN2c_00013	JN2-15_00013	JN2b_00017	JN2d_00013	JN2-26_00013
atpB		ATP synthase subunit a		10	1	1	815	815	JN1-42_00018	JN1a_05168	JN1c_00014	JN1b_00014	JN2a_00534	JN2c_00014	JN2-15_00014	JN2b_00018	JN2d_00014	JN2-26_00014
atpE		ATP synthase subunit c		10	1	1	239	239	JN1-42_00019	JN1a_05169	JN1c_00015	JN1b_00015	JN2a_00535	JN2c_00015	JN2-15_00015	JN2b_00019	JN2d_00015	JN2-26_00015
atpF		ATP synthase subunit b		10	1	1	470	470	JN1-42_00020	JN1a_05170	JN1c_00016	JN1b_00016	JN2a_00536	JN2c_00016	JN2-15_00016	JN2b_00020	JN2d_00016	JN2-26_00016
atpH		ATP synthase subunit delta		10	1	1	533	533	JN1-42_00021	JN1a_05171	JN1c_00017	JN1b_00017	JN2a_00537	JN2c_00017	JN2-15_00017	JN2b_00021	JN2d_00017	JN2-26_00017
atpA		ATP synthase subunit alpha		10	1	1	1541	1541	JN1-42_00022	JN1a_05172	JN1c_00018	JN1b_00018	JN2a_00538	JN2c_00018	JN2-15_00018	JN2b_00022	JN2d_00018	JN2-26_00018
atpG		ATP synthase gamma chain		10	1	1	863	863	JN1-42_00023	JN1a_05173	JN1c_00019	JN1b_00019	JN2a_00539	JN2c_00019	JN2-15_00019	JN2b_00023	JN2d_00019	JN2-26_00019
atpD		ATP synthase subunit beta		10	1	1	1382	1382	JN1-42_00024	JN1a_05174	JN1c_00020	JN1b_00020	JN2a_00540	JN2c_00020	JN2-15_00020	JN2b_00024	JN2d_00020	JN2-26_00020
atpC		ATP synthase epsilon chain		10	1	1	419	419	JN1-42_00025	JN1a_05175	JN1c_00021	JN1b_00021	JN2a_00541	JN2c_00021	JN2-15_00021	JN2b_00025	JN2d_00021	JN2-26_00021
glmU		Bifunctional protein GlmU		10	1	1	1370	1370	JN1-42_00026	JN1a_05176	JN1c_00022	JN1b_00022	JN2a_00542	JN2c_00022	JN2-15_00022	JN2b_00026	JN2d_00022	JN2-26_00022
glmS_1		Glutamine--fructose-6-phosphate aminotransferase [isomerizing]		10	1	1	1829	1829	JN1-42_00027	JN1a_05177	JN1c_00023	JN1b_00023	JN2a_00543	JN2c_00023	JN2-15_00023	JN2b_00027	JN2d_00023	JN2-26_00023
pstS		Phosphate-binding protein PstS		10	1	1	1040	1040	JN1-42_00028	JN1a_05178	JN1c_00024	JN1b_00024	JN2a_00544	JN2c_00024	JN2-15_00024	JN2b_00028	JN2d_00024	JN2-26_00024
pstC		Phosphate transport system permease protein PstC		10	1	1	959	959	JN1-42_00029	JN1a_05179	JN1c_00025	JN1b_00025	JN2a_00545	JN2c_00025	JN2-15_00025	JN2b_00029	JN2d_00025	JN2-26_00025
pstA		Phosphate transport system permease protein PstA		10	1	1	890	890	JN1-42_00030	JN1a_05180	JN1c_00026	JN1b_00026	JN2a_00546	JN2c_00026	JN2-15_00026	JN2b_00030	JN2d_00026	JN2-26_00026
pstB		Phosphate import ATP-binding protein PstB		10	1	1	773	773	JN1-42_00031	JN1a_05181	JN1c_00027	JN1b_00027	JN2a_00547	JN2c_00027	JN2-15_00027	JN2b_00031	JN2d_00027	JN2-26_00027
phoU		Phosphate-specific transport system accessory protein PhoU		10	1	1	725	725	JN1-42_00032	JN1a_05182	JN1c_00028	JN1b_00028	JN2a_00548	JN2c_00028	JN2-15_00028	JN2b_00032	JN2d_00028	JN2-26_00028
bglH_1		Cryptic outer membrane porin BglH		10	1	1	1634	1634	JN1-42_00033	JN1a_05183	JN1c_00029	JN1b_00029	JN2a_00549	JN2c_00029	JN2-15_00029	JN2b_00033	JN2d_00029	JN2-26_00029
axe1-6A		Carbohydrate acetyl esterase/feruloyl esterase		10	1	1	1166	1166	JN1-42_00034	JN1a_05184	JN1c_00030	JN1b_00030	JN2a_00550	JN2c_00030	JN2-15_00030	JN2b_00034	JN2d_00030	JN2-26_00030
nagB_1		Glucosamine-6-phosphate deaminase		10	1	1	719	719	JN1-42_00035	JN1a_05185	JN1c_00031	JN1b_00031	JN2a_00551	JN2c_00031	JN2-15_00031	JN2b_00035	JN2d_00031	JN2-26_00031
yieH		6-phosphogluconate phosphatase		10	1	1	665	665	JN1-42_00036	JN1a_05186	JN1c_00032	JN1b_00032	JN2a_00552	JN2c_00032	JN2-15_00032	JN2b_00036	JN2d_00032	JN2-26_00032
adeP		Adenine permease AdeP		10	1	1	1337	1337	JN1-42_00037	JN1a_05187	JN1c_00033	JN1b_00033	JN2a_00553	JN2c_00033	JN2-15_00033	JN2b_00037	JN2d_00033	JN2-26_00033
chrR		Quinone reductase		10	1	1	566	566	JN1-42_00038	JN1a_05188	JN1c_00034	JN1b_00034	JN2a_00554	JN2c_00034	JN2-15_00034	JN2b_00038	JN2d_00034	JN2-26_00034
group_3533		hypothetical protein		10	1	1	728	728	JN1-42_00039	JN1a_05189	JN1c_00035	JN1b_00035	JN2a_00555	JN2c_00035	JN2-15_00035	JN2b_00039	JN2d_00035	JN2-26_00035
yidZ		HTH-type transcriptional regulator YidZ		10	1	1	932	959	JN1-42_00040	JN1a_05190	JN1c_00036	JN1b_00036	JN2a_00556	JN2c_00036	JN2-15_00036	JN2b_00040	JN2d_00036	JN2-26_00036
mdtL		Multidrug resistance protein MdtL		10	1	1	1178	1178	JN1-42_00041	JN1a_05191	JN1c_00037	JN1b_00037	JN2a_00557	JN2c_00037	JN2-15_00037	JN2b_00041	JN2d_00037	JN2-26_00037
group_4261		hypothetical protein		10	1	1	419	419	JN1-42_00042	JN1a_05192	JN1c_00038	JN1b_00038	JN2a_00558	JN2c_00038	JN2-15_00038	JN2b_00042	JN2d_00038	JN2-26_00038
mnmE		tRNA modification GTPase MnmE		10	1	1	1364	1364	JN1-42_00043	JN1a_05193	JN1c_00039	JN1b_00039	JN2a_00559	JN2c_00039	JN2-15_00049	JN2b_00043	JN2d_00039	JN2-26_00039
yidC		Membrane protein insertase YidC		10	1	1	1646	1646	JN1-42_00044	JN1a_05194	JN1c_00040	JN1b_00040	JN2a_00560	JN2c_00040	JN2-15_00050	JN2b_00044	JN2d_00040	JN2-26_00040
rnpA		Ribonuclease P protein component		5	1	1	326	326	JN1-42_00045	JN1a_05195	JN1c_00041					JN2b_00045	JN2d_00041
dnaA		Chromosomal replication initiator protein DnaA		10	1	1	1403	1403	JN1-42_00046	JN1a_05196	JN1c_00042	JN1b_00042	JN2a_00562	JN2c_00042	JN2-15_00052	JN2b_00046	JN2d_00042	JN2-26_00042
dnaN		Beta sliding clamp		10	1	1	1100	1100	JN1-42_00048	JN1a_05198	JN1c_00044	JN1b_00044	JN2a_00564	JN2c_00044	JN2-15_00054	JN2b_00048	JN2d_00044	JN2-26_00044
recF		DNA replication and repair protein RecF		10	1	1	1073	1073	JN1-42_00049	JN1a_05199	JN1c_00045	JN1b_00045	JN2a_00565	JN2c_00045	JN2-15_00055	JN2b_00049	JN2d_00045	JN2-26_00045
gyrB		DNA gyrase subunit B		10	1	1	2414	2414	JN1-42_00050	JN1a_05200	JN1c_00046	JN1b_00046	JN2a_00566	JN2c_00046	JN2-15_00056	JN2b_00050	JN2d_00046	JN2-26_00046
yidA		Sugar phosphatase YidA		10	1	1	812	812	JN1-42_00051	JN1a_05201	JN1c_00047	JN1b_00047	JN2a_00567	JN2c_00047	JN2-15_00057	JN2b_00051	JN2d_00047	JN2-26_00047
group_6849		hypothetical protein		10	1	1	1061	1061	JN1-42_00052	JN1a_05202	JN1c_00048	JN1b_00048	JN2a_00568	JN2c_00048	JN2-15_00058	JN2b_00052	JN2d_00048	JN2-26_00048
group_7003		hypothetical protein		10	1	1	1133	1133	JN1-42_00053	JN1a_05203	JN1c_00049	JN1b_00049	JN2a_00569	JN2c_00049	JN2-15_00059	JN2b_00053	JN2d_00049	JN2-26_00049
lutR		HTH-type transcriptional regulator LutR		10	1	1	689	689	JN1-42_00054	JN1a_05204	JN1c_00050	JN1b_00050	JN2a_00570	JN2c_00050	JN2-15_00060	JN2b_00054	JN2d_00050	JN2-26_00050
dgoK1_1		putative 2-dehydro-3-deoxygalactonokinase DgoK1		10	1	1	878	878	JN1-42_00055	JN1a_05205	JN1c_00051	JN1b_00051	JN2a_00571	JN2c_00051	JN2-15_00061	JN2b_00055	JN2d_00051	JN2-26_00051
dgoA_1		2-dehydro-3-deoxy-6-phosphogalactonate aldolase		10	1	1	617	617	JN1-42_00056	JN1a_05206	JN1c_00052	JN1b_00052	JN2a_00572	JN2c_00052	JN2-15_00062	JN2b_00056	JN2d_00052	JN2-26_00052
dgoD		D-galactonate dehydratase		10	1	1	1148	1148	JN1-42_00057	JN1a_05207	JN1c_00053	JN1b_00053	JN2a_00573	JN2c_00053	JN2-15_00063	JN2b_00057	JN2d_00053	JN2-26_00053
dgoT_1		D-galactonate transporter		10	1	1	1292	1292	JN1-42_00058	JN1a_05208	JN1c_00054	JN1b_00054	JN2a_00574	JN2c_00054	JN2-15_00064	JN2b_00058	JN2d_00054	JN2-26_00054
group_5913		hypothetical protein		10	1	1	1220	1232	JN1-42_00059	JN1a_05209	JN1c_00055	JN1b_00055	JN2a_00575	JN2c_00055	JN2-15_00065	JN2b_00059	JN2d_00055	JN2-26_00055
group_3715		hypothetical protein		10	1	1	332	332	JN1-42_00060	JN1a_05210	JN1c_00056	JN1b_00056	JN2a_00576	JN2c_00056	JN2-15_00066	JN2b_00060	JN2d_00056	JN2-26_00056
ibpA		Small heat shock protein IbpA		10	1	1	413	413	JN1-42_00062	JN1a_05212	JN1c_00058	JN1b_00058	JN2a_00578	JN2c_00058	JN2-15_00068	JN2b_00062	JN2d_00058	JN2-26_00058
ibpB_1		Small heat shock protein IbpB		10	1	1	428	428	JN1-42_00063	JN1a_05213	JN1c_00059	JN1b_00059	JN2a_00579	JN2c_00059	JN2-15_00069	JN2b_00063	JN2d_00059	JN2-26_00059
group_65		hypothetical protein		9	1	1	269	824	JN1-42_00064	JN1a_05214	JN1c_00060	JN1b_00060	JN2a_00580	JN2c_00060		JN2b_00064	JN2d_00060	JN2-26_00060
aspT_1		Aspartate/alanine antiporter		10	1	1	1661	1661	JN1-42_00065	JN1a_05215	JN1c_00061	JN1b_00061	JN2a_00581	JN2c_00061	JN2-15_00071	JN2b_00066	JN2d_00062	JN2-26_00061
mngR_1		Mannosyl-D-glycerate transport/metabolism system repressor MngR		10	1	1	722	746	JN1-42_00066	JN1a_05216	JN1c_00062	JN1b_00062	JN2a_00582	JN2c_00062	JN2-15_00072	JN2b_00067	JN2d_00063	JN2-26_00062
malP_1		PTS system maltose-specific EIICB component		10	1	1	1622	1622	JN1-42_00067	JN1a_05217	JN1c_00063	JN1b_00063	JN2a_00583	JN2c_00063	JN2-15_00073	JN2b_00068	JN2d_00064	JN2-26_00063
aglB		6-phospho-alpha-glucosidase		10	1	1	1322	1322	JN1-42_00068	JN1a_05218	JN1c_00064	JN1b_00064	JN2a_00584	JN2c_00064	JN2-15_00074	JN2b_00069	JN2d_00065	JN2-26_00064
yidH		Inner membrane protein YidH		10	1	1	347	347	JN1-42_00069	JN1a_05219	JN1c_00065	JN1b_00065	JN2a_00585	JN2c_00065	JN2-15_00075	JN2b_00070	JN2d_00066	JN2-26_00065
yidG		Inner membrane protein YidG		10	1	1	362	362	JN1-42_00070	JN1a_05220	JN1c_00066	JN1b_00066	JN2a_00586	JN2c_00066	JN2-15_00076	JN2b_00071	JN2d_00067	JN2-26_00066
group_5577		hypothetical protein		10	1	1	500	500	JN1-42_00071	JN1a_05221	JN1c_00067	JN1b_00067	JN2a_00587	JN2c_00067	JN2-15_00077	JN2b_00072	JN2d_00068	JN2-26_00067
dsdA		D-serine dehydratase		10	1	1	1328	1328	JN1-42_00072	JN1a_05222	JN1c_00068	JN1b_00068	JN2a_00588	JN2c_00068	JN2-15_00078	JN2b_00073	JN2d_00069	JN2-26_00068
dsdX		D-serine transporter DsdX		10	1	1	1337	1337	JN1-42_00073	JN1a_05223	JN1c_00069	JN1b_00069	JN2a_00589	JN2c_00069	JN2-15_00079	JN2b_00074	JN2d_00070	JN2-26_00069
dsdC_1		HTH-type transcriptional regulator DsdC		10	1	1	923	923	JN1-42_00074	JN1a_05224	JN1c_00070	JN1b_00070	JN2a_00590	JN2c_00070	JN2-15_00080	JN2b_00075	JN2d_00071	JN2-26_00070
emrD		Multidrug resistance protein D		10	1	1	1184	1184	JN1-42_00075	JN1a_05225	JN1c_00071	JN1b_00071	JN2a_00591	JN2c_00071	JN2-15_00081	JN2b_00076	JN2d_00072	JN2-26_00071
group_194		hypothetical protein		10	1	1	614	833	JN1-42_00076	JN1a_05226	JN1c_00072	JN1b_00072	JN2a_00592	JN2c_00072	JN2-15_00082	JN2b_00077	JN2d_00073	JN2-26_00072
group_5065		hypothetical protein		10	1	1	446	446	JN1-42_00077	JN1a_05227	JN1c_00073	JN1b_00073	JN2a_00593	JN2c_00073	JN2-15_00083	JN2b_00078	JN2d_00074	JN2-26_00073
group_4308		hypothetical protein		10	1	1	89	89	JN1-42_00078	JN1a_05228	JN1c_00074	JN1b_00074	JN2a_00594	JN2c_00074	JN2-15_00084	JN2b_00079	JN2d_00075	JN2-26_00074
group_3672		hypothetical protein		10	1	1	95	95	JN1-42_00080	JN1a_05230	JN1c_00076	JN1b_00076	JN2a_00596	JN2c_00076	JN2-15_00086	JN2b_00081	JN2d_00077	JN2-26_00076
ilvB_1		Acetolactate synthase isozyme 1 large subunit		10	1	1	1688	1688	JN1-42_00081	JN1a_05231	JN1c_00077	JN1b_00077	JN2a_00597	JN2c_00077	JN2-15_00087	JN2b_00082	JN2d_00078	JN2-26_00077
ilvN		Acetolactate synthase isozyme 1 small subunit		10	1	1	287	287	JN1-42_00082	JN1a_05232	JN1c_00078	JN1b_00078	JN2a_00598	JN2c_00078	JN2-15_00088	JN2b_00083	JN2d_00079	JN2-26_00078
uhpA		Transcriptional regulatory protein UhpA		10	1	1	593	593	JN1-42_00083	JN1a_05233	JN1c_00079	JN1b_00079	JN2a_00599	JN2c_00079	JN2-15_00089	JN2b_00084	JN2d_00080	JN2-26_00079
uhpB		Signal transduction histidine-protein kinase/phosphatase UhpB		10	1	1	1502	1502	JN1-42_00084	JN1a_05234	JN1c_00080	JN1b_00080	JN2a_00600	JN2c_00080	JN2-15_00090	JN2b_00085	JN2d_00081	JN2-26_00080
uhpC		Membrane sensor protein UhpC		10	1	1	1328	1328	JN1-42_00085	JN1a_05235	JN1c_00081	JN1b_00081	JN2a_00601	JN2c_00081	JN2-15_00091	JN2b_00086	JN2d_00082	JN2-26_00081
uhpT		Hexose-6-phosphate:phosphate antiporter		10	1	1	1391	1391	JN1-42_00086	JN1a_05236	JN1c_00082	JN1b_00082	JN2a_00602	JN2c_00082	JN2-15_00092	JN2b_00087	JN2d_00083	JN2-26_00082
group_195		hypothetical protein		10	1	1	452	464	JN1-42_00087	JN1a_05237	JN1c_00083	JN1b_00083	JN2a_00603	JN2c_00083	JN2-15_00093	JN2b_00088	JN2d_00084	JN2-26_00083
group_4061		hypothetical protein		10	1	1	323	323	JN1-42_00088	JN1a_05238	JN1c_00084	JN1b_00084	JN2a_00604	JN2c_00084	JN2-15_00094	JN2b_00089	JN2d_00085	JN2-26_00084
group_6		hypothetical protein		10	1	1	251	359	JN1-42_00089	JN1a_05239	JN1c_00085	JN1b_00086	JN2a_00606	JN2c_00086	JN2-15_00095	JN2b_00090	JN2d_00086	JN2-26_00086
nepI_1		Purine ribonucleoside efflux pump NepI		10	1	1	1193	1193	JN1-42_00090	JN1a_05240	JN1c_00086	JN1b_00087	JN2a_00607	JN2c_00087	JN2-15_00096	JN2b_00091	JN2d_00087	JN2-26_00087
phnX		Phosphonoacetaldehyde hydrolase		10	1	1	809	809	JN1-42_00091	JN1a_05241	JN1c_00087	JN1b_00088	JN2a_00608	JN2c_00088	JN2-15_00097	JN2b_00092	JN2d_00088	JN2-26_00088
phnW		2-aminoethylphosphonate--pyruvate transaminase		10	1	1	1103	1103	JN1-42_00092	JN1a_05242	JN1c_00088	JN1b_00089	JN2a_00609	JN2c_00089	JN2-15_00098	JN2b_00093	JN2d_00089	JN2-26_00089
phnR		Putative transcriptional regulator of 2-aminoethylphosphonate degradation operons		10	1	1	719	719	JN1-42_00093	JN1a_05243	JN1c_00089	JN1b_00090	JN2a_00610	JN2c_00090	JN2-15_00099	JN2b_00094	JN2d_00090	JN2-26_00090
phnS		Putative 2-aminoethylphosphonate-binding periplasmic protein		10	1	1	1013	1013	JN1-42_00094	JN1a_05244	JN1c_00090	JN1b_00091	JN2a_00611	JN2c_00091	JN2-15_00100	JN2b_00095	JN2d_00091	JN2-26_00091
phnT		Putative 2-aminoethylphosphonate import ATP-binding protein PhnT		10	1	1	1112	1112	JN1-42_00095	JN1a_05245	JN1c_00091	JN1b_00092	JN2a_00612	JN2c_00092	JN2-15_00101	JN2b_00096	JN2d_00092	JN2-26_00092
phnU		Putative 2-aminoethylphosphonate transport system permease protein PhnU		10	1	1	752	860	JN1-42_00096	JN1a_05246	JN1c_00092	JN1b_00093	JN2a_00613	JN2c_00093	JN2-15_00102	JN2b_00097	JN2d_00093	JN2-26_00093
phnV_1		Putative 2-aminoethylphosphonate transport system permease protein PhnV		10	1	1	797	797	JN1-42_00097	JN1a_05247	JN1c_00093	JN1b_00094	JN2a_00614	JN2c_00094	JN2-15_00103	JN2b_00098	JN2d_00094	JN2-26_00094
group_16	lamB_1	Maltoporin		3	1	1	1379	1379	JN1-42_00098		JN1c_00094				JN2-15_00104
chbA_1		PTS system N,N'-diacetylchitobiose-specific EIIA component		10	1	1	302	302	JN1-42_00099	JN1a_00001	JN1c_00095	JN1b_00095	JN2a_00615	JN2c_00095	JN2-15_00105	JN2b_00099	JN2d_00095	JN2-26_00096
licC_1		Lichenan permease IIC component		10	1	1	1322	1322	JN1-42_00100	JN1a_00002	JN1c_00096	JN1b_00096	JN2a_00616	JN2c_00096	JN2-15_00106	JN2b_00100	JN2d_00096	JN2-26_00097
celA_1		PTS system cellobiose-specific EIIB component		10	1	1	314	314	JN1-42_00101	JN1a_00003	JN1c_00097	JN1b_00097	JN2a_00617	JN2c_00097	JN2-15_00107	JN2b_00101	JN2d_00097	JN2-26_00098
ascG_1		HTH-type transcriptional regulator AscG		10	1	1	944	944	JN1-42_00102	JN1a_00004	JN1c_00098	JN1b_00098	JN2a_00618	JN2c_00098	JN2-15_00108	JN2b_00102	JN2d_00098	JN2-26_00099
pcaK_1		4-hydroxybenzoate transporter PcaK		10	1	1	1370	1370	JN1-42_00103	JN1a_00005	JN1c_00099	JN1b_00099	JN2a_00619	JN2c_00099	JN2-15_00109	JN2b_00103	JN2d_00099	JN2-26_00100
galA		Gallate dioxygenase		10	1	1	1262	1262	JN1-42_00104	JN1a_00006	JN1c_00100	JN1b_00100	JN2a_00620	JN2c_00100	JN2-15_00110	JN2b_00104	JN2d_00100	JN2-26_00101
hdfR_1		HTH-type transcriptional regulator HdfR		10	1	1	1226	1226	JN1-42_00105	JN1a_00007	JN1c_00101	JN1b_00101	JN2a_00621	JN2c_00101	JN2-15_00111	JN2b_00105	JN2d_00101	JN2-26_00102
galB		4-oxalmesaconate hydratase		10	1	1	740	740	JN1-42_00106	JN1a_00008	JN1c_00102	JN1b_00102	JN2a_00622	JN2c_00102	JN2-15_00112	JN2b_00106	JN2d_00102	JN2-26_00103
galC		4-carboxy-4-hydroxy-2-oxoadipic acid aldolase		10	1	1	713	713	JN1-42_00107	JN1a_00009	JN1c_00103	JN1b_00103	JN2a_00623	JN2c_00103	JN2-15_00113	JN2b_00107	JN2d_00103	JN2-26_00104
galD		4-oxalomesaconate tautomerase		10	1	1	1085	1085	JN1-42_00108	JN1a_00010	JN1c_00104	JN1b_00104	JN2a_00624	JN2c_00104	JN2-15_00114	JN2b_00108	JN2d_00104	JN2-26_00105
group_6967		hypothetical protein		10	1	1	863	863	JN1-42_00109	JN1a_00011	JN1c_00105	JN1b_00105	JN2a_00625	JN2c_00105	JN2-15_00115	JN2b_00109	JN2d_00105	JN2-26_00106
group_4085		hypothetical protein		10	1	1	290	290	JN1-42_00110	JN1a_00012	JN1c_00106	JN1b_00106	JN2a_00626	JN2c_00106	JN2-15_00116	JN2b_00110	JN2d_00106	JN2-26_00107
yicL		putative inner membrane transporter YicL		10	1	1	902	902	JN1-42_00111	JN1a_00013	JN1c_00107	JN1b_00107	JN2a_00627	JN2c_00107	JN2-15_00117	JN2b_00111	JN2d_00107	JN2-26_00108
murP		PTS system N-acetylmuramic acid-specific EIIBC component		10	1	1	1433	1433	JN1-42_00112	JN1a_00014	JN1c_00108	JN1b_00108	JN2a_00628	JN2c_00108	JN2-15_00118	JN2b_00112	JN2d_00108	JN2-26_00109
murQ_1		N-acetylmuramic acid 6-phosphate etherase		10	1	1	902	902	JN1-42_00113	JN1a_00015	JN1c_00109	JN1b_00109	JN2a_00629	JN2c_00109	JN2-15_00119	JN2b_00113	JN2d_00109	JN2-26_00110
bcr_1		Bicyclomycin resistance protein		10	1	1	1163	1163	JN1-42_00114	JN1a_00016	JN1c_00110	JN1b_00110	JN2a_00630	JN2c_00110	JN2-15_00120	JN2b_00114	JN2d_00110	JN2-26_00111
oprM_1		Outer membrane protein OprM		10	1	1	1364	1364	JN1-42_00115	JN1a_00017	JN1c_00111	JN1b_00111	JN2a_00631	JN2c_00111	JN2-15_00121	JN2b_00115	JN2d_00111	JN2-26_00112
mexB		Multidrug resistance protein MexB		10	1	1	3107	3107	JN1-42_00116	JN1a_00018	JN1c_00112	JN1b_00112	JN2a_00632	JN2c_00112	JN2-15_00122	JN2b_00116	JN2d_00112	JN2-26_00113
mexA		Multidrug resistance protein MexA		10	1	1	1124	1124	JN1-42_00117	JN1a_00019	JN1c_00113	JN1b_00113	JN2a_00633	JN2c_00113	JN2-15_00123	JN2b_00117	JN2d_00113	JN2-26_00114
group_199		Acetyltransferase		10	1	1	416	416	JN1-42_00118	JN1a_00020	JN1c_00114	JN1b_00114	JN2a_00634	JN2c_00114	JN2-15_00124	JN2b_00118	JN2d_00114	JN2-26_00115
group_643		hypothetical protein		3	1	1	485	485	JN1-42_00119	JN1a_00021	JN1c_00115
betI_1		HTH-type transcriptional regulator BetI		10	1	1	647	647	JN1-42_00120	JN1a_00022	JN1c_00116	JN1b_00116	JN2a_00636	JN2c_00116	JN2-15_00125	JN2b_00119	JN2d_00115	JN2-26_00116
bmr3		Multidrug resistance protein 3		10	1	1	1493	1493	JN1-42_00121	JN1a_00023	JN1c_00117	JN1b_00117	JN2a_00637	JN2c_00117	JN2-15_00126	JN2b_00120	JN2d_00116	JN2-26_00117
dmlR_1		HTH-type transcriptional regulator DmlR		10	1	1	914	914	JN1-42_00122	JN1a_00024	JN1c_00118	JN1b_00118	JN2a_00638	JN2c_00118	JN2-15_00127	JN2b_00121	JN2d_00117	JN2-26_00118
group_66		hypothetical protein		10	1	1	293	626	JN1-42_00123	JN1a_00025	JN1c_00119	JN1b_00119	JN2a_00639	JN2c_00119	JN2-15_00129	JN2b_00122	JN2d_00118	JN2-26_00119
group_5791		hypothetical protein		10	1	1	470	470	JN1-42_00124	JN1a_00026	JN1c_00120	JN1b_00120	JN2a_00640	JN2c_00120	JN2-15_00130	JN2b_00123	JN2d_00119	JN2-26_00120
group_6844		hypothetical protein		10	1	1	536	536	JN1-42_00125	JN1a_00027	JN1c_00121	JN1b_00121	JN2a_00641	JN2c_00121	JN2-15_00131	JN2b_00124	JN2d_00120	JN2-26_00121
rclR_1		RCS-specific HTH-type transcriptional activator RclR		10	1	1	905	905	JN1-42_00126	JN1a_00028	JN1c_00122	JN1b_00122	JN2a_00642	JN2c_00122	JN2-15_00132	JN2b_00125	JN2d_00121	JN2-26_00122
nlpA		Lipoprotein 28		10	1	1	809	809	JN1-42_00127	JN1a_00029	JN1c_00123	JN1b_00123	JN2a_00643	JN2c_00123	JN2-15_00133	JN2b_00126	JN2d_00122	JN2-26_00123
group_3482		hypothetical protein		10	1	1	854	854	JN1-42_00128	JN1a_00030	JN1c_00124	JN1b_00124	JN2a_00644	JN2c_00124	JN2-15_00134	JN2b_00127	JN2d_00123	JN2-26_00124
rppH_1		RNA pyrophosphohydrolase		10	1	1	560	560	JN1-42_00129	JN1a_00031	JN1c_00125	JN1b_00125	JN2a_00645	JN2c_00125	JN2-15_00135	JN2b_00128	JN2d_00124	JN2-26_00125
group_6990		hypothetical protein		10	1	1	779	779	JN1-42_00130	JN1a_00032	JN1c_00126	JN1b_00126	JN2a_00646	JN2c_00126	JN2-15_00136	JN2b_00129	JN2d_00125	JN2-26_00126
cdhR		HTH-type transcriptional regulator CdhR		10	1	1	953	953	JN1-42_00131	JN1a_00033	JN1c_00127	JN1b_00127	JN2a_00647	JN2c_00127	JN2-15_00137	JN2b_00130	JN2d_00126	JN2-26_00127
yahK		Aldehyde reductase YahK		10	1	1	1049	1049	JN1-42_00132	JN1a_00034	JN1c_00128	JN1b_00128	JN2a_00648	JN2c_00128	JN2-15_00138	JN2b_00131	JN2d_00127	JN2-26_00128
group_200		hypothetical protein		9	1	1	698	698	JN1-42_00133	JN1a_00035	JN1c_00129	JN1b_00130	JN2a_00650	JN2c_00130	JN2-15_00140	JN2b_00132	JN2d_00128
ycnE		Putative monooxygenase YcnE		10	1	1	290	290	JN1-42_00134	JN1a_00036	JN1c_00130	JN1b_00131	JN2a_00651	JN2c_00131	JN2-15_00141	JN2b_00133	JN2d_00129	JN2-26_00130
group_4864		Zinc-type alcohol dehydrogenase-like protein		10	1	1	1007	1007	JN1-42_00135	JN1a_00037	JN1c_00131	JN1b_00132	JN2a_00652	JN2c_00132	JN2-15_00142	JN2b_00134	JN2d_00130	JN2-26_00131
group_5304		hypothetical protein		10	1	1	467	467	JN1-42_00136	JN1a_00038	JN1c_00132	JN1b_00133	JN2a_00653	JN2c_00133	JN2-15_00143	JN2b_00135	JN2d_00131	JN2-26_00132
yicJ_1		Inner membrane symporter YicJ		10	1	1	1394	1394	JN1-42_00138	JN1a_00040	JN1c_00134	JN1b_00143	JN2a_00663	JN2c_00143	JN2-15_00151	JN2b_00152	JN2d_00147	JN2-26_00134
yicI		Alpha-xylosidase		10	1	1	2318	2318	JN1-42_00139	JN1a_00041	JN1c_00135	JN1b_00144	JN2a_00664	JN2c_00144	JN2-15_00152	JN2b_00153	JN2d_00148	JN2-26_00135
group_5277		hypothetical protein		10	1	1	722	722	JN1-42_00140	JN1a_00042	JN1c_00136	JN1b_00145	JN2a_00665	JN2c_00145	JN2-15_00153	JN2b_00154	JN2d_00149	JN2-26_00136
bglT		6-phospho-beta-glucosidase BglT		10	1	1	1379	1379	JN1-42_00141	JN1a_00043	JN1c_00137	JN1b_00146	JN2a_00666	JN2c_00146	JN2-15_00154	JN2b_00155	JN2d_00150	JN2-26_00137
malP_2		PTS system maltose-specific EIICB component		10	1	1	1559	1559	JN1-42_00142	JN1a_00044	JN1c_00138	JN1b_00147	JN2a_00667	JN2c_00147	JN2-15_00155	JN2b_00156	JN2d_00151	JN2-26_00138
group_5809		hypothetical protein		10	1	1	1715	1715	JN1-42_00143	JN1a_00045	JN1c_00139	JN1b_00148	JN2a_00668	JN2c_00148	JN2-15_00156	JN2b_00157	JN2d_00152	JN2-26_00139
xanP_1		Xanthine permease XanP		10	1	1	1391	1391	JN1-42_00144	JN1a_00046	JN1c_00140	JN1b_00149	JN2a_00669	JN2c_00149	JN2-15_00157	JN2b_00158	JN2d_00153	JN2-26_00140
gltS		Sodium/glutamate symporter		10	1	1	1202	1202	JN1-42_00145	JN1a_00047	JN1c_00141	JN1b_00150	JN2a_00670	JN2c_00150	JN2-15_00158	JN2b_00159	JN2d_00154	JN2-26_00141
glpK_1		Glycerol kinase		10	1	1	1511	1511	JN1-42_00146	JN1a_00048	JN1c_00142	JN1b_00151	JN2a_00671	JN2c_00151	JN2-15_00159	JN2b_00160	JN2d_00155	JN2-26_00142
glpF_1		Glycerol uptake facilitator protein		10	1	1	851	851	JN1-42_00147	JN1a_00049	JN1c_00143	JN1b_00152	JN2a_00672	JN2c_00152	JN2-15_00160	JN2b_00161	JN2d_00156	JN2-26_00143
zapB		Cell division protein ZapB		10	1	1	239	239	JN1-42_00148	JN1a_00050	JN1c_00144	JN1b_00153	JN2a_00673	JN2c_00153	JN2-15_00161	JN2b_00162	JN2d_00157	JN2-26_00144
sbp		Sulfate-binding protein		10	1	1	989	989	JN1-42_00149	JN1a_00051	JN1c_00145	JN1b_00154	JN2a_00674	JN2c_00154	JN2-15_00162	JN2b_00163	JN2d_00158	JN2-26_00145
cdh		CDP-diacylglycerol pyrophosphatase		10	1	1	764	764	JN1-42_00150	JN1a_00052	JN1c_00146	JN1b_00155	JN2a_00675	JN2c_00155	JN2-15_00163	JN2b_00164	JN2d_00159	JN2-26_00146
group_4724		hypothetical protein		10	1	1	1304	1304	JN1-42_00151	JN1a_00053	JN1c_00147	JN1b_00156	JN2a_00676	JN2c_00156	JN2-15_00164	JN2b_00165	JN2d_00160	JN2-26_00147
tpiA		Triosephosphate isomerase		10	1	1	767	767	JN1-42_00152	JN1a_00054	JN1c_00148	JN1b_00157	JN2a_00677	JN2c_00157	JN2-15_00165	JN2b_00166	JN2d_00161	JN2-26_00148
group_4189		hypothetical protein		10	1	1	602	602	JN1-42_00153	JN1a_00055	JN1c_00149	JN1b_00158	JN2a_00678	JN2c_00158	JN2-15_00166	JN2b_00167	JN2d_00162	JN2-26_00149
group_6548		hypothetical protein		10	1	1	428	428	JN1-42_00154	JN1a_00056	JN1c_00150	JN1b_00159	JN2a_00679	JN2c_00159	JN2-15_00167	JN2b_00168	JN2d_00163	JN2-26_00150
fpr		Flavodoxin/ferredoxin--NADP reductase		10	1	1	746	746	JN1-42_00155	JN1a_00057	JN1c_00151	JN1b_00160	JN2a_00680	JN2c_00160	JN2-15_00168	JN2b_00169	JN2d_00164	JN2-26_00151
glpX		Fructose-1,6-bisphosphatase 1 class 2		10	1	1	1010	1010	JN1-42_00156	JN1a_00058	JN1c_00152	JN1b_00161	JN2a_00681	JN2c_00161	JN2-15_00169	JN2b_00170	JN2d_00165	JN2-26_00152
recG		ATP-dependent DNA helicase RecG		10	1	1	2081	2081	JN1-42_00157	JN1a_00059	JN1c_00153	JN1b_00162	JN2a_00682	JN2c_00162	JN2-15_00170	JN2b_00171	JN2d_00166	JN2-26_00153
trmH		tRNA (guanosine(18)-2'-O)-methyltransferase		10	1	1	689	689	JN1-42_00159	JN1a_00061	JN1c_00155	JN1b_00164	JN2a_00684	JN2c_00164	JN2-15_00172	JN2b_00173	JN2d_00168	JN2-26_00155
spoT		Bifunctional (p)ppGpp synthase/hydrolase SpoT		10	1	1	2120	2120	JN1-42_00160	JN1a_00062	JN1c_00156	JN1b_00165	JN2a_00685	JN2c_00165	JN2-15_00173	JN2b_00174	JN2d_00169	JN2-26_00156
rpoZ		DNA-directed RNA polymerase subunit omega		10	1	1	275	275	JN1-42_00161	JN1a_00063	JN1c_00157	JN1b_00166	JN2a_00686	JN2c_00166	JN2-15_00174	JN2b_00175	JN2d_00170	JN2-26_00157
gmk		Guanylate kinase		10	1	1	623	623	JN1-42_00162	JN1a_00064	JN1c_00158	JN1b_00167	JN2a_00687	JN2c_00167	JN2-15_00175	JN2b_00176	JN2d_00171	JN2-26_00158
ligB		DNA ligase B		10	1	1	1676	1676	JN1-42_00163	JN1a_00065	JN1c_00159	JN1b_00168	JN2a_00688	JN2c_00168	JN2-15_00176	JN2b_00177	JN2d_00172	JN2-26_00159
group_3546		hypothetical protein		10	1	1	617	617	JN1-42_00164	JN1a_00066	JN1c_00160	JN1b_00169	JN2a_00689	JN2c_00169	JN2-15_00177	JN2b_00178	JN2d_00173	JN2-26_00160
clcB_1		Voltage-gated ClC-type chloride channel ClcB		10	1	1	1250	1250	JN1-42_00165	JN1a_00067	JN1c_00161	JN1b_00170	JN2a_00690	JN2c_00170	JN2-15_00178	JN2b_00179	JN2d_00174	JN2-26_00161
ada_1		Bifunctional transcriptional activator/DNA repair enzyme Ada		10	1	1	1058	1058	JN1-42_00166	JN1a_00068	JN1c_00162	JN1b_00171	JN2a_00691	JN2c_00171	JN2-15_00179	JN2b_00180	JN2d_00175	JN2-26_00162
group_6397		putative protein		10	1	1	746	746	JN1-42_00167	JN1a_00069	JN1c_00163	JN1b_00172	JN2a_00692	JN2c_00172	JN2-15_00180	JN2b_00181	JN2d_00176	JN2-26_00163
group_4496		hypothetical protein		10	1	1	863	863	JN1-42_00168	JN1a_00070	JN1c_00164	JN1b_00173	JN2a_00693	JN2c_00173	JN2-15_00181	JN2b_00182	JN2d_00177	JN2-26_00164
group_6660		hypothetical protein		10	1	1	1700	1700	JN1-42_00169	JN1a_00071	JN1c_00165	JN1b_00174	JN2a_00694	JN2c_00174	JN2-15_00182	JN2b_00183	JN2d_00178	JN2-26_00165
group_6724		hypothetical protein		10	1	1	965	965	JN1-42_00170	JN1a_00072	JN1c_00166	JN1b_00175	JN2a_00695	JN2c_00175	JN2-15_00183	JN2b_00184	JN2d_00179	JN2-26_00166
ybhF_1		putative multidrug ABC transporter ATP-binding protein YbhF		10	1	1	917	917	JN1-42_00171	JN1a_00073	JN1c_00167	JN1b_00176	JN2a_00696	JN2c_00176	JN2-15_00184	JN2b_00185	JN2d_00180	JN2-26_00167
ybhR_1		putative multidrug ABC transporter permease YbhR		10	1	1	1094	1094	JN1-42_00172	JN1a_00074	JN1c_00168	JN1b_00177	JN2a_00697	JN2c_00177	JN2-15_00185	JN2b_00186	JN2d_00181	JN2-26_00168
rph		Ribonuclease PH		10	1	1	716	716	JN1-42_00173	JN1a_00075	JN1c_00169	JN1b_00178	JN2a_00698	JN2c_00178	JN2-15_00186	JN2b_00187	JN2d_00182	JN2-26_00169
pyrE		Orotate phosphoribosyltransferase		10	1	1	641	641	JN1-42_00174	JN1a_00076	JN1c_00170	JN1b_00179	JN2a_00699	JN2c_00179	JN2-15_00187	JN2b_00188	JN2d_00183	JN2-26_00170
slmA		Nucleoid occlusion factor SlmA		10	1	1	596	596	JN1-42_00175	JN1a_00077	JN1c_00171	JN1b_00181	JN2a_00701	JN2c_00181	JN2-15_00188	JN2b_00190	JN2d_00185	JN2-26_00172
dut		Deoxyuridine 5'-triphosphate nucleotidohydrolase		10	1	1	458	458	JN1-42_00176	JN1a_00078	JN1c_00172	JN1b_00182	JN2a_00702	JN2c_00182	JN2-15_00189	JN2b_00191	JN2d_00186	JN2-26_00173
coaBC		Coenzyme A biosynthesis bifunctional protein CoaBC		10	1	1	1217	1217	JN1-42_00177	JN1a_00079	JN1c_00173	JN1b_00183	JN2a_00703	JN2c_00183	JN2-15_00190	JN2b_00192	JN2d_00187	JN2-26_00174
group_4213		hypothetical protein		10	1	1	665	665	JN1-42_00178	JN1a_00080	JN1c_00174	JN1b_00184	JN2a_00704	JN2c_00184	JN2-15_00191	JN2b_00193	JN2d_00188	JN2-26_00175
rpmB		50S ribosomal protein L28		10	1	1	236	236	JN1-42_00179	JN1a_00081	JN1c_00175	JN1b_00185	JN2a_00705	JN2c_00185	JN2-15_00192	JN2b_00194	JN2d_00189	JN2-26_00176
rpmG		50S ribosomal protein L33		10	1	1	167	167	JN1-42_00180	JN1a_00082	JN1c_00176	JN1b_00186	JN2a_00706	JN2c_00186	JN2-15_00193	JN2b_00195	JN2d_00190	JN2-26_00177
mutM		Formamidopyrimidine-DNA glycosylase		10	1	1	809	809	JN1-42_00181	JN1a_00083	JN1c_00177	JN1b_00187	JN2a_00707	JN2c_00187	JN2-15_00194	JN2b_00196	JN2d_00191	JN2-26_00178
coaD		Phosphopantetheine adenylyltransferase		10	1	1	479	479	JN1-42_00182	JN1a_00084	JN1c_00178	JN1b_00188	JN2a_00708	JN2c_00188	JN2-15_00195	JN2b_00197	JN2d_00192	JN2-26_00179
group_5014		hypothetical protein		10	1	1	776	776	JN1-42_00183	JN1a_00085	JN1c_00179	JN1b_00189	JN2a_00709	JN2c_00189	JN2-15_00196	JN2b_00198	JN2d_00193	JN2-26_00180
waaA		3-deoxy-D-manno-octulosonic acid transferase		10	1	1	1274	1274	JN1-42_00184	JN1a_00086	JN1c_00180	JN1b_00190	JN2a_00710	JN2c_00190	JN2-15_00197	JN2b_00199	JN2d_00194	JN2-26_00181
group_4840		hypothetical protein		10	1	1	989	989	JN1-42_00185	JN1a_00087	JN1c_00181	JN1b_00191	JN2a_00711	JN2c_00191	JN2-15_00198	JN2b_00200	JN2d_00195	JN2-26_00182
pglJ		N-acetylgalactosamine-N,N'-diacetylbacillosaminyl-diphospho-undecaprenol 4-alpha-N-acetylgalactosaminyltransferase		10	1	1	1094	1094	JN1-42_00186	JN1a_00088	JN1c_00182	JN1b_00192	JN2a_00712	JN2c_00192	JN2-15_00199	JN2b_00201	JN2d_00196	JN2-26_00183
rfaG		Lipopolysaccharide core biosynthesis protein RfaG		10	1	1	1127	1127	JN1-42_00187	JN1a_00089	JN1c_00183	JN1b_00193	JN2a_00713	JN2c_00193	JN2-15_00200	JN2b_00202	JN2d_00197	JN2-26_00184
rfaQ		Lipopolysaccharide core heptosyltransferase RfaQ		10	1	1	1076	1076	JN1-42_00188	JN1a_00090	JN1c_00184	JN1b_00194	JN2a_00714	JN2c_00194	JN2-15_00201	JN2b_00203	JN2d_00198	JN2-26_00185
group_4863		hypothetical protein		10	1	1	953	962	JN1-42_00189	JN1a_00091	JN1c_00185	JN1b_00195	JN2a_00715	JN2c_00195	JN2-15_00202	JN2b_00204	JN2d_00199	JN2-26_00186
group_644		hypothetical protein		9	1	1	1079	1079	JN1-42_00190	JN1a_00092	JN1c_00186	JN1b_00196	JN2a_00716	JN2c_00196	JN2-15_00203	JN2b_00205	JN2d_00200
group_645		hypothetical protein		9	1	1	1169	1169	JN1-42_00191	JN1a_00093	JN1c_00187	JN1b_00197	JN2a_00717	JN2c_00197	JN2-15_00204	JN2b_00206	JN2d_00201
group_646		hypothetical protein		9	1	1	908	908	JN1-42_00192	JN1a_00094	JN1c_00188	JN1b_00198	JN2a_00718	JN2c_00198	JN2-15_00205	JN2b_00207	JN2d_00202
rfaC		Lipopolysaccharide heptosyltransferase 1		10	1	1	962	971	JN1-42_00193	JN1a_00095	JN1c_00189	JN1b_00199	JN2a_00719	JN2c_00199	JN2-15_00206	JN2b_00208	JN2d_00203	JN2-26_00190
rfaF		ADP-heptose--LPS heptosyltransferase 2		10	1	1	1019	1019	JN1-42_00194	JN1a_00096	JN1c_00190	JN1b_00200	JN2a_00720	JN2c_00200	JN2-15_00207	JN2b_00209	JN2d_00204	JN2-26_00191
hldD		ADP-L-glycero-D-manno-heptose-6-epimerase		10	1	1	932	932	JN1-42_00195	JN1a_00097	JN1c_00191	JN1b_00201	JN2a_00721	JN2c_00201	JN2-15_00208	JN2b_00210	JN2d_00205	JN2-26_00192
kbl		2-amino-3-ketobutyrate coenzyme A ligase		10	1	1	1193	1193	JN1-42_00196	JN1a_00098	JN1c_00192	JN1b_00202	JN2a_00722	JN2c_00202	JN2-15_00209	JN2b_00211	JN2d_00206	JN2-26_00193
tdh		L-threonine 3-dehydrogenase		10	1	1	1025	1025	JN1-42_00197	JN1a_00099	JN1c_00193	JN1b_00203	JN2a_00723	JN2c_00203	JN2-15_00210	JN2b_00212	JN2d_00207	JN2-26_00194
group_5000		hypothetical protein		10	1	1	788	788	JN1-42_00198	JN1a_00100	JN1c_00194	JN1b_00204	JN2a_00724	JN2c_00204	JN2-15_00211	JN2b_00213	JN2d_00208	JN2-26_00195
group_4794		hypothetical protein		10	1	1	947	947	JN1-42_00199	JN1a_00101	JN1c_00195	JN1b_00205	JN2a_00725	JN2c_00205	JN2-15_00212	JN2b_00214	JN2d_00209	JN2-26_00196
envC		Murein hydrolase activator EnvC		10	1	1	1256	1256	JN1-42_00200	JN1a_00102	JN1c_00196	JN1b_00206	JN2a_00726	JN2c_00206	JN2-15_00213	JN2b_00215	JN2d_00210	JN2-26_00197
gpmI		2,3-bisphosphoglycerate-independent phosphoglycerate mutase		10	1	1	1544	1544	JN1-42_00201	JN1a_00103	JN1c_00197	JN1b_00207	JN2a_00727	JN2c_00207	JN2-15_00214	JN2b_00216	JN2d_00211	JN2-26_00198
yibN		putative protein YibN		10	1	1	431	431	JN1-42_00202	JN1a_00104	JN1c_00198	JN1b_00208	JN2a_00728	JN2c_00208	JN2-15_00215	JN2b_00217	JN2d_00212	JN2-26_00199
grxC		Glutaredoxin 3		10	1	1	251	251	JN1-42_00203	JN1a_00105	JN1c_00199	JN1b_00209	JN2a_00729	JN2c_00209	JN2-15_00216	JN2b_00218	JN2d_00213	JN2-26_00200
secB		Protein-export protein SecB		10	1	1	467	467	JN1-42_00204	JN1a_00106	JN1c_00200	JN1b_00210	JN2a_00730	JN2c_00210	JN2-15_00217	JN2b_00219	JN2d_00214	JN2-26_00201
gpsA		Glycerol-3-phosphate dehydrogenase [NAD(P) ]		10	1	1	1019	1019	JN1-42_00205	JN1a_00107	JN1c_00201	JN1b_00211	JN2a_00731	JN2c_00211	JN2-15_00218	JN2b_00220	JN2d_00215	JN2-26_00202
cysE		Serine acetyltransferase		10	1	1	821	821	JN1-42_00206	JN1a_00108	JN1c_00202	JN1b_00212	JN2a_00732	JN2c_00212	JN2-15_00219	JN2b_00221	JN2d_00216	JN2-26_00203
trmL_1		tRNA (cytidine(34)-2'-O)-methyltransferase		10	1	1	473	473	JN1-42_00207	JN1a_00109	JN1c_00203	JN1b_00213	JN2a_00733	JN2c_00213	JN2-15_00220	JN2b_00222	JN2d_00217	JN2-26_00204
lldD_1		L-lactate dehydrogenase		10	1	1	1184	1187	JN1-42_00208	JN1a_00110	JN1c_00204	JN1b_00214	JN2a_00734	JN2c_00214	JN2-15_00221	JN2b_00223	JN2d_00218	JN2-26_00205
lldR_1		Putative L-lactate dehydrogenase operon regulatory protein		10	1	1	773	773	JN1-42_00209	JN1a_00111	JN1c_00205	JN1b_00215	JN2a_00735	JN2c_00215	JN2-15_00222	JN2b_00224	JN2d_00219	JN2-26_00206
lldP		L-lactate permease		10	1	1	1655	1655	JN1-42_00210	JN1a_00112	JN1c_00206	JN1b_00216	JN2a_00736	JN2c_00216	JN2-15_00223	JN2b_00225	JN2d_00220	JN2-26_00207
yibL		putative protein YibL		10	1	1	362	362	JN1-42_00211	JN1a_00113	JN1c_00207	JN1b_00217	JN2a_00737	JN2c_00217	JN2-15_00224	JN2b_00226	JN2d_00221	JN2-26_00208
group_3700		hypothetical protein		10	1	1	224	224	JN1-42_00212	JN1a_00114	JN1c_00208	JN1b_00218	JN2a_00738	JN2c_00218	JN2-15_00225	JN2b_00227	JN2d_00222	JN2-26_00209
mtlR		Mannitol operon repressor		10	1	1	596	596	JN1-42_00213	JN1a_00115	JN1c_00209	JN1b_00219	JN2a_00739	JN2c_00219	JN2-15_00226	JN2b_00228	JN2d_00223	JN2-26_00210
mtlD		Mannitol-1-phosphate 5-dehydrogenase		10	1	1	1148	1148	JN1-42_00214	JN1a_00116	JN1c_00210	JN1b_00220	JN2a_00740	JN2c_00220	JN2-15_00227	JN2b_00229	JN2d_00224	JN2-26_00211
mtlA		PTS system mannitol-specific EIICBA component		10	1	1	1907	1907	JN1-42_00215	JN1a_00117	JN1c_00211	JN1b_00221	JN2a_00741	JN2c_00221	JN2-15_00228	JN2b_00230	JN2d_00225	JN2-26_00212
yiaW_1		Inner membrane protein YiaW	additional copy of gene in ST307 and ST392	4	1	1	368	368	JN1-42_00216	JN1a_00118	JN1c_00212				JN2-15_00229
group_648	yibH_1	Inner membrane protein YibH	additional copy of gene in ST307 and ST392	4	1	1	1136	1136	JN1-42_00217	JN1a_00119	JN1c_00213				JN2-15_00230
yibF		putative GST-like protein YibF		10	1	1	608	608	JN1-42_00218	JN1a_00120	JN1c_00214	JN1b_00222	JN2a_00742	JN2c_00222	JN2-15_00231	JN2b_00231	JN2d_00226	JN2-26_00214
selA		L-seryl-tRNA(Sec) selenium transferase		10	1	1	1388	1388	JN1-42_00219	JN1a_00121	JN1c_00215	JN1b_00223	JN2a_00743	JN2c_00223	JN2-15_00232	JN2b_00232	JN2d_00227	JN2-26_00215
selB		Selenocysteine-specific elongation factor		10	1	1	1841	1841	JN1-42_00220	JN1a_00122	JN1c_00216	JN1b_00224	JN2a_00744	JN2c_00224	JN2-15_00233	JN2b_00233	JN2d_00228	JN2-26_00216
cooF		Iron-sulfur protein		10	1	1	485	485	JN1-42_00221	JN1a_00123	JN1c_00217	JN1b_00225	JN2a_00745	JN2c_00225	JN2-15_00234	JN2b_00234	JN2d_00229	JN2-26_00217
avtA		Valine--pyruvate aminotransferase		10	1	1	1256	1256	JN1-42_00222	JN1a_00124	JN1c_00218	JN1b_00226	JN2a_00746	JN2c_00226	JN2-15_00235	JN2b_00235	JN2d_00230	JN2-26_00218
malS		Periplasmic alpha-amylase		10	1	1	2033	2033	JN1-42_00223	JN1a_00125	JN1c_00219	JN1b_00227	JN2a_00747	JN2c_00227	JN2-15_00236	JN2b_00236	JN2d_00231	JN2-26_00219
group_5663		hypothetical protein		10	1	1	563	563	JN1-42_00224	JN1a_00126	JN1c_00220	JN1b_00228	JN2a_00748	JN2c_00228	JN2-15_00237	JN2b_00237	JN2d_00232	JN2-26_00220
xylR		Xylose operon regulatory protein		10	1	1	1178	1178	JN1-42_00225	JN1a_00127	JN1c_00221	JN1b_00229	JN2a_00749	JN2c_00229	JN2-15_00238	JN2b_00238	JN2d_00233	JN2-26_00221
xylH		Xylose transport system permease protein XylH		10	1	1	1181	1181	JN1-42_00226	JN1a_00128	JN1c_00222	JN1b_00230	JN2a_00750	JN2c_00230	JN2-15_00239	JN2b_00239	JN2d_00234	JN2-26_00222
xylG_1		Xylose import ATP-binding protein XylG		10	1	1	1541	1541	JN1-42_00227	JN1a_00129	JN1c_00223	JN1b_00231	JN2a_00751	JN2c_00231	JN2-15_00240	JN2b_00240	JN2d_00235	JN2-26_00223
xylF		D-xylose-binding periplasmic protein		10	1	1	995	995	JN1-42_00228	JN1a_00130	JN1c_00224	JN1b_00232	JN2a_00752	JN2c_00232	JN2-15_00241	JN2b_00241	JN2d_00236	JN2-26_00224
xylA_1		Xylose isomerase		10	1	1	1322	1322	JN1-42_00229	JN1a_00131	JN1c_00225	JN1b_00233	JN2a_00753	JN2c_00233	JN2-15_00242	JN2b_00242	JN2d_00237	JN2-26_00225
xylB_1		Xylulose kinase		10	1	1	728	1454	JN1-42_00230	JN1a_00132	JN1c_00226	JN1b_00234	JN2a_00754	JN2c_00234	JN2-15_00243	JN2b_00243	JN2d_00238	JN2-26_00226
yiaB		Inner membrane protein YiaB		10	1	1	371	371	JN1-42_00231	JN1a_00133	JN1c_00227	JN1b_00235	JN2a_00755	JN2c_00235	JN2-15_00244	JN2b_00244	JN2d_00239	JN2-26_00227
yiaA		Inner membrane protein YiaA		10	1	1	443	443	JN1-42_00232	JN1a_00134	JN1c_00228	JN1b_00236	JN2a_00756	JN2c_00236	JN2-15_00245	JN2b_00245	JN2d_00240	JN2-26_00228
wecH		O-acetyltransferase WecH		10	1	1	995	995	JN1-42_00233	JN1a_00135	JN1c_00229	JN1b_00237	JN2a_00757	JN2c_00237	JN2-15_00246	JN2b_00246	JN2d_00241	JN2-26_00229
group_6355		hypothetical protein		10	1	1	302	302	JN1-42_00234	JN1a_00136	JN1c_00230	JN1b_00238	JN2a_00758	JN2c_00238	JN2-15_00247	JN2b_00247	JN2d_00242	JN2-26_00230
glyQ		Glycine--tRNA ligase alpha subunit		10	1	1	911	911	JN1-42_00235	JN1a_00137	JN1c_00231	JN1b_00239	JN2a_00759	JN2c_00239	JN2-15_00248	JN2b_00248	JN2d_00243	JN2-26_00231
glyS		Glycine--tRNA ligase beta subunit		10	1	1	2069	2069	JN1-42_00236	JN1a_00138	JN1c_00232	JN1b_00240	JN2a_00760	JN2c_00240	JN2-15_00249	JN2b_00249	JN2d_00244	JN2-26_00232
hokA		Protein HokA		10	1	1	152	212	JN1-42_00238	JN1a_00140	JN1c_00234	JN1b_00247	JN2a_00767	JN2c_00245	JN2-15_00251	JN2b_00251	JN2d_00246	JN2-26_00234
ettA_1		Energy-dependent translational throttle protein EttA		10	1	1	1619	1619	JN1-42_00239	JN1a_00141	JN1c_00235	JN1b_00248	JN2a_00768	JN2c_00246	JN2-15_00252	JN2b_00252	JN2d_00247	JN2-26_00235
cspA		Cold shock protein CspA		10	1	1	212	212	JN1-42_00241	JN1a_00143	JN1c_00237	JN1b_00250	JN2a_00770	JN2c_00248	JN2-15_00254	JN2b_00254	JN2d_00249	JN2-26_00237
group_6786		hypothetical protein		10	1	1	290	290	JN1-42_00242	JN1a_00144	JN1c_00238	JN1b_00251	JN2a_00771	JN2c_00249	JN2-15_00255	JN2b_00255	JN2d_00250	JN2-26_00238
pcaK_2		4-hydroxybenzoate transporter PcaK		10	1	1	1355	1355	JN1-42_00243	JN1a_00145	JN1c_00239	JN1b_00252	JN2a_00772	JN2c_00250	JN2-15_00256	JN2b_00256	JN2d_00251	JN2-26_00239
group_4409		hypothetical protein		10	1	1	710	710	JN1-42_00244	JN1a_00146	JN1c_00240	JN1b_00253	JN2a_00773	JN2c_00251	JN2-15_00257	JN2b_00257	JN2d_00252	JN2-26_00240
ghrB		Glyoxylate/hydroxypyruvate reductase B		10	1	1	971	971	JN1-42_00245	JN1a_00147	JN1c_00241	JN1b_00254	JN2a_00774	JN2c_00252	JN2-15_00258	JN2b_00258	JN2d_00253	JN2-26_00241
ttuB_1		Putative tartrate transporter		10	1	1	1280	1280	JN1-42_00246	JN1a_00148	JN1c_00242	JN1b_00255	JN2a_00775	JN2c_00253	JN2-15_00259	JN2b_00259	JN2d_00254	JN2-26_00242
kdgK_1		2-dehydro-3-deoxygluconokinase		10	1	1	935	935	JN1-42_00247	JN1a_00149	JN1c_00243	JN1b_00256	JN2a_00776	JN2c_00254	JN2-15_00260	JN2b_00260	JN2d_00255	JN2-26_00243
group_6510		hypothetical protein		10	1	1	749	749	JN1-42_00248	JN1a_00150	JN1c_00244	JN1b_00257	JN2a_00777	JN2c_00255	JN2-15_00261	JN2b_00261	JN2d_00256	JN2-26_00244
kdgR_1		HTH-type transcriptional regulator KdgR		10	1	1	1016	1016	JN1-42_00249	JN1a_00151	JN1c_00245	JN1b_00258	JN2a_00778	JN2c_00256	JN2-15_00262	JN2b_00262	JN2d_00257	JN2-26_00245
yiaD		putative lipoprotein YiaD		10	1	1	662	662	JN1-42_00250	JN1a_00152	JN1c_00246	JN1b_00259	JN2a_00779	JN2c_00257	JN2-15_00263	JN2b_00263	JN2d_00258	JN2-26_00246
bisC		Biotin sulfoxide reductase		10	1	1	2330	2330	JN1-42_00251	JN1a_00153	JN1c_00247	JN1b_00260	JN2a_00780	JN2c_00258	JN2-15_00264	JN2b_00264	JN2d_00259	JN2-26_00247
yjaB_1		putative N-acetyltransferase YjaB		10	1	1	440	440	JN1-42_00252	JN1a_00154	JN1c_00248	JN1b_00261	JN2a_00781	JN2c_00259	JN2-15_00265	JN2b_00265	JN2d_00260	JN2-26_00248
tag		DNA-3-methyladenine glycosylase 1		10	1	1	581	581	JN1-42_00253	JN1a_00155	JN1c_00249	JN1b_00262	JN2a_00782	JN2c_00260	JN2-15_00266	JN2b_00266	JN2d_00261	JN2-26_00249
group_5061		hypothetical protein		10	1	1	644	644	JN1-42_00254	JN1a_00156	JN1c_00250	JN1b_00263	JN2a_00783	JN2c_00261	JN2-15_00267	JN2b_00267	JN2d_00262	JN2-26_00250
yhjX		putative MFS-type transporter YhjX		10	1	1	1205	1205	JN1-42_00255	JN1a_00157	JN1c_00251	JN1b_00264	JN2a_00784	JN2c_00262	JN2-15_00268	JN2b_00268	JN2d_00263	JN2-26_00251
eptB		Kdo(2)-lipid A phosphoethanolamine 7''-transferase		10	1	1	1673	1673	JN1-42_00256	JN1a_00158	JN1c_00252	JN1b_00265	JN2a_00785	JN2c_00263	JN2-15_00269	JN2b_00269	JN2d_00264	JN2-26_00252
group_206		hypothetical protein		10	1	1	1184	1394	JN1-42_00257	JN1a_00159	JN1c_00253	JN1b_00266	JN2a_00786	JN2c_00264	JN2-15_00270	JN2b_00270	JN2d_00265	JN2-26_00253
dppA_1		Periplasmic dipeptide transport protein		10	1	1	1607	1607	JN1-42_00261	JN1a_00163	JN1c_00257	JN1b_00270	JN2a_00788	JN2c_00268	JN2-15_00273	JN2b_00273	JN2d_00268	JN2-26_00257
dppB_1		Dipeptide transport system permease protein DppB		10	1	1	1019	1019	JN1-42_00262	JN1a_00164	JN1c_00258	JN1b_00271	JN2a_00789	JN2c_00269	JN2-15_00274	JN2b_00274	JN2d_00269	JN2-26_00258
dppC		Dipeptide transport system permease protein DppC		10	1	1	902	902	JN1-42_00263	JN1a_00165	JN1c_00259	JN1b_00272	JN2a_00790	JN2c_00270	JN2-15_00275	JN2b_00275	JN2d_00270	JN2-26_00259
dppD_1		Dipeptide transport ATP-binding protein DppD		10	1	1	983	983	JN1-42_00264	JN1a_00166	JN1c_00260	JN1b_00273	JN2a_00791	JN2c_00271	JN2-15_00276	JN2b_00276	JN2d_00271	JN2-26_00260
oppF_1		Oligopeptide transport ATP-binding protein OppF		10	1	1	1013	1013	JN1-42_00265	JN1a_00167	JN1c_00261	JN1b_00274	JN2a_00792	JN2c_00272	JN2-15_00277	JN2b_00277	JN2d_00272	JN2-26_00261
group_24		hypothetical protein		10	1	1	539	539	JN1-42_00266	JN1a_00168	JN1c_00262	JN1b_00275	JN2a_00793	JN2c_00273	JN2-15_00278	JN2b_00278	JN2d_00273	JN2-26_00262
bcsQ_1		Cellulose biosynthesis protein BcsQ		10	1	1	803	803	JN1-42_00267	JN1a_00169	JN1c_00263	JN1b_00276	JN2a_00794	JN2c_00274	JN2-15_00279	JN2b_00279	JN2d_00274	JN2-26_00263
acsAB		Cellulose synthase 1		10	1	1	2033	2111	JN1-42_00268	JN1a_00170	JN1c_00264	JN1b_00277	JN2a_00795	JN2c_00275	JN2-15_00280	JN2b_00280	JN2d_00275	JN2-26_00264
bcsB_1		Cyclic di-GMP-binding protein		10	1	1	2435	2435	JN1-42_00269	JN1a_00171	JN1c_00265	JN1b_00278	JN2a_00796	JN2c_00276	JN2-15_00281	JN2b_00281	JN2d_00276	JN2-26_00265
lapB_1		Lipopolysaccharide assembly protein B		10	1	1	4052	4052	JN1-42_00270	JN1a_00172	JN1c_00266	JN1b_00279	JN2a_00797	JN2c_00277	JN2-15_00282	JN2b_00282	JN2d_00277	JN2-26_00266
group_6611		hypothetical protein		10	1	1	476	476	JN1-42_00271	JN1a_00173	JN1c_00267	JN1b_00280	JN2a_00798	JN2c_00278	JN2-15_00283	JN2b_00283	JN2d_00278	JN2-26_00267
group_5496		Endoglucanase		10	1	1	1001	1001	JN1-42_00272	JN1a_00174	JN1c_00268	JN1b_00281	JN2a_00799	JN2c_00279	JN2-15_00284	JN2b_00284	JN2d_00279	JN2-26_00268
group_6036		hypothetical protein		10	1	1	1679	1679	JN1-42_00273	JN1a_00175	JN1c_00269	JN1b_00282	JN2a_00800	JN2c_00280	JN2-15_00285	JN2b_00285	JN2d_00280	JN2-26_00269
group_7078		hypothetical protein		10	1	1	197	197	JN1-42_00274	JN1a_00176	JN1c_00270	JN1b_00283	JN2a_00801	JN2c_00281	JN2-15_00286	JN2b_00286	JN2d_00281	JN2-26_00270
bcsE		Cyclic di-GMP binding protein BcsE		10	1	1	1553	1553	JN1-42_00275	JN1a_00177	JN1c_00271	JN1b_00284	JN2a_00802	JN2c_00282	JN2-15_00287	JN2b_00287	JN2d_00282	JN2-26_00271
yhjR		Protein YhjR		10	1	1	188	188	JN1-42_00276	JN1a_00178	JN1c_00272	JN1b_00285	JN2a_00803	JN2c_00283	JN2-15_00288	JN2b_00288	JN2d_00283	JN2-26_00272
bcsQ_2		Cellulose biosynthesis protein BcsQ		10	1	1	731	731	JN1-42_00277	JN1a_00179	JN1c_00273	JN1b_00286	JN2a_00804	JN2c_00284	JN2-15_00289	JN2b_00289	JN2d_00284	JN2-26_00273
bcsA		Cellulose synthase catalytic subunit [UDP-forming]		10	1	1	2618	2618	JN1-42_00278	JN1a_00180	JN1c_00274	JN1b_00287	JN2a_00805	JN2c_00285	JN2-15_00290	JN2b_00290	JN2d_00285	JN2-26_00274
bcsB_2		Cyclic di-GMP-binding protein		10	1	1	2303	2303	JN1-42_00279	JN1a_00181	JN1c_00275	JN1b_00288	JN2a_00806	JN2c_00286	JN2-15_00291	JN2b_00291	JN2d_00286	JN2-26_00275
bcsZ		Endoglucanase		10	1	1	1109	1109	JN1-42_00280	JN1a_00182	JN1c_00276	JN1b_00289	JN2a_00807	JN2c_00287	JN2-15_00292	JN2b_00292	JN2d_00287	JN2-26_00276
bcsC		Cellulose synthase operon protein C		10	1	1	3479	3479	JN1-42_00281	JN1a_00183	JN1c_00277	JN1b_00290	JN2a_00808	JN2c_00288	JN2-15_00293	JN2b_00293	JN2d_00288	JN2-26_00277
pdeK		putative cyclic di-GMP phosphodiesterase PdeK		10	1	1	2006	2006	JN1-42_00282	JN1a_00184	JN1c_00278	JN1b_00291	JN2a_00809	JN2c_00289	JN2-15_00294	JN2b_00294	JN2d_00289	JN2-26_00278
dctA_1		Aerobic C4-dicarboxylate transport protein		10	1	1	1286	1286	JN1-42_00283	JN1a_00185	JN1c_00279	JN1b_00292	JN2a_00810	JN2c_00290	JN2-15_00295	JN2b_00295	JN2d_00290	JN2-26_00279
yhjJ		Protein YhjJ		10	1	1	1502	1502	JN1-42_00284	JN1a_00186	JN1c_00280	JN1b_00293	JN2a_00811	JN2c_00291	JN2-15_00296	JN2b_00296	JN2d_00291	JN2-26_00280
kdgK_2		2-dehydro-3-deoxygluconokinase		10	1	1	929	929	JN1-42_00285	JN1a_00187	JN1c_00281	JN1b_00294	JN2a_00812	JN2c_00292	JN2-15_00297	JN2b_00297	JN2d_00292	JN2-26_00281
group_6555		hypothetical protein		10	1	1	2051	2051	JN1-42_00286	JN1a_00188	JN1c_00282	JN1b_00295	JN2a_00813	JN2c_00293	JN2-15_00298	JN2b_00298	JN2d_00293	JN2-26_00282
yhjE_1		Inner membrane metabolite transport protein YhjE		10	1	1	1322	1322	JN1-42_00287	JN1a_00189	JN1c_00283	JN1b_00296	JN2a_00814	JN2c_00294	JN2-15_00299	JN2b_00299	JN2d_00294	JN2-26_00283
yhjD		Inner membrane protein YhjD		10	1	1	1031	1031	JN1-42_00288	JN1a_00190	JN1c_00284	JN1b_00297	JN2a_00815	JN2c_00295	JN2-15_00300	JN2b_00300	JN2d_00295	JN2-26_00284
dmlR_2		HTH-type transcriptional regulator DmlR		10	1	1	899	899	JN1-42_00289	JN1a_00191	JN1c_00285	JN1b_00298	JN2a_00816	JN2c_00296	JN2-15_00301	JN2b_00301	JN2d_00296	JN2-26_00285
fabG_1		3-oxoacyl-[acyl-carrier-protein] reductase FabG		10	1	1	758	758	JN1-42_00290	JN1a_00192	JN1c_00286	JN1b_00299	JN2a_00817	JN2c_00297	JN2-15_00302	JN2b_00302	JN2d_00297	JN2-26_00286
group_5230		hypothetical protein		10	1	1	533	533	JN1-42_00291	JN1a_00193	JN1c_00287	JN1b_00300	JN2a_00818	JN2c_00298	JN2-15_00303	JN2b_00303	JN2d_00298	JN2-26_00287
treF		Cytoplasmic trehalase		10	1	1	1652	1652	JN1-42_00292	JN1a_00194	JN1c_00288	JN1b_00301	JN2a_00819	JN2c_00299	JN2-15_00304	JN2b_00304	JN2d_00299	JN2-26_00288
group_6667		hypothetical protein		10	1	1	1193	1193	JN1-42_00293	JN1a_00195	JN1c_00289	JN1b_00302	JN2a_00820	JN2c_00300	JN2-15_00305	JN2b_00305	JN2d_00300	JN2-26_00289
gstB_1		Glutathione S-transferase GstB		10	1	1	623	623	JN1-42_00294	JN1a_00196	JN1c_00290	JN1b_00303	JN2a_00821	JN2c_00301	JN2-15_00306	JN2b_00306	JN2d_00301	JN2-26_00290
gor		Glutathione reductase		10	1	1	1352	1352	JN1-42_00295	JN1a_00197	JN1c_00291	JN1b_00304	JN2a_00822	JN2c_00302	JN2-15_00307	JN2b_00307	JN2d_00302	JN2-26_00291
rlmJ		Ribosomal RNA large subunit methyltransferase J		10	1	1	842	842	JN1-42_00296	JN1a_00198	JN1c_00292	JN1b_00305	JN2a_00823	JN2c_00303	JN2-15_00308	JN2b_00308	JN2d_00303	JN2-26_00292
group_7008		hypothetical protein		10	1	1	1271	1271	JN1-42_00297	JN1a_00199	JN1c_00293	JN1b_00306	JN2a_00824	JN2c_00304	JN2-15_00309	JN2b_00309	JN2d_00304	JN2-26_00293
prlC		Oligopeptidase A		10	1	1	2042	2042	JN1-42_00298	JN1a_00200	JN1c_00294	JN1b_00307	JN2a_00825	JN2c_00305	JN2-15_00310	JN2b_00310	JN2d_00305	JN2-26_00294
rsmJ		Ribosomal RNA small subunit methyltransferase J		10	1	1	752	752	JN1-42_00299	JN1a_00201	JN1c_00295	JN1b_00308	JN2a_00826	JN2c_00306	JN2-15_00311	JN2b_00311	JN2d_00306	JN2-26_00295
dtpB		Dipeptide and tripeptide permease B		10	1	1	1472	1472	JN1-42_00300	JN1a_00202	JN1c_00296	JN1b_00309	JN2a_00827	JN2c_00307	JN2-15_00312	JN2b_00312	JN2d_00307	JN2-26_00296
uspA		Universal stress protein A		10	1	1	437	437	JN1-42_00301	JN1a_00203	JN1c_00297	JN1b_00310	JN2a_00828	JN2c_00308	JN2-15_00313	JN2b_00313	JN2d_00308	JN2-26_00297
uspB		Universal stress protein B		10	1	1	335	335	JN1-42_00302	JN1a_00204	JN1c_00298	JN1b_00311	JN2a_00829	JN2c_00309	JN2-15_00314	JN2b_00314	JN2d_00309	JN2-26_00298
pitA		Low-affinity inorganic phosphate transporter 1		10	1	1	1496	1496	JN1-42_00303	JN1a_00205	JN1c_00299	JN1b_00312	JN2a_00830	JN2c_00310	JN2-15_00315	JN2b_00315	JN2d_00310	JN2-26_00299
group_3806		putative protein		10	1	1	1148	1148	JN1-42_00304	JN1a_00206	JN1c_00300	JN1b_00313	JN2a_00831	JN2c_00311	JN2-15_00316	JN2b_00316	JN2d_00311	JN2-26_00300
group_5550		Magnesium transporter MgtE		10	1	1	1013	1013	JN1-42_00305	JN1a_00207	JN1c_00301	JN1b_00314	JN2a_00832	JN2c_00312	JN2-15_00317	JN2b_00317	JN2d_00312	JN2-26_00301
nikR		Nickel-responsive regulator		10	1	1	398	401	JN1-42_00307	JN1a_00209	JN1c_00303	JN1b_00316	JN2a_00834	JN2c_00314	JN2-15_00319	JN2b_00319	JN2d_00314	JN2-26_00304
nikE		Nickel import ATP-binding protein NikE		10	1	1	791	791	JN1-42_00308	JN1a_00210	JN1c_00304	JN1b_00317	JN2a_00835	JN2c_00315	JN2-15_00320	JN2b_00320	JN2d_00315	JN2-26_00305
nikD		Nickel import ATP-binding protein NikD		10	1	1	764	764	JN1-42_00309	JN1a_00211	JN1c_00305	JN1b_00318	JN2a_00836	JN2c_00316	JN2-15_00321	JN2b_00321	JN2d_00316	JN2-26_00306
nikC		Nickel transport system permease protein NikC		10	1	1	833	833	JN1-42_00310	JN1a_00212	JN1c_00306	JN1b_00319	JN2a_00837	JN2c_00317	JN2-15_00322	JN2b_00322	JN2d_00317	JN2-26_00307
nikB		Nickel transport system permease protein NikB		10	1	1	944	944	JN1-42_00311	JN1a_00213	JN1c_00307	JN1b_00320	JN2a_00838	JN2c_00318	JN2-15_00323	JN2b_00323	JN2d_00318	JN2-26_00308
nikA		Nickel-binding periplasmic protein		10	1	1	1568	1568	JN1-42_00312	JN1a_00214	JN1c_00308	JN1b_00321	JN2a_00839	JN2c_00319	JN2-15_00324	JN2b_00324	JN2d_00319	JN2-26_00309
allS		HTH-type transcriptional activator AllS		10	1	1	860	860	JN1-42_00313	JN1a_00215	JN1c_00309	JN1b_00322	JN2a_00840	JN2c_00320	JN2-15_00325	JN2b_00325	JN2d_00320	JN2-26_00310
padC		Phenolic acid decarboxylase PadC		10	1	1	506	506	JN1-42_00314	JN1a_00216	JN1c_00310	JN1b_00323	JN2a_00841	JN2c_00321	JN2-15_00326	JN2b_00326	JN2d_00321	JN2-26_00311
arnB		UDP-4-amino-4-deoxy-L-arabinose--oxoglutarate aminotransferase		10	1	1	1139	1139	JN1-42_00315	JN1a_00217	JN1c_00311	JN1b_00324	JN2a_00842	JN2c_00322	JN2-15_00327	JN2b_00327	JN2d_00322	JN2-26_00312
arnC		Undecaprenyl-phosphate 4-deoxy-4-formamido-L-arabinose transferase		10	1	1	983	983	JN1-42_00316	JN1a_00218	JN1c_00312	JN1b_00325	JN2a_00843	JN2c_00323	JN2-15_00328	JN2b_00328	JN2d_00323	JN2-26_00313
arnA		Bifunctional polymyxin resistance protein ArnA		10	1	1	1985	1985	JN1-42_00317	JN1a_00219	JN1c_00313	JN1b_00326	JN2a_00844	JN2c_00324	JN2-15_00329	JN2b_00329	JN2d_00324	JN2-26_00314
arnD		putative 4-deoxy-4-formamido-L-arabinose-phosphoundecaprenol deformylase ArnD		10	1	1	902	902	JN1-42_00318	JN1a_00220	JN1c_00314	JN1b_00327	JN2a_00845	JN2c_00325	JN2-15_00330	JN2b_00330	JN2d_00325	JN2-26_00315
arnT		Undecaprenyl phosphate-alpha-4-amino-4-deoxy-L-arabinose arabinosyl transferase		10	1	1	1655	1655	JN1-42_00319	JN1a_00221	JN1c_00315	JN1b_00328	JN2a_00846	JN2c_00326	JN2-15_00331	JN2b_00331	JN2d_00326	JN2-26_00316
arnE		putative 4-amino-4-deoxy-L-arabinose-phosphoundecaprenol flippase subunit ArnE		10	1	1	338	338	JN1-42_00320	JN1a_00222	JN1c_00316	JN1b_00329	JN2a_00847	JN2c_00327	JN2-15_00332	JN2b_00332	JN2d_00327	JN2-26_00317
arnF		putative 4-amino-4-deoxy-L-arabinose-phosphoundecaprenol flippase subunit ArnF		10	1	1	380	380	JN1-42_00321	JN1a_00223	JN1c_00317	JN1b_00330	JN2a_00848	JN2c_00328	JN2-15_00333	JN2b_00333	JN2d_00328	JN2-26_00318
yhhT_1		Putative transport protein YhhT		10	1	1	1049	1049	JN1-42_00322	JN1a_00224	JN1c_00318	JN1b_00331	JN2a_00849	JN2c_00329	JN2-15_00334	JN2b_00334	JN2d_00329	JN2-26_00319
yhhS_1		putative MFS-type transporter YhhS		10	1	1	1220	1220	JN1-42_00323	JN1a_00225	JN1c_00319	JN1b_00332	JN2a_00850	JN2c_00330	JN2-15_00335	JN2b_00335	JN2d_00330	JN2-26_00320
group_6228		hypothetical protein		10	1	1	557	557	JN1-42_00324	JN1a_00226	JN1c_00320	JN1b_00333	JN2a_00851	JN2c_00331	JN2-15_00336	JN2b_00336	JN2d_00331	JN2-26_00321
yhhQ		Queuosine precursor transporter		10	1	1	665	665	JN1-42_00325	JN1a_00227	JN1c_00321	JN1b_00334	JN2a_00852	JN2c_00332	JN2-15_00337	JN2b_00337	JN2d_00332	JN2-26_00322
tusA		Sulfur carrier protein TusA		10	1	1	245	245	JN1-42_00326	JN1a_00228	JN1c_00322	JN1b_00335	JN2a_00853	JN2c_00333	JN2-15_00338	JN2b_00338	JN2d_00333	JN2-26_00323
zntA		Zinc/cadmium/lead-transporting P-type ATPase		10	1	1	2210	2210	JN1-42_00327	JN1a_00229	JN1c_00323	JN1b_00336	JN2a_00854	JN2c_00334	JN2-15_00339	JN2b_00339	JN2d_00334	JN2-26_00324
group_3471		hypothetical protein		10	1	1	626	626	JN1-42_00328	JN1a_00230	JN1c_00324	JN1b_00337	JN2a_00855	JN2c_00335	JN2-15_00340	JN2b_00340	JN2d_00335	JN2-26_00325
group_4010		hypothetical protein		10	1	1	350	350	JN1-42_00329	JN1a_00231	JN1c_00325	JN1b_00338	JN2a_00856	JN2c_00336	JN2-15_00341	JN2b_00341	JN2d_00336	JN2-26_00326
group_3811		hypothetical protein		10	1	1	275	275	JN1-42_00330	JN1a_00232	JN1c_00326	JN1b_00339	JN2a_00857	JN2c_00337	JN2-15_00342	JN2b_00342	JN2d_00337	JN2-26_00327
rsmD		Ribosomal RNA small subunit methyltransferase D		10	1	1	596	596	JN1-42_00331	JN1a_00233	JN1c_00327	JN1b_00340	JN2a_00858	JN2c_00338	JN2-15_00343	JN2b_00343	JN2d_00338	JN2-26_00328
ftsY		Signal recognition particle receptor FtsY		10	1	1	1523	1523	JN1-42_00332	JN1a_00234	JN1c_00328	JN1b_00341	JN2a_00859	JN2c_00339	JN2-15_00344	JN2b_00344	JN2d_00339	JN2-26_00329
ftsE		Cell division ATP-binding protein FtsE		10	1	1	668	668	JN1-42_00333	JN1a_00235	JN1c_00329	JN1b_00342	JN2a_00860	JN2c_00340	JN2-15_00345	JN2b_00345	JN2d_00340	JN2-26_00330
ftsX		Cell division protein FtsX		10	1	1	1055	1055	JN1-42_00334	JN1a_00236	JN1c_00330	JN1b_00343	JN2a_00861	JN2c_00341	JN2-15_00346	JN2b_00346	JN2d_00341	JN2-26_00331
rpoH		RNA polymerase sigma factor RpoH		10	1	1	854	854	JN1-42_00335	JN1a_00237	JN1c_00331	JN1b_00344	JN2a_00862	JN2c_00342	JN2-15_00347	JN2b_00347	JN2d_00342	JN2-26_00332
gabR_1		HTH-type transcriptional regulatory protein GabR		10	1	1	1523	1523	JN1-42_00336	JN1a_00238	JN1c_00332	JN1b_00345	JN2a_00863	JN2c_00343	JN2-15_00348	JN2b_00348	JN2d_00343	JN2-26_00333
puuE		4-aminobutyrate aminotransferase PuuE		10	1	1	1265	1265	JN1-42_00337	JN1a_00239	JN1c_00333	JN1b_00346	JN2a_00864	JN2c_00344	JN2-15_00349	JN2b_00349	JN2d_00344	JN2-26_00334
glgB_2		1,4-alpha-glucan branching enzyme GlgB	carbohydrate metabolism/transport - additional copy of locus in ST307 and ST628	6	1	9	2192	2192	JN1-42_00338	JN1a_03345	JN1c_00334	JN1b_03875	JN2a_03486	JN2c_03833
group_650	glgC_2	Glucose-1-phosphate adenylyltransferase	carbohydrate metabolism/transport - additional copy of locus in ST307 and ST628	6	1	9	1283	1283	JN1-42_00339	JN1a_03344	JN1c_00335	JN1b_03874	JN2a_03485	JN2c_03832
glgA_2		Glycogen synthase	carbohydrate metabolism/transport - additional copy of locus in ST307 and ST628	6	1	9	1406	1406	JN1-42_00340	JN1a_03343	JN1c_00336	JN1b_03873	JN2a_03484	JN2c_03831
malP_6		Maltodextrin phosphorylase	carbohydrate metabolism/transport - additional copy of locus in ST307 and ST628	6	1	9	2447	2447	JN1-42_00341	JN1a_03342	JN1c_00337	JN1b_03872	JN2a_03483	JN2c_03830
pgm_1		Phosphoglucomutase	carbohydrate metabolism/transport - additional copy of locus in ST307 and ST628	6	1	9	1643	1643	JN1-42_00342	JN1a_03341	JN1c_00338	JN1b_03871	JN2a_03482	JN2c_03829
group_654		hypothetical protein	carbohydrate metabolism/transport - additional copy of locus in ST307 and ST628	6	1	9	566	566	JN1-42_00343	JN1a_03340	JN1c_00339	JN1b_03870	JN2a_03481	JN2c_03828
group_655		hypothetical protein	carbohydrate metabolism/transport - additional copy of locus in ST307 and ST628	6	1	9	254	254	JN1-42_00344	JN1a_03339	JN1c_00340	JN1b_03869	JN2a_03480	JN2c_03827
group_208		hypothetical protein		10	1	1	1151	1244	JN1-42_00345	JN1a_00240	JN1c_00341	JN1b_00347	JN2a_00865	JN2c_00345	JN2-15_00350	JN2b_00350	JN2d_00345	JN2-26_00335
livJ_1		Leu/Ile/Val-binding protein		10	1	1	1097	1097	JN1-42_00346	JN1a_00241	JN1c_00342	JN1b_00348	JN2a_00866	JN2c_00346	JN2-15_00351	JN2b_00351	JN2d_00346	JN2-26_00336
panM		PanD regulatory factor		10	1	1	383	383	JN1-42_00347	JN1a_00242	JN1c_00343	JN1b_00349	JN2a_00867	JN2c_00347	JN2-15_00352	JN2b_00352	JN2d_00347	JN2-26_00337
livK		Leucine-specific-binding protein		10	1	1	1109	1205	JN1-42_00348	JN1a_00243	JN1c_00344	JN1b_00350	JN2a_00868	JN2c_00348	JN2-15_00353	JN2b_00353	JN2d_00348	JN2-26_00338
livH_1		High-affinity branched-chain amino acid transport system permease protein LivH		10	1	1	926	926	JN1-42_00349	JN1a_00244	JN1c_00345	JN1b_00351	JN2a_00869	JN2c_00349	JN2-15_00354	JN2b_00354	JN2d_00349	JN2-26_00339
group_3254		hypothetical protein		10	1	1	1277	1277	JN1-42_00350	JN1a_00245	JN1c_00346	JN1b_00352	JN2a_00870	JN2c_00350	JN2-15_00355	JN2b_00355	JN2d_00350	JN2-26_00340
lptB_1		Lipopolysaccharide export system ATP-binding protein LptB		10	1	1	767	767	JN1-42_00351	JN1a_00246	JN1c_00347	JN1b_00353	JN2a_00871	JN2c_00351	JN2-15_00356	JN2b_00356	JN2d_00351	JN2-26_00341
livF_1		High-affinity branched-chain amino acid transport ATP-binding protein LivF		10	1	1	713	713	JN1-42_00352	JN1a_00247	JN1c_00348	JN1b_00354	JN2a_00872	JN2c_00352	JN2-15_00357	JN2b_00357	JN2d_00352	JN2-26_00342
group_4370		hypothetical protein		10	1	1	221	221	JN1-42_00353	JN1a_00248	JN1c_00349	JN1b_00355	JN2a_00873	JN2c_00353	JN2-15_00358	JN2b_00358	JN2d_00353	JN2-26_00343
group_6279		hypothetical protein		10	1	1	368	368	JN1-42_00354	JN1a_00249	JN1c_00350	JN1b_00356	JN2a_00874	JN2c_00354	JN2-15_00359	JN2b_00359	JN2d_00354	JN2-26_00344
ugpB_1		sn-glycerol-3-phosphate-binding periplasmic protein UgpB		10	1	1	1316	1316	JN1-42_00355	JN1a_00250	JN1c_00351	JN1b_00357	JN2a_00875	JN2c_00355	JN2-15_00360	JN2b_00360	JN2d_00355	JN2-26_00345
ugpA_1		sn-glycerol-3-phosphate transport system permease protein UgpA		10	1	1	887	887	JN1-42_00356	JN1a_00251	JN1c_00352	JN1b_00358	JN2a_00876	JN2c_00356	JN2-15_00361	JN2b_00361	JN2d_00356	JN2-26_00346
lacG_1		Lactose transport system permease protein LacG		10	1	1	845	845	JN1-42_00357	JN1a_00252	JN1c_00353	JN1b_00359	JN2a_00877	JN2c_00357	JN2-15_00362	JN2b_00362	JN2d_00357	JN2-26_00347
ugpC_1		sn-glycerol-3-phosphate import ATP-binding protein UgpC		10	1	1	1070	1070	JN1-42_00358	JN1a_00253	JN1c_00354	JN1b_00360	JN2a_00878	JN2c_00358	JN2-15_00363	JN2b_00363	JN2d_00358	JN2-26_00348
ugpQ		Glycerophosphodiester phosphodiesterase, cytoplasmic		10	1	1	740	740	JN1-42_00359	JN1a_00254	JN1c_00355	JN1b_00361	JN2a_00879	JN2c_00359	JN2-15_00364	JN2b_00364	JN2d_00359	JN2-26_00349
yhhA		putative protein YhhA		10	1	1	320	320	JN1-42_00360	JN1a_00255	JN1c_00356	JN1b_00362	JN2a_00880	JN2c_00360	JN2-15_00365	JN2b_00365	JN2d_00360	JN2-26_00350
ggt		Glutathione hydrolase proenzyme		10	1	1	1742	1745	JN1-42_00361	JN1a_00256	JN1c_00357	JN1b_00363	JN2a_00881	JN2c_00361	JN2-15_00366	JN2b_00366	JN2d_00361	JN2-26_00351
aaaT		L-amino acid N-acetyltransferase AaaT		7	1	1	488	488	JN1-42_00362	JN1a_00257	JN1c_00358	JN1b_00364	JN2a_00882	JN2c_00362	JN2-15_00367
group_6791		hypothetical protein		10	1	1	653	653	JN1-42_00364	JN1a_00259	JN1c_00360	JN1b_00366	JN2a_00884	JN2c_00364	JN2-15_00369	JN2b_00369	JN2d_00364	JN2-26_00354
yhhX		putative oxidoreductase YhhX		10	1	1	1037	1037	JN1-42_00365	JN1a_00260	JN1c_00361	JN1b_00367	JN2a_00885	JN2c_00365	JN2-15_00370	JN2b_00370	JN2d_00365	JN2-26_00355
yhhW		Quercetin 2,3-dioxygenase		10	1	1	695	695	JN1-42_00366	JN1a_00261	JN1c_00362	JN1b_00368	JN2a_00886	JN2c_00366	JN2-15_00371	JN2b_00371	JN2d_00366	JN2-26_00356
gntR_1		HTH-type transcriptional regulator GntR		10	1	1	995	995	JN1-42_00367	JN1a_00262	JN1c_00363	JN1b_00369	JN2a_00887	JN2c_00367	JN2-15_00372	JN2b_00372	JN2d_00367	JN2-26_00357
gntK		Thermoresistant gluconokinase		10	1	1	530	575	JN1-42_00368	JN1a_00263	JN1c_00364	JN1b_00370	JN2a_00888	JN2c_00368	JN2-15_00373	JN2b_00373	JN2d_00368	JN2-26_00358
gntU		Low-affinity gluconate transporter		10	1	1	1265	1265	JN1-42_00369	JN1a_00264	JN1c_00365	JN1b_00371	JN2a_00889	JN2c_00369	JN2-15_00374	JN2b_00374	JN2d_00369	JN2-26_00359
asd_1		Aspartate-semialdehyde dehydrogenase		10	1	1	1106	1106	JN1-42_00370	JN1a_00265	JN1c_00366	JN1b_00372	JN2a_00890	JN2c_00370	JN2-15_00375	JN2b_00375	JN2d_00370	JN2-26_00360
glgB_1		1,4-alpha-glucan branching enzyme GlgB		10	1	1	2186	2186	JN1-42_00371	JN1a_00266	JN1c_00367	JN1b_00373	JN2a_00891	JN2c_00371	JN2-15_00376	JN2b_00376	JN2d_00371	JN2-26_00361
glgX		Glycogen debranching enzyme		10	1	1	1976	1976	JN1-42_00372	JN1a_00267	JN1c_00368	JN1b_00374	JN2a_00892	JN2c_00372	JN2-15_00377	JN2b_00377	JN2d_00372	JN2-26_00362
glgC_1		Glucose-1-phosphate adenylyltransferase		10	1	1	1295	1295	JN1-42_00373	JN1a_00268	JN1c_00369	JN1b_00375	JN2a_00893	JN2c_00373	JN2-15_00378	JN2b_00378	JN2d_00373	JN2-26_00363
glgA		Glycogen synthase		10	1	1	1433	1433	JN1-42_00374	JN1a_00269	JN1c_00370	JN1b_00376	JN2a_00894	JN2c_00374	JN2-15_00379	JN2b_00379	JN2d_00374	JN2-26_00364
malP_3		Maltodextrin phosphorylase		10	1	1	2447	2447	JN1-42_00375	JN1a_00270	JN1c_00371	JN1b_00377	JN2a_00895	JN2c_00375	JN2-15_00380	JN2b_00380	JN2d_00375	JN2-26_00365
higB2		Putative toxin HigB2		10	1	1	347	347	JN1-42_00376	JN1a_00271	JN1c_00372	JN1b_00378	JN2a_00896	JN2c_00376	JN2-15_00381	JN2b_00381	JN2d_00376	JN2-26_00366
group_211		hypothetical protein		10	1	1	299	299	JN1-42_00377	JN1a_00272	JN1c_00373	JN1b_00379	JN2a_00897	JN2c_00377	JN2-15_00382	JN2b_00382	JN2d_00377	JN2-26_00367
glpD		Aerobic glycerol-3-phosphate dehydrogenase		10	1	1	1508	1508	JN1-42_00378	JN1a_00273	JN1c_00374	JN1b_00380	JN2a_00898	JN2c_00378	JN2-15_00383	JN2b_00383	JN2d_00378	JN2-26_00368
glpE_1		Thiosulfate sulfurtransferase GlpE		10	1	1	329	329	JN1-42_00379	JN1a_00274	JN1c_00375	JN1b_00381	JN2a_00899	JN2c_00379	JN2-15_00384	JN2b_00384	JN2d_00379	JN2-26_00369
glpG		Rhomboid protease GlpG		10	1	1	824	824	JN1-42_00380	JN1a_00275	JN1c_00376	JN1b_00382	JN2a_00900	JN2c_00380	JN2-15_00385	JN2b_00385	JN2d_00380	JN2-26_00370
glpR_1		Glycerol-3-phosphate regulon repressor		10	1	1	758	758	JN1-42_00381	JN1a_00276	JN1c_00377	JN1b_00383	JN2a_00901	JN2c_00381	JN2-15_00386	JN2b_00386	JN2d_00381	JN2-26_00371
malT_1		HTH-type transcriptional regulator MalT		10	1	1	2705	2705	JN1-42_00382	JN1a_00277	JN1c_00378	JN1b_00384	JN2a_00902	JN2c_00382	JN2-15_00387	JN2b_00387	JN2d_00382	JN2-26_00372
malP_4		Maltodextrin phosphorylase		10	1	1	2390	2390	JN1-42_00383	JN1a_00278	JN1c_00379	JN1b_00385	JN2a_00903	JN2c_00383	JN2-15_00388	JN2b_00388	JN2d_00383	JN2-26_00373
malQ		4-alpha-glucanotransferase		10	1	1	2093	2093	JN1-42_00384	JN1a_00279	JN1c_00380	JN1b_00386	JN2a_00904	JN2c_00384	JN2-15_00389	JN2b_00389	JN2d_00384	JN2-26_00374
gntT		High-affinity gluconate transporter		10	1	1	1316	1316	JN1-42_00385	JN1a_00280	JN1c_00381	JN1b_00387	JN2a_00905	JN2c_00385	JN2-15_00390	JN2b_00390	JN2d_00385	JN2-26_00375
nfuA		Fe/S biogenesis protein NfuA		10	1	1	575	575	JN1-42_00386	JN1a_00281	JN1c_00382	JN1b_00388	JN2a_00906	JN2c_00386	JN2-15_00391	JN2b_00391	JN2d_00386	JN2-26_00376
group_6942		hypothetical protein		10	1	1	674	674	JN1-42_00387	JN1a_00282	JN1c_00383	JN1b_00389	JN2a_00907	JN2c_00387	JN2-15_00392	JN2b_00392	JN2d_00387	JN2-26_00377
bioH		Pimeloyl-[acyl-carrier protein] methyl ester esterase		10	1	1	773	773	JN1-42_00388	JN1a_00283	JN1c_00384	JN1b_00390	JN2a_00908	JN2c_00388	JN2-15_00393	JN2b_00393	JN2d_00388	JN2-26_00378
group_3443		hypothetical protein		10	1	1	269	269	JN1-42_00389	JN1a_00284	JN1c_00385	JN1b_00391	JN2a_00909	JN2c_00389	JN2-15_00394	JN2b_00394	JN2d_00389	JN2-26_00379
feoC		putative [Fe-S]-dependent transcriptional repressor		10	1	1	239	239	JN1-42_00390	JN1a_00285	JN1c_00386	JN1b_00392	JN2a_00910	JN2c_00390	JN2-15_00395	JN2b_00395	JN2d_00390	JN2-26_00380
feoB		Fe(2 ) transporter FeoB		10	1	1	2318	2318	JN1-42_00391	JN1a_00286	JN1c_00387	JN1b_00393	JN2a_00911	JN2c_00391	JN2-15_00396	JN2b_00396	JN2d_00391	JN2-26_00381
feoA		Fe(2 ) transport protein A		10	1	1	227	227	JN1-42_00392	JN1a_00287	JN1c_00388	JN1b_00394	JN2a_00912	JN2c_00392	JN2-15_00397	JN2b_00397	JN2d_00392	JN2-26_00382
yhgF		Protein YhgF		10	1	1	2330	2330	JN1-42_00393	JN1a_00288	JN1c_00389	JN1b_00395	JN2a_00913	JN2c_00393	JN2-15_00398	JN2b_00398	JN2d_00393	JN2-26_00383
greB		Transcription elongation factor GreB		10	1	1	473	602	JN1-42_00394	JN1a_00289	JN1c_00390	JN1b_00396	JN2a_00914	JN2c_00394	JN2-15_00399	JN2b_00399	JN2d_00394	JN2-26_00384
ompR_1		Transcriptional regulatory protein OmpR		10	1	1	719	719	JN1-42_00395	JN1a_00290	JN1c_00391	JN1b_00397	JN2a_00915	JN2c_00395	JN2-15_00400	JN2b_00400	JN2d_00395	JN2-26_00385
envZ		Osmolarity sensor protein EnvZ		10	1	1	1355	1355	JN1-42_00396	JN1a_00291	JN1c_00392	JN1b_00398	JN2a_00916	JN2c_00396	JN2-15_00401	JN2b_00401	JN2d_00396	JN2-26_00386
pckA_1		Phosphoenolpyruvate carboxykinase (ATP)		10	1	1	1622	1622	JN1-42_00397	JN1a_00292	JN1c_00393	JN1b_00399	JN2a_00917	JN2c_00397	JN2-15_00402	JN2b_00402	JN2d_00397	JN2-26_00387
hslO		33 kDa chaperonin		10	1	1	878	878	JN1-42_00398	JN1a_00293	JN1c_00394	JN1b_00400	JN2a_00918	JN2c_00398	JN2-15_00403	JN2b_00403	JN2d_00398	JN2-26_00388
hslR		Heat shock protein 15		10	1	1	401	401	JN1-42_00399	JN1a_00294	JN1c_00395	JN1b_00401	JN2a_00919	JN2c_00399	JN2-15_00404	JN2b_00404	JN2d_00399	JN2-26_00389
yrfG		GMP/IMP nucleotidase YrfG		10	1	1	683	683	JN1-42_00400	JN1a_00295	JN1c_00396	JN1b_00402	JN2a_00920	JN2c_00400	JN2-15_00405	JN2b_00405	JN2d_00400	JN2-26_00390
igaA		Intracellular growth attenuator protein igaA		10	1	1	2129	2129	JN1-42_00401	JN1a_00296	JN1c_00397	JN1b_00403	JN2a_00921	JN2c_00401	JN2-15_00406	JN2b_00406	JN2d_00401	JN2-26_00391
nudE		ADP compounds hydrolase NudE		10	1	1	560	566	JN1-42_00402	JN1a_00297	JN1c_00398	JN1b_00404	JN2a_00922	JN2c_00402	JN2-15_00407	JN2b_00407	JN2d_00402	JN2-26_00392
mrcA		Penicillin-binding protein 1A		10	1	1	2558	2558	JN1-42_00403	JN1a_00298	JN1c_00399	JN1b_00405	JN2a_00923	JN2c_00403	JN2-15_00408	JN2b_00408	JN2d_00403	JN2-26_00393
group_4968		hypothetical protein		10	1	1	800	800	JN1-42_00404	JN1a_00299	JN1c_00400	JN1b_00406	JN2a_00924	JN2c_00404	JN2-15_00409	JN2b_00409	JN2d_00404	JN2-26_00394
group_6683		hypothetical protein		10	1	1	533	533	JN1-42_00405	JN1a_00300	JN1c_00401	JN1b_00407	JN2a_00925	JN2c_00405	JN2-15_00410	JN2b_00410	JN2d_00405	JN2-26_00395
group_213		hypothetical protein		10	1	1	425	428	JN1-42_00406	JN1a_00301	JN1c_00402	JN1b_00408	JN2a_00926	JN2c_00406	JN2-15_00411	JN2b_00411	JN2d_00406	JN2-26_00396
pilQ		Type IV pilus biogenesis and competence protein PilQ		10	1	1	1244	1244	JN1-42_00407	JN1a_00302	JN1c_00403	JN1b_00409	JN2a_00927	JN2c_00407	JN2-15_00412	JN2b_00412	JN2d_00407	JN2-26_00397
aroK		Shikimate kinase 1		10	1	1	521	521	JN1-42_00408	JN1a_00303	JN1c_00404	JN1b_00410	JN2a_00928	JN2c_00408	JN2-15_00413	JN2b_00413	JN2d_00408	JN2-26_00398
aroB		3-dehydroquinate synthase		10	1	1	1094	1094	JN1-42_00409	JN1a_00304	JN1c_00405	JN1b_00411	JN2a_00929	JN2c_00409	JN2-15_00414	JN2b_00414	JN2d_00409	JN2-26_00399
damX		Cell division protein DamX		10	1	1	1259	1259	JN1-42_00410	JN1a_00305	JN1c_00406	JN1b_00412	JN2a_00930	JN2c_00410	JN2-15_00415	JN2b_00415	JN2d_00410	JN2-26_00400
dam_1		DNA adenine methylase		10	1	1	827	827	JN1-42_00411	JN1a_00306	JN1c_00407	JN1b_00413	JN2a_00931	JN2c_00411	JN2-15_00416	JN2b_00416	JN2d_00411	JN2-26_00401
rpe		Ribulose-phosphate 3-epimerase		10	1	1	677	677	JN1-42_00412	JN1a_00307	JN1c_00408	JN1b_00414	JN2a_00932	JN2c_00412	JN2-15_00417	JN2b_00417	JN2d_00412	JN2-26_00402
gph		Phosphoglycolate phosphatase		10	1	1	761	761	JN1-42_00413	JN1a_00308	JN1c_00409	JN1b_00415	JN2a_00933	JN2c_00413	JN2-15_00418	JN2b_00418	JN2d_00413	JN2-26_00403
trpS		Tryptophan--tRNA ligase		10	1	1	1004	1004	JN1-42_00414	JN1a_00309	JN1c_00410	JN1b_00416	JN2a_00934	JN2c_00414	JN2-15_00419	JN2b_00419	JN2d_00414	JN2-26_00404
cysG_1		Siroheme synthase		10	1	1	1373	1373	JN1-42_00415	JN1a_00310	JN1c_00411	JN1b_00417	JN2a_00935	JN2c_00415	JN2-15_00420	JN2b_00420	JN2d_00415	JN2-26_00405
nirD		Nitrite reductase (NADH) small subunit		10	1	1	326	326	JN1-42_00416	JN1a_00311	JN1c_00412	JN1b_00418	JN2a_00936	JN2c_00416	JN2-15_00421	JN2b_00421	JN2d_00416	JN2-26_00406
nasD		Nitrite reductase [NAD(P)H]		10	1	1	2543	2543	JN1-42_00417	JN1a_00312	JN1c_00413	JN1b_00419	JN2a_00937	JN2c_00417	JN2-15_00422	JN2b_00422	JN2d_00417	JN2-26_00407
group_3653		hypothetical protein		10	1	1	101	101	JN1-42_00418	JN1a_00313	JN1c_00414	JN1b_00420	JN2a_00938	JN2c_00418	JN2-15_00423	JN2b_00423	JN2d_00418	JN2-26_00408
codA_1		Cytosine deaminase		10	1	1	1322	1322	JN1-42_00419	JN1a_00314	JN1c_00415	JN1b_00421	JN2a_00939	JN2c_00419	JN2-15_00424	JN2b_00424	JN2d_00419	JN2-26_00409
tsgA		Protein TsgA		10	1	1	1187	1187	JN1-42_00420	JN1a_00315	JN1c_00416	JN1b_00422	JN2a_00940	JN2c_00420	JN2-15_00425	JN2b_00425	JN2d_00420	JN2-26_00410
ppiA		Peptidyl-prolyl cis-trans isomerase A		10	1	1	569	569	JN1-42_00421	JN1a_00316	JN1c_00417	JN1b_00423	JN2a_00941	JN2c_00421	JN2-15_00426	JN2b_00426	JN2d_00421	JN2-26_00411
yhfG		putative protein YhfG		10	1	1	167	167	JN1-42_00422	JN1a_00317	JN1c_00418	JN1b_00424	JN2a_00942	JN2c_00422	JN2-15_00427	JN2b_00427	JN2d_00422	JN2-26_00412
fic		putative adenosine monophosphate-protein transferase fic		10	1	1	602	602	JN1-42_00423	JN1a_00318	JN1c_00419	JN1b_00425	JN2a_00943	JN2c_00423	JN2-15_00428	JN2b_00428	JN2d_00423	JN2-26_00413
pabA		Aminodeoxychorismate synthase component 2		10	1	1	563	563	JN1-42_00424	JN1a_00319	JN1c_00420	JN1b_00426	JN2a_00944	JN2c_00424	JN2-15_00429	JN2b_00429	JN2d_00424	JN2-26_00414
argD		Acetylornithine/succinyldiaminopimelate aminotransferase		10	1	1	1220	1220	JN1-42_00425	JN1a_00320	JN1c_00421	JN1b_00427	JN2a_00945	JN2c_00425	JN2-15_00430	JN2b_00430	JN2d_00425	JN2-26_00415
group_5506		hypothetical protein		10	1	1	2078	2078	JN1-42_00426	JN1a_00321	JN1c_00422	JN1b_00428	JN2a_00946	JN2c_00426	JN2-15_00431	JN2b_00431	JN2d_00426	JN2-26_00416
crp		cAMP-activated global transcriptional regulator CRP		10	1	1	632	632	JN1-42_00427	JN1a_00322	JN1c_00423	JN1b_00429	JN2a_00947	JN2c_00427	JN2-15_00432	JN2b_00432	JN2d_00427	JN2-26_00417
yhfA		Protein YhfA		10	1	1	404	404	JN1-42_00428	JN1a_00323	JN1c_00424	JN1b_00430	JN2a_00948	JN2c_00428	JN2-15_00433	JN2b_00433	JN2d_00428	JN2-26_00418
cfxP		Phosphoribulokinase, plasmid		10	1	1	869	869	JN1-42_00429	JN1a_00324	JN1c_00425	JN1b_00431	JN2a_00949	JN2c_00429	JN2-15_00434	JN2b_00434	JN2d_00429	JN2-26_00419
group_6616		hypothetical protein		10	1	1	218	218	JN1-42_00430	JN1a_00325	JN1c_00426	JN1b_00432	JN2a_00950	JN2c_00430	JN2-15_00435	JN2b_00435	JN2d_00430	JN2-26_00420
group_4283		hypothetical protein		10	1	1	1022	1022	JN1-42_00431	JN1a_00326	JN1c_00427	JN1b_00433	JN2a_00951	JN2c_00431	JN2-15_00436	JN2b_00436	JN2d_00431	JN2-26_00421
yheS_1		putative ABC transporter ATP-binding protein YheS		10	1	1	1904	1904	JN1-42_00432	JN1a_00327	JN1c_00428	JN1b_00434	JN2a_00952	JN2c_00432	JN2-15_00437	JN2b_00437	JN2d_00432	JN2-26_00422
ywrO		General stress protein 14		10	1	1	560	560	JN1-42_00433	JN1a_00328	JN1c_00429	JN1b_00435	JN2a_00953	JN2c_00433	JN2-15_00438	JN2b_00438	JN2d_00433	JN2-26_00423
kefC_1		Glutathione-regulated potassium-efflux system protein KefC		10	1	1	1805	1805	JN1-42_00434	JN1a_00329	JN1c_00430	JN1b_00436	JN2a_00954	JN2c_00434	JN2-15_00439	JN2b_00439	JN2d_00434	JN2-26_00424
group_3228		hypothetical protein		10	1	1	200	200	JN1-42_00435	JN1a_00330	JN1c_00431	JN1b_00437	JN2a_00955	JN2c_00435	JN2-15_00440	JN2b_00440	JN2d_00435	JN2-26_00425
group_3756		hypothetical protein		10	1	1	587	587	JN1-42_00436	JN1a_00331	JN1c_00432	JN1b_00438	JN2a_00956	JN2c_00436	JN2-15_00441	JN2b_00441	JN2d_00436	JN2-26_00426
slyX		Protein SlyX		10	1	1	218	218	JN1-42_00437	JN1a_00332	JN1c_00433	JN1b_00439	JN2a_00957	JN2c_00437	JN2-15_00442	JN2b_00442	JN2d_00437	JN2-26_00427
fkpA		FKBP-type peptidyl-prolyl cis-trans isomerase FkpA		10	1	1	812	830	JN1-42_00438	JN1a_00333	JN1c_00434	JN1b_00440	JN2a_00958	JN2c_00438	JN2-15_00443	JN2b_00443	JN2d_00438	JN2-26_00428
dauR		Transcriptional regulator DauR		10	1	1	722	722	JN1-42_00439	JN1a_00334	JN1c_00435	JN1b_00441	JN2a_00959	JN2c_00439	JN2-15_00444	JN2b_00444	JN2d_00439	JN2-26_00429
tusD		Sulfurtransferase TusD		10	1	1	386	386	JN1-42_00440	JN1a_00335	JN1c_00436	JN1b_00442	JN2a_00960	JN2c_00440	JN2-15_00445	JN2b_00445	JN2d_00440	JN2-26_00430
tusC		Protein TusC		10	1	1	359	359	JN1-42_00441	JN1a_00336	JN1c_00437	JN1b_00443	JN2a_00961	JN2c_00441	JN2-15_00446	JN2b_00446	JN2d_00441	JN2-26_00431
tusB		Protein TusB		10	1	1	287	287	JN1-42_00442	JN1a_00337	JN1c_00438	JN1b_00444	JN2a_00962	JN2c_00442	JN2-15_00447	JN2b_00447	JN2d_00442	JN2-26_00432
rpsL		30S ribosomal protein S12		10	1	1	374	374	JN1-42_00443	JN1a_00338	JN1c_00439	JN1b_00445	JN2a_00963	JN2c_00443	JN2-15_00448	JN2b_00448	JN2d_00443	JN2-26_00433
rpsG		30S ribosomal protein S7		10	1	1	470	470	JN1-42_00444	JN1a_00339	JN1c_00440	JN1b_00446	JN2a_00964	JN2c_00444	JN2-15_00449	JN2b_00449	JN2d_00444	JN2-26_00434
fusA_1		Elongation factor G		10	1	1	2114	2114	JN1-42_00445	JN1a_00340	JN1c_00441	JN1b_00447	JN2a_00965	JN2c_00445	JN2-15_00450	JN2b_00450	JN2d_00445	JN2-26_00435
bfd		Bacterioferritin-associated ferredoxin		10	1	5	194	194	JN1-42_00446	JN1a_00341	JN1c_00442	JN1b_00448	JN2a_00966	JN2c_00446	JN2-15_00451	JN2b_00451	JN2d_00446	JN2-26_00436
bfr		Bacterioferritin		10	1	5	476	476	JN1-42_00447	JN1a_00342	JN1c_00443	JN1b_00449	JN2a_00967	JN2c_00447	JN2-15_00452	JN2b_00452	JN2d_00447	JN2-26_00437
group_216		hypothetical protein		10	1	5	521	521	JN1-42_00448	JN1a_00343	JN1c_00444	JN1b_00450	JN2a_00968	JN2c_00448	JN2-15_00453	JN2b_00453	JN2d_00448	JN2-26_00438
rpsJ		30S ribosomal protein S10		10	1	5	311	311	JN1-42_00449	JN1a_00344	JN1c_00445	JN1b_00451	JN2a_00969	JN2c_00449	JN2-15_00454	JN2b_00454	JN2d_00449	JN2-26_00439
rplC		50S ribosomal protein L3		10	1	5	629	629	JN1-42_00450	JN1a_00345	JN1c_00446	JN1b_00452	JN2a_00970	JN2c_00450	JN2-15_00455	JN2b_00455	JN2d_00450	JN2-26_00440
rplD		50S ribosomal protein L4		10	1	5	605	605	JN1-42_00451	JN1a_00346	JN1c_00447	JN1b_00453	JN2a_00971	JN2c_00451	JN2-15_00456	JN2b_00456	JN2d_00451	JN2-26_00441
rplW		50S ribosomal protein L23		10	1	5	302	302	JN1-42_00452	JN1a_00347	JN1c_00448	JN1b_00454	JN2a_00972	JN2c_00452	JN2-15_00457	JN2b_00457	JN2d_00452	JN2-26_00442
rplB		50S ribosomal protein L2		10	1	5	821	821	JN1-42_00453	JN1a_00348	JN1c_00449	JN1b_00455	JN2a_00973	JN2c_00453	JN2-15_00458	JN2b_00458	JN2d_00453	JN2-26_00443
rpsS		30S ribosomal protein S19		10	1	5	278	278	JN1-42_00454	JN1a_00349	JN1c_00450	JN1b_00456	JN2a_00974	JN2c_00454	JN2-15_00459	JN2b_00459	JN2d_00454	JN2-26_00444
rplV		50S ribosomal protein L22		10	1	5	332	332	JN1-42_00455	JN1a_00350	JN1c_00451	JN1b_00457	JN2a_00975	JN2c_00455	JN2-15_00460	JN2b_00460	JN2d_00455	JN2-26_00445
rpsC		30S ribosomal protein S3		10	1	5	698	698	JN1-42_00456	JN1a_00351	JN1c_00452	JN1b_00458	JN2a_00976	JN2c_00456	JN2-15_00461	JN2b_00461	JN2d_00456	JN2-26_00446
rplP		50S ribosomal protein L16		10	1	5	410	410	JN1-42_00457	JN1a_00352	JN1c_00453	JN1b_00459	JN2a_00977	JN2c_00457	JN2-15_00462	JN2b_00462	JN2d_00457	JN2-26_00447
rpmC		50S ribosomal protein L29		10	1	5	191	191	JN1-42_00458	JN1a_00353	JN1c_00454	JN1b_00460	JN2a_00978	JN2c_00458	JN2-15_00463	JN2b_00463	JN2d_00458	JN2-26_00448
rpsQ		30S ribosomal protein S17		10	1	5	254	254	JN1-42_00459	JN1a_00354	JN1c_00455	JN1b_00461	JN2a_00979	JN2c_00459	JN2-15_00464	JN2b_00464	JN2d_00459	JN2-26_00449
rplN		50S ribosomal protein L14		10	1	5	371	371	JN1-42_00460	JN1a_00355	JN1c_00456	JN1b_00462	JN2a_00980	JN2c_00460	JN2-15_00465	JN2b_00465	JN2d_00460	JN2-26_00450
rplX		50S ribosomal protein L24		10	1	5	314	314	JN1-42_00461	JN1a_00356	JN1c_00457	JN1b_00463	JN2a_00981	JN2c_00461	JN2-15_00466	JN2b_00466	JN2d_00461	JN2-26_00451
rplE		50S ribosomal protein L5		10	1	5	539	539	JN1-42_00462	JN1a_00357	JN1c_00458	JN1b_00464	JN2a_00982	JN2c_00462	JN2-15_00467	JN2b_00467	JN2d_00462	JN2-26_00452
rpsN		30S ribosomal protein S14		10	1	5	305	305	JN1-42_00463	JN1a_00358	JN1c_00459	JN1b_00465	JN2a_00983	JN2c_00463	JN2-15_00468	JN2b_00468	JN2d_00463	JN2-26_00453
rpsH		30S ribosomal protein S8		10	1	5	392	392	JN1-42_00464	JN1a_00359	JN1c_00460	JN1b_00466	JN2a_00984	JN2c_00464	JN2-15_00469	JN2b_00469	JN2d_00464	JN2-26_00454
rplF		50S ribosomal protein L6		10	1	5	533	533	JN1-42_00465	JN1a_00360	JN1c_00461	JN1b_00467	JN2a_00985	JN2c_00465	JN2-15_00470	JN2b_00470	JN2d_00465	JN2-26_00455
rplR		50S ribosomal protein L18		10	1	5	353	353	JN1-42_00466	JN1a_00361	JN1c_00462	JN1b_00468	JN2a_00986	JN2c_00466	JN2-15_00471	JN2b_00471	JN2d_00466	JN2-26_00456
rpsE		30S ribosomal protein S5		10	1	5	503	503	JN1-42_00467	JN1a_00362	JN1c_00463	JN1b_00469	JN2a_00987	JN2c_00467	JN2-15_00472	JN2b_00472	JN2d_00467	JN2-26_00457
rpmD		50S ribosomal protein L30		10	1	5	179	179	JN1-42_00468	JN1a_00363	JN1c_00464	JN1b_00470	JN2a_00988	JN2c_00468	JN2-15_00473	JN2b_00473	JN2d_00468	JN2-26_00458
rplO		50S ribosomal protein L15		10	1	5	434	434	JN1-42_00469	JN1a_00364	JN1c_00465	JN1b_00471	JN2a_00989	JN2c_00469	JN2-15_00474	JN2b_00474	JN2d_00469	JN2-26_00459
secY		Protein translocase subunit SecY		10	1	5	1331	1331	JN1-42_00470	JN1a_00365	JN1c_00466	JN1b_00472	JN2a_00990	JN2c_00470	JN2-15_00475	JN2b_00475	JN2d_00470	JN2-26_00460
rpsM		30S ribosomal protein S13		10	1	5	356	356	JN1-42_00472	JN1a_00367	JN1c_00468	JN1b_00474	JN2a_00992	JN2c_00472	JN2-15_00477	JN2b_00477	JN2d_00472	JN2-26_00462
rpsD		30S ribosomal protein S4		10	1	5	620	620	JN1-42_00473	JN1a_00368	JN1c_00469	JN1b_00475	JN2a_00993	JN2c_00473	JN2-15_00478	JN2b_00478	JN2d_00473	JN2-26_00463
rpoA		DNA-directed RNA polymerase subunit alpha		10	1	5	989	989	JN1-42_00474	JN1a_00369	JN1c_00470	JN1b_00476	JN2a_00994	JN2c_00474	JN2-15_00479	JN2b_00479	JN2d_00474	JN2-26_00464
rplQ		50S ribosomal protein L17		10	1	5	386	386	JN1-42_00475	JN1a_00370	JN1c_00471	JN1b_00477	JN2a_00995	JN2c_00475	JN2-15_00480	JN2b_00480	JN2d_00475	JN2-26_00465
group_217		hypothetical protein		10	1	5	368	368	JN1-42_00476	JN1a_00371	JN1c_00472	JN1b_00478	JN2a_00996	JN2c_00476	JN2-15_00481	JN2b_00481	JN2d_00476	JN2-26_00466
zntR		HTH-type transcriptional regulator ZntR		10	1	5	425	425	JN1-42_00477	JN1a_00372	JN1c_00473	JN1b_00479	JN2a_00997	JN2c_00477	JN2-15_00482	JN2b_00482	JN2d_00477	JN2-26_00467
group_6744		hypothetical protein		10	1	5	278	278	JN1-42_00478	JN1a_00373	JN1c_00474	JN1b_00480	JN2a_00998	JN2c_00478	JN2-15_00483	JN2b_00483	JN2d_00478	JN2-26_00468
mscL		Large-conductance mechanosensitive channel		10	1	5	413	413	JN1-42_00479	JN1a_00374	JN1c_00475	JN1b_00481	JN2a_00999	JN2c_00479	JN2-15_00484	JN2b_00484	JN2d_00479	JN2-26_00469
trkA		Trk system potassium uptake protein TrkA		10	1	5	1376	1376	JN1-42_00480	JN1a_00375	JN1c_00476	JN1b_00482	JN2a_01000	JN2c_00480	JN2-15_00485	JN2b_00485	JN2d_00480	JN2-26_00470
rsmB		Ribosomal RNA small subunit methyltransferase B		10	1	5	1295	1295	JN1-42_00481	JN1a_00376	JN1c_00477	JN1b_00483	JN2a_01001	JN2c_00481	JN2-15_00486	JN2b_00486	JN2d_00481	JN2-26_00471
fmt		Methionyl-tRNA formyltransferase		10	1	5	947	947	JN1-42_00482	JN1a_00377	JN1c_00478	JN1b_00484	JN2a_01002	JN2c_00482	JN2-15_00487	JN2b_00487	JN2d_00482	JN2-26_00472
def		Peptide deformylase		10	1	5	509	509	JN1-42_00483	JN1a_00378	JN1c_00479	JN1b_00485	JN2a_01003	JN2c_00483	JN2-15_00488	JN2b_00488	JN2d_00483	JN2-26_00473
group_6796		hypothetical protein		10	1	5	1124	1124	JN1-42_00484	JN1a_00379	JN1c_00480	JN1b_00486	JN2a_01004	JN2c_00484	JN2-15_00489	JN2b_00489	JN2d_00484	JN2-26_00474
smg		Protein Smg		10	1	5	473	473	JN1-42_00485	JN1a_00380	JN1c_00481	JN1b_00487	JN2a_01005	JN2c_00485	JN2-15_00490	JN2b_00490	JN2d_00485	JN2-26_00475
topA_1		DNA topoisomerase 1		10	1	5	542	542	JN1-42_00486	JN1a_00381	JN1c_00482	JN1b_00488	JN2a_01006	JN2c_00486	JN2-15_00491	JN2b_00491	JN2d_00486	JN2-26_00476
tsaC		Threonylcarbamoyl-AMP synthase		10	1	5	572	572	JN1-42_00487	JN1a_00382	JN1c_00483	JN1b_00489	JN2a_01007	JN2c_00487	JN2-15_00492	JN2b_00492	JN2d_00487	JN2-26_00477
aroE_1		Shikimate dehydrogenase (NADP( ))		10	1	5	818	818	JN1-42_00488	JN1a_00383	JN1c_00484	JN1b_00490	JN2a_01008	JN2c_00488	JN2-15_00493	JN2b_00493	JN2d_00488	JN2-26_00478
group_3693		hypothetical protein		10	1	5	257	257	JN1-42_00489	JN1a_00384	JN1c_00485	JN1b_00491	JN2a_01009	JN2c_00489	JN2-15_00494	JN2b_00494	JN2d_00489	JN2-26_00479
yrdA_1		Protein YrdA		10	1	5	554	554	JN1-42_00490	JN1a_00385	JN1c_00486	JN1b_00492	JN2a_01010	JN2c_00490	JN2-15_00495	JN2b_00495	JN2d_00490	JN2-26_00480
group_3909		hypothetical protein		10	1	1	221	221	JN1-42_00493	JN1a_00408	JN1c_00489	JN1b_00495	JN2a_01013	JN2c_00493	JN2-15_00498	JN2b_00498	JN2d_00493	JN2-26_00483
acrF		Multidrug export protein AcrF		10	1	1	3110	3110	JN1-42_00494	JN1a_00409	JN1c_00490	JN1b_00496	JN2a_01014	JN2c_00494	JN2-15_00499	JN2b_00499	JN2d_00494	JN2-26_00484
acrE		Multidrug export protein AcrE		10	1	1	1139	1139	JN1-42_00495	JN1a_00410	JN1c_00491	JN1b_00497	JN2a_01015	JN2c_00495	JN2-15_00500	JN2b_00500	JN2d_00495	JN2-26_00485
acrR_1		HTH-type transcriptional regulator AcrR		10	1	1	650	653	JN1-42_00496	JN1a_00411	JN1c_00492	JN1b_00498	JN2a_01016	JN2c_00496	JN2-15_00501	JN2b_00501	JN2d_00496	JN2-26_00486
fis		DNA-binding protein Fis		10	1	1	296	296	JN1-42_00497	JN1a_00412	JN1c_00493	JN1b_00499	JN2a_01017	JN2c_00497	JN2-15_00502	JN2b_00502	JN2d_00497	JN2-26_00487
dus		putative tRNA-dihydrouridine synthase		10	1	1	965	965	JN1-42_00498	JN1a_00413	JN1c_00494	JN1b_00500	JN2a_01018	JN2c_00498	JN2-15_00503	JN2b_00503	JN2d_00498	JN2-26_00488
prmA		Ribosomal protein L11 methyltransferase		10	1	1	881	881	JN1-42_00499	JN1a_00414	JN1c_00495	JN1b_00501	JN2a_01019	JN2c_00499	JN2-15_00504	JN2b_00504	JN2d_00499	JN2-26_00489
panF		Sodium/pantothenate symporter		10	1	1	1451	1451	JN1-42_00500	JN1a_00415	JN1c_00496	JN1b_00502	JN2a_01020	JN2c_00500	JN2-15_00505	JN2b_00505	JN2d_00500	JN2-26_00490
yhdT		putative membrane protein YhdT		10	1	1	242	242	JN1-42_00501	JN1a_00416	JN1c_00497	JN1b_00503	JN2a_01021	JN2c_00501	JN2-15_00506	JN2b_00506	JN2d_00501	JN2-26_00491
accC		Biotin carboxylase		10	1	1	1349	1349	JN1-42_00502	JN1a_00417	JN1c_00498	JN1b_00504	JN2a_01022	JN2c_00502	JN2-15_00507	JN2b_00507	JN2d_00502	JN2-26_00492
accB		Biotin carboxyl carrier protein of acetyl-CoA carboxylase		10	1	1	467	467	JN1-42_00503	JN1a_00418	JN1c_00499	JN1b_00505	JN2a_01023	JN2c_00503	JN2-15_00508	JN2b_00508	JN2d_00503	JN2-26_00493
aroQ		3-dehydroquinate dehydratase		10	1	1	452	452	JN1-42_00504	JN1a_00419	JN1c_00500	JN1b_00506	JN2a_01024	JN2c_00504	JN2-15_00509	JN2b_00509	JN2d_00504	JN2-26_00494
msrQ		Protein-methionine-sulfoxide reductase heme-binding subunit MsrQ		10	1	1	608	608	JN1-42_00505	JN1a_00420	JN1c_00501	JN1b_00507	JN2a_01025	JN2c_00505	JN2-15_00510	JN2b_00510	JN2d_00505	JN2-26_00495
msrP		Protein-methionine-sulfoxide reductase catalytic subunit MsrP		10	1	1	1001	1001	JN1-42_00506	JN1a_00421	JN1c_00502	JN1b_00508	JN2a_01026	JN2c_00506	JN2-15_00511	JN2b_00511	JN2d_00506	JN2-26_00496
csrD		RNase E specificity factor CsrD		10	1	1	1940	1940	JN1-42_00507	JN1a_00422	JN1c_00503	JN1b_00509	JN2a_01027	JN2c_00507	JN2-15_00512	JN2b_00512	JN2d_00507	JN2-26_00497
mreB		Rod shape-determining protein MreB		10	1	1	1043	1043	JN1-42_00508	JN1a_00423	JN1c_00504	JN1b_00510	JN2a_01028	JN2c_00508	JN2-15_00513	JN2b_00513	JN2d_00508	JN2-26_00498
mreC		Cell shape-determining protein MreC		10	1	1	992	992	JN1-42_00509	JN1a_00424	JN1c_00505	JN1b_00511	JN2a_01029	JN2c_00509	JN2-15_00514	JN2b_00514	JN2d_00509	JN2-26_00499
mreD		Rod shape-determining protein MreD		10	1	1	488	488	JN1-42_00510	JN1a_00425	JN1c_00506	JN1b_00512	JN2a_01030	JN2c_00510	JN2-15_00515	JN2b_00515	JN2d_00510	JN2-26_00500
yhdE		Maf-like protein YhdE		10	1	1	581	581	JN1-42_00511	JN1a_00426	JN1c_00507	JN1b_00513	JN2a_01031	JN2c_00511	JN2-15_00516	JN2b_00516	JN2d_00511	JN2-26_00501
rng		Ribonuclease G		10	1	1	1469	1469	JN1-42_00512	JN1a_00427	JN1c_00508	JN1b_00514	JN2a_01032	JN2c_00512	JN2-15_00517	JN2b_00517	JN2d_00512	JN2-26_00502
group_5092		hypothetical protein		10	1	1	3797	3800	JN1-42_00513	JN1a_00428	JN1c_00509	JN1b_00515	JN2a_01033	JN2c_00513	JN2-15_00518	JN2b_00518	JN2d_00513	JN2-26_00503
tldD		Metalloprotease TldD		10	1	1	1445	1445	JN1-42_00514	JN1a_00429	JN1c_00510	JN1b_00516	JN2a_01034	JN2c_00514	JN2-15_00519	JN2b_00519	JN2d_00514	JN2-26_00504
dmlR_3		HTH-type transcriptional regulator DmlR		10	1	1	929	929	JN1-42_00515	JN1a_00430	JN1c_00511	JN1b_00517	JN2a_01035	JN2c_00515	JN2-15_00520	JN2b_00520	JN2d_00515	JN2-26_00505
aaeX		Protein AaeX		10	1	1	203	203	JN1-42_00516	JN1a_00431	JN1c_00512	JN1b_00518	JN2a_01036	JN2c_00516	JN2-15_00521	JN2b_00521	JN2d_00516	JN2-26_00506
aaeA_1		p-hydroxybenzoic acid efflux pump subunit AaeA		10	1	1	932	932	JN1-42_00517	JN1a_00432	JN1c_00513	JN1b_00519	JN2a_01037	JN2c_00517	JN2-15_00522	JN2b_00522	JN2d_00517	JN2-26_00507
aaeB_1		p-hydroxybenzoic acid efflux pump subunit AaeB		10	1	1	1967	1967	JN1-42_00518	JN1a_00433	JN1c_00514	JN1b_00520	JN2a_01038	JN2c_00518	JN2-15_00523	JN2b_00523	JN2d_00518	JN2-26_00508
yhcO		putative protein YhcO		10	1	1	275	275	JN1-42_00519	JN1a_00434	JN1c_00515	JN1b_00521	JN2a_01039	JN2c_00519	JN2-15_00524	JN2b_00524	JN2d_00519	JN2-26_00509
group_3965		hypothetical protein		10	1	1	266	266	JN1-42_00520	JN1a_00435	JN1c_00516	JN1b_00522	JN2a_01040	JN2c_00520	JN2-15_00525	JN2b_00525	JN2d_00520	JN2-26_00510
group_6956		hypothetical protein		10	1	1	263	263	JN1-42_00521	JN1a_00436	JN1c_00517	JN1b_00523	JN2a_01041	JN2c_00521	JN2-15_00526	JN2b_00526	JN2d_00521	JN2-26_00511
argR		Arginine repressor		10	1	1	470	470	JN1-42_00522	JN1a_00437	JN1c_00518	JN1b_00524	JN2a_01042	JN2c_00522	JN2-15_00527	JN2b_00527	JN2d_00522	JN2-26_00512
mdh_1		Malate dehydrogenase		10	1	1	938	938	JN1-42_00523	JN1a_00438	JN1c_00519	JN1b_00525	JN2a_01043	JN2c_00523	JN2-15_00528	JN2b_00528	JN2d_00523	JN2-26_00513
degS		Serine endoprotease DegS		10	1	1	1058	1058	JN1-42_00524	JN1a_00439	JN1c_00520	JN1b_00526	JN2a_01044	JN2c_00524	JN2-15_00535	JN2b_00529	JN2d_00524	JN2-26_00520
degQ		Periplasmic pH-dependent serine endoprotease DegQ		10	1	1	1367	1367	JN1-42_00525	JN1a_00440	JN1c_00521	JN1b_00527	JN2a_01045	JN2c_00525	JN2-15_00536	JN2b_00530	JN2d_00525	JN2-26_00521
yhcB		Inner membrane protein YhcB		10	1	1	398	398	JN1-42_00526	JN1a_00441	JN1c_00522	JN1b_00528	JN2a_01046	JN2c_00526	JN2-15_00537	JN2b_00531	JN2d_00526	JN2-26_00522
zapE_1		Cell division protein ZapE		10	1	1	1127	1127	JN1-42_00527	JN1a_00442	JN1c_00523	JN1b_00529	JN2a_01047	JN2c_00527	JN2-15_00538	JN2b_00532	JN2d_00527	JN2-26_00523
rplM		50S ribosomal protein L13		10	1	1	428	428	JN1-42_00528	JN1a_00443	JN1c_00524	JN1b_00530	JN2a_01048	JN2c_00528	JN2-15_00539	JN2b_00533	JN2d_00528	JN2-26_00524
rpsI		30S ribosomal protein S9		10	1	1	392	392	JN1-42_00529	JN1a_00444	JN1c_00525	JN1b_00531	JN2a_01049	JN2c_00529	JN2-15_00540	JN2b_00534	JN2d_00529	JN2-26_00525
sspA		Stringent starvation protein A		10	1	1	638	638	JN1-42_00530	JN1a_00445	JN1c_00526	JN1b_00532	JN2a_01050	JN2c_00530	JN2-15_00541	JN2b_00535	JN2d_00530	JN2-26_00526
sspB		Stringent starvation protein B		10	1	1	494	494	JN1-42_00531	JN1a_00446	JN1c_00527	JN1b_00533	JN2a_01051	JN2c_00531	JN2-15_00542	JN2b_00536	JN2d_00531	JN2-26_00527
nanE		Putative N-acetylmannosamine-6-phosphate 2-epimerase		10	1	1	704	704	JN1-42_00532	JN1a_00447	JN1c_00528	JN1b_00534	JN2a_01052	JN2c_00532	JN2-15_00543	JN2b_00537	JN2d_00532	JN2-26_00528
gltD		Glutamate synthase [NADPH] small chain		10	1	1	1418	1418	JN1-42_00533	JN1a_00448	JN1c_00529	JN1b_00535	JN2a_01053	JN2c_00533	JN2-15_00544	JN2b_00538	JN2d_00533	JN2-26_00529
gltB		Glutamate synthase [NADPH] large chain		10	1	1	4460	4460	JN1-42_00534	JN1a_00449	JN1c_00530	JN1b_00536	JN2a_01054	JN2c_00534	JN2-15_00545	JN2b_00539	JN2d_00534	JN2-26_00530
group_5057		hypothetical protein		10	1	1	932	932	JN1-42_00535	JN1a_00450	JN1c_00531	JN1b_00537	JN2a_01055	JN2c_00535	JN2-15_00546	JN2b_00540	JN2d_00535	JN2-26_00531
exuT_1		Hexuronate transporter		10	1	1	1280	1283	JN1-42_00536	JN1a_00451	JN1c_00532	JN1b_00538	JN2a_01056	JN2c_00536	JN2-15_00547	JN2b_00541	JN2d_00536	JN2-26_00532
rspB		Starvation-sensing protein RspB		10	1	1	1016	1016	JN1-42_00537	JN1a_00452	JN1c_00533	JN1b_00539	JN2a_01057	JN2c_00537	JN2-15_00548	JN2b_00542	JN2d_00537	JN2-26_00533
uxuA_1		Mannonate dehydratase		10	1	1	1064	1064	JN1-42_00538	JN1a_00453	JN1c_00534	JN1b_00540	JN2a_01058	JN2c_00538	JN2-15_00549	JN2b_00543	JN2d_00538	JN2-26_00534
arcB		Aerobic respiration control sensor protein ArcB		10	1	1	2339	2339	JN1-42_00539	JN1a_00454	JN1c_00535	JN1b_00541	JN2a_01059	JN2c_00539	JN2-15_00550	JN2b_00544	JN2d_00539	JN2-26_00535
elbB		Glyoxalase ElbB		10	1	1	653	653	JN1-42_00541	JN1a_00456	JN1c_00537	JN1b_00543	JN2a_01061	JN2c_00541	JN2-15_00552	JN2b_00546	JN2d_00541	JN2-26_00537
mtgA		Biosynthetic peptidoglycan transglycosylase		10	1	1	725	725	JN1-42_00542	JN1a_00457	JN1c_00538	JN1b_00544	JN2a_01062	JN2c_00542	JN2-15_00553	JN2b_00547	JN2d_00542	JN2-26_00538
ptsO		Phosphocarrier protein NPr		10	1	1	272	272	JN1-42_00543	JN1a_00458	JN1c_00539	JN1b_00545	JN2a_01063	JN2c_00543	JN2-15_00554	JN2b_00548	JN2d_00543	JN2-26_00539
rapZ		RNase adapter protein RapZ		10	1	1	854	854	JN1-42_00544	JN1a_00459	JN1c_00540	JN1b_00546	JN2a_01064	JN2c_00544	JN2-15_00555	JN2b_00549	JN2d_00544	JN2-26_00540
ptsN		Nitrogen regulatory protein		10	1	1	488	488	JN1-42_00545	JN1a_00460	JN1c_00541	JN1b_00547	JN2a_01065	JN2c_00545	JN2-15_00556	JN2b_00550	JN2d_00545	JN2-26_00541
hpf_1		Ribosome hibernation promoting factor		10	1	1	287	287	JN1-42_00546	JN1a_00461	JN1c_00542	JN1b_00548	JN2a_01066	JN2c_00546	JN2-15_00557	JN2b_00551	JN2d_00546	JN2-26_00542
rpoN		RNA polymerase sigma-54 factor		10	1	1	1433	1433	JN1-42_00547	JN1a_00462	JN1c_00543	JN1b_00549	JN2a_01067	JN2c_00547	JN2-15_00558	JN2b_00552	JN2d_00547	JN2-26_00543
lptB_2		Lipopolysaccharide export system ATP-binding protein LptB		10	1	1	725	725	JN1-42_00548	JN1a_00463	JN1c_00544	JN1b_00550	JN2a_01068	JN2c_00548	JN2-15_00559	JN2b_00553	JN2d_00548	JN2-26_00544
lptA		Lipopolysaccharide export system protein LptA		10	1	1	545	545	JN1-42_00549	JN1a_00464	JN1c_00545	JN1b_00551	JN2a_01069	JN2c_00549	JN2-15_00560	JN2b_00554	JN2d_00549	JN2-26_00545
lptC		Lipopolysaccharide export system protein LptC		10	1	1	575	575	JN1-42_00550	JN1a_00465	JN1c_00546	JN1b_00552	JN2a_01070	JN2c_00550	JN2-15_00561	JN2b_00555	JN2d_00550	JN2-26_00546
kdsC		3-deoxy-D-manno-octulosonate 8-phosphate phosphatase KdsC		10	1	1	566	566	JN1-42_00551	JN1a_00466	JN1c_00547	JN1b_00553	JN2a_01071	JN2c_00551	JN2-15_00562	JN2b_00556	JN2d_00551	JN2-26_00547
kdsD		Arabinose 5-phosphate isomerase KdsD		10	1	1	986	986	JN1-42_00552	JN1a_00467	JN1c_00548	JN1b_00554	JN2a_01072	JN2c_00552	JN2-15_00563	JN2b_00557	JN2d_00552	JN2-26_00548
yrbG		Inner membrane protein YrbG		10	1	1	977	977	JN1-42_00553	JN1a_00468	JN1c_00549	JN1b_00555	JN2a_01073	JN2c_00553	JN2-15_00564	JN2b_00558	JN2d_00553	JN2-26_00549
mlaF		putative phospholipid import ATP-binding protein MlaF		10	1	1	812	812	JN1-42_00554	JN1a_00469	JN1c_00550	JN1b_00556	JN2a_01074	JN2c_00554	JN2-15_00565	JN2b_00559	JN2d_00554	JN2-26_00550
mlaE		putative phospholipid ABC transporter permease protein MlaE		10	1	1	782	782	JN1-42_00555	JN1a_00470	JN1c_00551	JN1b_00557	JN2a_01075	JN2c_00555	JN2-15_00566	JN2b_00560	JN2d_00555	JN2-26_00551
mlaD		putative phospholipid ABC transporter-binding protein MlaD		10	1	1	551	551	JN1-42_00556	JN1a_00471	JN1c_00552	JN1b_00558	JN2a_01076	JN2c_00556	JN2-15_00567	JN2b_00561	JN2d_00556	JN2-26_00552
mlaC		putative phospholipid-binding protein MlaC		10	1	1	635	635	JN1-42_00557	JN1a_00472	JN1c_00553	JN1b_00559	JN2a_01077	JN2c_00557	JN2-15_00568	JN2b_00562	JN2d_00557	JN2-26_00553
mlaB		putative phospholipid ABC transporter-binding protein MlaB		10	1	1	287	290	JN1-42_00558	JN1a_00473	JN1c_00554	JN1b_00560	JN2a_01078	JN2c_00558	JN2-15_00569	JN2b_00563	JN2d_00558	JN2-26_00554
ibaG		Acid stress protein IbaG		10	1	1	254	254	JN1-42_00559	JN1a_00474	JN1c_00555	JN1b_00561	JN2a_01079	JN2c_00559	JN2-15_00570	JN2b_00564	JN2d_00559	JN2-26_00555
murA		UDP-N-acetylglucosamine 1-carboxyvinyltransferase		10	1	1	1259	1259	JN1-42_00560	JN1a_00475	JN1c_00556	JN1b_00562	JN2a_01080	JN2c_00560	JN2-15_00571	JN2b_00565	JN2d_00560	JN2-26_00556
group_4274		hypothetical protein		10	1	1	272	272	JN1-42_00561	JN1a_00476	JN1c_00557	JN1b_00563	JN2a_01081	JN2c_00561	JN2-15_00572	JN2b_00566	JN2d_00561	JN2-26_00557
ispB		Octaprenyl diphosphate synthase		10	1	1	971	971	JN1-42_00562	JN1a_00477	JN1c_00558	JN1b_00564	JN2a_01082	JN2c_00562	JN2-15_00573	JN2b_00567	JN2d_00562	JN2-26_00558
rplU		50S ribosomal protein L21		10	1	1	311	311	JN1-42_00563	JN1a_00478	JN1c_00559	JN1b_00565	JN2a_01083	JN2c_00563	JN2-15_00574	JN2b_00568	JN2d_00563	JN2-26_00559
rpmA		50S ribosomal protein L27		10	1	1	257	257	JN1-42_00564	JN1a_00479	JN1c_00560	JN1b_00566	JN2a_01084	JN2c_00564	JN2-15_00575	JN2b_00569	JN2d_00564	JN2-26_00560
yhbE		putative inner membrane transporter YhbE		10	1	1	965	965	JN1-42_00565	JN1a_00480	JN1c_00561	JN1b_00567	JN2a_01085	JN2c_00565	JN2-15_00576	JN2b_00570	JN2d_00565	JN2-26_00561
obgE		GTPase ObgE/CgtA		10	1	1	1178	1178	JN1-42_00566	JN1a_00481	JN1c_00562	JN1b_00568	JN2a_01086	JN2c_00566	JN2-15_00577	JN2b_00571	JN2d_00566	JN2-26_00562
dacB		D-alanyl-D-alanine carboxypeptidase DacB		10	1	1	1433	1433	JN1-42_00567	JN1a_00482	JN1c_00563	JN1b_00569	JN2a_01087	JN2c_00567	JN2-15_00578	JN2b_00572	JN2d_00567	JN2-26_00563
greA		Transcription elongation factor GreA		10	1	1	476	476	JN1-42_00569	JN1a_00484	JN1c_00565	JN1b_00571	JN2a_01089	JN2c_00569	JN2-15_00580	JN2b_00574	JN2d_00569	JN2-26_00565
yhbY		RNA-binding protein YhbY		10	1	1	332	332	JN1-42_00570	JN1a_00485	JN1c_00566	JN1b_00572	JN2a_01090	JN2c_00570	JN2-15_00581	JN2b_00575	JN2d_00570	JN2-26_00566
rlmE		Ribosomal RNA large subunit methyltransferase E		10	1	1	629	629	JN1-42_00571	JN1a_00486	JN1c_00567	JN1b_00573	JN2a_01091	JN2c_00571	JN2-15_00582	JN2b_00576	JN2d_00571	JN2-26_00567
ftsH		ATP-dependent zinc metalloprotease FtsH		10	1	1	1943	1943	JN1-42_00572	JN1a_00487	JN1c_00568	JN1b_00574	JN2a_01092	JN2c_00572	JN2-15_00583	JN2b_00577	JN2d_00572	JN2-26_00568
folP_1		Dihydropteroate synthase		10	1	1	848	848	JN1-42_00573	JN1a_00488	JN1c_00569	JN1b_00575	JN2a_01093	JN2c_00573	JN2-15_00584	JN2b_00578	JN2d_00573	JN2-26_00569
glmM		Phosphoglucosamine mutase		10	1	1	1337	1337	JN1-42_00574	JN1a_00489	JN1c_00570	JN1b_00576	JN2a_01094	JN2c_00574	JN2-15_00585	JN2b_00579	JN2d_00574	JN2-26_00570
secG		Protein-export membrane protein SecG		10	1	1	269	329	JN1-42_00575	JN1a_00490	JN1c_00571	JN1b_00577	JN2a_01095	JN2c_00575	JN2-15_00586	JN2b_00580	JN2d_00575	JN2-26_00571
group_219		hypothetical protein		10	1	1	401	401	JN1-42_00577	JN1a_00492	JN1c_00573	JN1b_00579	JN2a_01097	JN2c_00577	JN2-15_00588	JN2b_00582	JN2d_00577	JN2-26_00573
group_6949		hypothetical protein		10	1	1	551	551	JN1-42_00578	JN1a_00493	JN1c_00574	JN1b_00580	JN2a_01098	JN2c_00578	JN2-15_00589	JN2b_00583	JN2d_00578	JN2-26_00574
group_6632		hypothetical protein		10	1	1	629	638	JN1-42_00579	JN1a_00494	JN1c_00575	JN1b_00581	JN2a_01099	JN2c_00579	JN2-15_00590	JN2b_00584	JN2d_00579	JN2-26_00575
argG		Argininosuccinate synthase		10	1	1	1343	1343	JN1-42_00580	JN1a_00495	JN1c_00576	JN1b_00582	JN2a_01100	JN2c_00580	JN2-15_00591	JN2b_00585	JN2d_00580	JN2-26_00576
rimP		Ribosome maturation factor RimP		10	1	1	422	452	JN1-42_00583	JN1a_00498	JN1c_00579	JN1b_00585	JN2a_01103	JN2c_00583	JN2-15_00594	JN2b_00588	JN2d_00583	JN2-26_00579
nusA		Transcription termination/antitermination protein NusA		10	1	1	1487	1487	JN1-42_00584	JN1a_00499	JN1c_00580	JN1b_00586	JN2a_01104	JN2c_00584	JN2-15_00595	JN2b_00589	JN2d_00584	JN2-26_00580
infB		Translation initiation factor IF-2		10	1	1	2690	2690	JN1-42_00585	JN1a_00500	JN1c_00581	JN1b_00587	JN2a_01105	JN2c_00585	JN2-15_00596	JN2b_00590	JN2d_00585	JN2-26_00581
rbfA		30S ribosome-binding factor		10	1	1	401	401	JN1-42_00586	JN1a_00501	JN1c_00582	JN1b_00588	JN2a_01106	JN2c_00586	JN2-15_00597	JN2b_00591	JN2d_00586	JN2-26_00582
truB		tRNA pseudouridine synthase B		10	1	1	944	944	JN1-42_00587	JN1a_00502	JN1c_00583	JN1b_00589	JN2a_01107	JN2c_00587	JN2-15_00598	JN2b_00592	JN2d_00587	JN2-26_00583
rpsO		30S ribosomal protein S15		10	1	1	269	269	JN1-42_00589	JN1a_00504	JN1c_00585	JN1b_00591	JN2a_01109	JN2c_00589	JN2-15_00600	JN2b_00594	JN2d_00589	JN2-26_00585
pnp		Polyribonucleotide nucleotidyltransferase		10	1	1	2135	2135	JN1-42_00591	JN1a_00506	JN1c_00587	JN1b_00593	JN2a_01111	JN2c_00591	JN2-15_00602	JN2b_00596	JN2d_00591	JN2-26_00587
nlpI		Lipoprotein NlpI		10	1	1	884	884	JN1-42_00592	JN1a_00507	JN1c_00588	JN1b_00594	JN2a_01112	JN2c_00592	JN2-15_00603	JN2b_00597	JN2d_00592	JN2-26_00588
deaD		ATP-dependent RNA helicase DeaD		10	1	1	1931	1931	JN1-42_00593	JN1a_00508	JN1c_00589	JN1b_00595	JN2a_01113	JN2c_00593	JN2-15_00604	JN2b_00598	JN2d_00593	JN2-26_00589
mtr		Tryptophan-specific transport protein		10	1	1	1244	1244	JN1-42_00594	JN1a_00509	JN1c_00590	JN1b_00596	JN2a_01114	JN2c_00594	JN2-15_00605	JN2b_00599	JN2d_00594	JN2-26_00590
group_5696		hypothetical protein		10	1	1	1007	1007	JN1-42_00595	JN1a_00510	JN1c_00591	JN1b_00611	JN2a_01129	JN2c_00609	JN2-15_00606	JN2b_00614	JN2d_00609	JN2-26_00591
group_4221		hypothetical protein		10	1	1	878	878	JN1-42_00596	JN1a_00511	JN1c_00592	JN1b_00612	JN2a_01130	JN2c_00610	JN2-15_00607	JN2b_00615	JN2d_00610	JN2-26_00592
yhbU		putative protease YhbU		10	1	1	995	995	JN1-42_00597	JN1a_00512	JN1c_00593	JN1b_00613	JN2a_01131	JN2c_00611	JN2-15_00608	JN2b_00616	JN2d_00611	JN2-26_00593
group_3848		hypothetical protein		10	1	1	524	524	JN1-42_00598	JN1a_00513	JN1c_00594	JN1b_00614	JN2a_01132	JN2c_00612	JN2-15_00609	JN2b_00617	JN2d_00612	JN2-26_00594
group_4271		hypothetical protein		10	1	1	503	503	JN1-42_00599	JN1a_00514	JN1c_00595	JN1b_00615	JN2a_01133	JN2c_00613	JN2-15_00610	JN2b_00618	JN2d_00613	JN2-26_00595
group_4565		hypothetical protein		10	1	1	320	320	JN1-42_00600	JN1a_00515	JN1c_00596	JN1b_00616	JN2a_01134	JN2c_00614	JN2-15_00611	JN2b_00619	JN2d_00614	JN2-26_00596
group_6799		hypothetical protein		10	1	1	443	443	JN1-42_00601	JN1a_00516	JN1c_00597	JN1b_00617	JN2a_01135	JN2c_00615	JN2-15_00612	JN2b_00620	JN2d_00615	JN2-26_00597
yhbO		Protein/nucleic acid deglycase 2		10	1	1	536	536	JN1-42_00602	JN1a_00517	JN1c_00598	JN1b_00618	JN2a_01136	JN2c_00616	JN2-15_00613	JN2b_00621	JN2d_00616	JN2-26_00598
group_6090		hypothetical protein		10	1	1	647	647	JN1-42_00603	JN1a_00518	JN1c_00599	JN1b_00619	JN2a_01137	JN2c_00617	JN2-15_00614	JN2b_00622	JN2d_00617	JN2-26_00599
group_6651		hypothetical protein		10	1	1	1040	1040	JN1-42_00604	JN1a_00519	JN1c_00600	JN1b_00620	JN2a_01138	JN2c_00618	JN2-15_00615	JN2b_00623	JN2d_00618	JN2-26_00600
osmY_1		Osmotically-inducible protein Y		10	1	1	575	575	JN1-42_00605	JN1a_00520	JN1c_00601	JN1b_00621	JN2a_01139	JN2c_00619	JN2-15_00616	JN2b_00624	JN2d_00619	JN2-26_00601
diaA		DnaA initiator-associating protein DiaA		10	1	1	590	590	JN1-42_00606	JN1a_00521	JN1c_00602	JN1b_00622	JN2a_01140	JN2c_00620	JN2-15_00617	JN2b_00625	JN2d_00620	JN2-26_00602
group_3233		hypothetical protein		10	1	1	386	386	JN1-42_00607	JN1a_00522	JN1c_00603	JN1b_00623	JN2a_01141	JN2c_00621	JN2-15_00618	JN2b_00626	JN2d_00621	JN2-26_00603
lpoA		Penicillin-binding protein activator LpoA		10	1	1	2096	2108	JN1-42_00608	JN1a_00523	JN1c_00604	JN1b_00624	JN2a_01142	JN2c_00622	JN2-15_00619	JN2b_00627	JN2d_00622	JN2-26_00604
rsmI		Ribosomal RNA small subunit methyltransferase I		10	1	1	863	863	JN1-42_00609	JN1a_00524	JN1c_00605	JN1b_00625	JN2a_01143	JN2c_00623	JN2-15_00620	JN2b_00628	JN2d_00623	JN2-26_00605
group_657		hypothetical protein	carbohydrate metabolism/transport - additional copy of locus in ST307 and ST893	5	1	1	1001	1001	JN1-42_00610	JN1a_00525	JN1c_00606					JN2b_00629	JN2d_00624
group_658	srlR_1	Glucitol operon repressor	carbohydrate metabolism/transport - additional copy of locus in ST307 and ST893	5	1	1	773	773	JN1-42_00611	JN1a_00526	JN1c_00607					JN2b_00630	JN2d_00625
gatD		Galactitol 1-phosphate 5-dehydrogenase	carbohydrate metabolism/transport - additional copy of locus in ST307 and ST893	5	1	1	1043	1043	JN1-42_00612	JN1a_00527	JN1c_00608					JN2b_00631	JN2d_00626
gatC_1		PTS system galactitol-specific EIIC component	carbohydrate metabolism/transport - additional copy of locus in ST307 and ST893	5	1	1	1382	1382	JN1-42_00613	JN1a_00528	JN1c_00609					JN2b_00632	JN2d_00627
gatB		PTS system galactitol-specific EIIB component	carbohydrate metabolism/transport - additional copy of locus in ST307 and ST893	5	1	1	284	284	JN1-42_00614	JN1a_00529	JN1c_00610					JN2b_00633	JN2d_00628
gatA		PTS system galactitol-specific EIIA component	carbohydrate metabolism/transport - additional copy of locus in ST307 and ST893	5	1	1	467	467	JN1-42_00615	JN1a_00530	JN1c_00611					JN2b_00634	JN2d_00629
gatZ		D-tagatose-1,6-bisphosphate aldolase subunit GatZ	carbohydrate metabolism/transport - additional copy of locus in ST307 and ST893	5	1	1	1271	1271	JN1-42_00616	JN1a_00531	JN1c_00612					JN2b_00635	JN2d_00630
group_664		hypothetical protein	carbohydrate metabolism/transport - additional copy of locus in ST307 and ST893	5	1	1	815	815	JN1-42_00617	JN1a_00532	JN1c_00613					JN2b_00636	JN2d_00631
fruA_1		PTS system fructose-specific EIIABC component	carbohydrate metabolism/transport - additional copy of locus in ST307 and ST893	5	1	1	1412	1412	JN1-42_00618	JN1a_00533	JN1c_00614					JN2b_00637	JN2d_00632
lacC_1		Tagatose-6-phosphate kinase	carbohydrate metabolism/transport - additional copy of locus in ST307 and ST893	5	1	1	914	914	JN1-42_00619	JN1a_00534	JN1c_00615					JN2b_00638	JN2d_00633
gatY		D-tagatose-1,6-bisphosphate aldolase subunit GatY	carbohydrate metabolism/transport - additional copy of locus in ST307 and ST893	5	1	1	854	854	JN1-42_00620	JN1a_00535	JN1c_00616					JN2b_00639	JN2d_00634
srlR_2		Glucitol operon repressor	carbohydrate metabolism/transport - additional copy of locus in ST307 and ST893	5	1	1	839	839	JN1-42_00621	JN1a_00536	JN1c_00617					JN2b_00640	JN2d_00635
kdgK_3		2-dehydro-3-deoxygluconokinase	carbohydrate metabolism/transport - additional copy of locus in ST307 and ST893	5	1	1	950	950	JN1-42_00622	JN1a_00537	JN1c_00618					JN2b_00641	JN2d_00636
garD		Galactarate dehydratase (L-threo-forming)		10	1	1	1571	1571	JN1-42_00623	JN1a_00538	JN1c_00619	JN1b_00626	JN2a_01144	JN2c_00624	JN2-15_00621	JN2b_00642	JN2d_00637	JN2-26_00606
group_69		hypothetical protein		10	1	1	149	149	JN1-42_00624	JN1a_00539	JN1c_00620	JN1b_00627	JN2a_01145	JN2c_00625	JN2-15_00622	JN2b_00643	JN2d_00638	JN2-26_00607
garP_1		putative galactarate transporter		10	1	1	1331	1331	JN1-42_00625	JN1a_00540	JN1c_00621	JN1b_00628	JN2a_01146	JN2c_00626	JN2-15_00623	JN2b_00644	JN2d_00639	JN2-26_00608
garL		5-keto-4-deoxy-D-glucarate aldolase		10	1	1	770	770	JN1-42_00626	JN1a_00541	JN1c_00622	JN1b_00629	JN2a_01147	JN2c_00627	JN2-15_00624	JN2b_00645	JN2d_00640	JN2-26_00609
garR		2-hydroxy-3-oxopropionate reductase		10	1	1	890	890	JN1-42_00627	JN1a_00542	JN1c_00623	JN1b_00630	JN2a_01148	JN2c_00628	JN2-15_00625	JN2b_00646	JN2d_00641	JN2-26_00610
garK_1		Glycerate 2-kinase		10	1	1	1145	1145	JN1-42_00628	JN1a_00543	JN1c_00624	JN1b_00631	JN2a_01149	JN2c_00629	JN2-15_00626	JN2b_00647	JN2d_00642	JN2-26_00611
group_670		hypothetical protein		3	1	1	107	107	JN1-42_00630	JN1a_00545	JN1c_00626
group_5112		hypothetical protein		10	1	1	464	464	JN1-42_00631	JN1a_00546	JN1c_00627	JN1b_00633	JN2a_01151	JN2c_00631	JN2-15_00628	JN2b_00649	JN2d_00644	JN2-26_00613
group_6425		hypothetical protein		10	1	1	410	410	JN1-42_00632	JN1a_00547	JN1c_00628	JN1b_00634	JN2a_01152	JN2c_00632	JN2-15_00629	JN2b_00650	JN2d_00645	JN2-26_00614
group_3277		hypothetical protein		10	1	1	167	167	JN1-42_00633	JN1a_00548	JN1c_00629	JN1b_00635	JN2a_01153	JN2c_00633	JN2-15_00630	JN2b_00651	JN2d_00646	JN2-26_00615
yhaK		Pirin-like protein YhaK		10	1	1	701	701	JN1-42_00634	JN1a_00549	JN1c_00630	JN1b_00636	JN2a_01154	JN2c_00634	JN2-15_00631	JN2b_00652	JN2d_00647	JN2-26_00616
yhaJ_1		HTH-type transcriptional regulator YhaJ		10	1	1	896	896	JN1-42_00635	JN1a_00550	JN1c_00631	JN1b_00637	JN2a_01155	JN2c_00635	JN2-15_00632	JN2b_00653	JN2d_00648	JN2-26_00617
yhaH		Inner membrane protein YhaH		10	1	1	368	368	JN1-42_00636	JN1a_00551	JN1c_00632	JN1b_00638	JN2a_01156	JN2c_00636	JN2-15_00633	JN2b_00654	JN2d_00649	JN2-26_00618
yqjG		Glutathionyl-hydroquinone reductase YqjG		10	1	1	986	986	JN1-42_00637	JN1a_00552	JN1c_00633	JN1b_00639	JN2a_01157	JN2c_00637	JN2-15_00634	JN2b_00655	JN2d_00650	JN2-26_00619
yqjF		Inner membrane protein YqjF		10	1	1	392	392	JN1-42_00638	JN1a_00553	JN1c_00634	JN1b_00640	JN2a_01158	JN2c_00638	JN2-15_00635	JN2b_00656	JN2d_00651	JN2-26_00620
group_221		hypothetical protein		10	1	1	296	296	JN1-42_00639	JN1a_00554	JN1c_00635	JN1b_00641	JN2a_01159	JN2c_00639	JN2-15_00636	JN2b_00657	JN2d_00652	JN2-26_00621
yqjE		Inner membrane protein YqjE		10	1	1	398	398	JN1-42_00640	JN1a_00555	JN1c_00636	JN1b_00642	JN2a_01160	JN2c_00640	JN2-15_00637	JN2b_00658	JN2d_00653	JN2-26_00622
yqjD		putative protein YqjD		10	1	1	305	305	JN1-42_00641	JN1a_00556	JN1c_00637	JN1b_00643	JN2a_01161	JN2c_00641	JN2-15_00638	JN2b_00659	JN2d_00654	JN2-26_00623
yqjC		Protein YqjC		10	1	1	368	368	JN1-42_00642	JN1a_00557	JN1c_00638	JN1b_00644	JN2a_01162	JN2c_00642	JN2-15_00639	JN2b_00660	JN2d_00655	JN2-26_00624
mzrA		Modulator protein MzrA		10	1	1	386	386	JN1-42_00643	JN1a_00558	JN1c_00639	JN1b_00645	JN2a_01163	JN2c_00643	JN2-15_00640	JN2b_00661	JN2d_00656	JN2-26_00625
yqjA		Inner membrane protein YqjA		10	1	1	662	662	JN1-42_00644	JN1a_00559	JN1c_00640	JN1b_00646	JN2a_01164	JN2c_00644	JN2-15_00641	JN2b_00662	JN2d_00657	JN2-26_00626
lldR_2		Putative L-lactate dehydrogenase operon regulatory protein		10	1	1	776	776	JN1-42_00645	JN1a_00560	JN1c_00641	JN1b_00647	JN2a_01165	JN2c_00645	JN2-15_00642	JN2b_00663	JN2d_00658	JN2-26_00627
exuT_2		Hexuronate transporter		10	1	1	1301	1301	JN1-42_00646	JN1a_00561	JN1c_00642	JN1b_00648	JN2a_01166	JN2c_00646	JN2-15_00643	JN2b_00664	JN2d_00659	JN2-26_00628
uxaC		Uronate isomerase		10	1	1	1412	1412	JN1-42_00647	JN1a_00562	JN1c_00643	JN1b_00649	JN2a_01167	JN2c_00647	JN2-15_00644	JN2b_00665	JN2d_00660	JN2-26_00629
uxaA		Altronate dehydratase		10	1	1	1487	1487	JN1-42_00648	JN1a_00563	JN1c_00644	JN1b_00650	JN2a_01168	JN2c_00648	JN2-15_00645	JN2b_00666	JN2d_00661	JN2-26_00630
ygjV		Inner membrane protein YgjV		10	1	1	554	554	JN1-42_00649	JN1a_00564	JN1c_00645	JN1b_00651	JN2a_01169	JN2c_00649	JN2-15_00646	JN2b_00667	JN2d_00662	JN2-26_00631
sstT		Serine/threonine transporter SstT		10	1	1	1247	1247	JN1-42_00650	JN1a_00565	JN1c_00646	JN1b_00652	JN2a_01170	JN2c_00650	JN2-15_00647	JN2b_00668	JN2d_00663	JN2-26_00632
alx_1		Putative membrane-bound redox modulator Alx		10	1	1	971	971	JN1-42_00651	JN1a_00566	JN1c_00647	JN1b_00653	JN2a_01171	JN2c_00651	JN2-15_00648	JN2b_00669	JN2d_00664	JN2-26_00633
iolU_1		scyllo-inositol 2-dehydrogenase (NADP( )) IolU		10	1	1	989	989	JN1-42_00652	JN1a_00567	JN1c_00648	JN1b_00654	JN2a_01172	JN2c_00652	JN2-15_00649	JN2b_00670	JN2d_00665	JN2-26_00634
ygjP		UTP pyrophosphatase		10	1	1	500	500	JN1-42_00653	JN1a_00568	JN1c_00649	JN1b_00655	JN2a_01173	JN2c_00653	JN2-15_00650	JN2b_00671	JN2d_00666	JN2-26_00635
group_4698		hypothetical protein		10	1	1	602	602	JN1-42_00654	JN1a_00569	JN1c_00650	JN1b_00656	JN2a_01174	JN2c_00654	JN2-15_00651	JN2b_00672	JN2d_00667	JN2-26_00636
group_5918		hypothetical protein		10	1	1	707	707	JN1-42_00655	JN1a_00570	JN1c_00651	JN1b_00657	JN2a_01175	JN2c_00655	JN2-15_00652	JN2b_00673	JN2d_00668	JN2-26_00637
rlmG		Ribosomal RNA large subunit methyltransferase G		10	1	1	1130	1130	JN1-42_00656	JN1a_00571	JN1c_00652	JN1b_00658	JN2a_01176	JN2c_00656	JN2-15_00653	JN2b_00674	JN2d_00669	JN2-26_00638
fadH		2,4-dienoyl-CoA reductase		10	1	1	2021	2021	JN1-42_00657	JN1a_00572	JN1c_00653	JN1b_00659	JN2a_01177	JN2c_00657	JN2-15_00654	JN2b_00675	JN2d_00670	JN2-26_00639
lsrK		Autoinducer-2 kinase		10	1	1	1598	1598	JN1-42_00658	JN1a_00573	JN1c_00654	JN1b_00660	JN2a_01178	JN2c_00658	JN2-15_00655	JN2b_00676	JN2d_00671	JN2-26_00640
lsrR_1		Transcriptional regulator LsrR		10	1	1	971	971	JN1-42_00659	JN1a_00574	JN1c_00655	JN1b_00661	JN2a_01179	JN2c_00659	JN2-15_00656	JN2b_00677	JN2d_00672	JN2-26_00641
lsrA		Autoinducer 2 import ATP-binding protein LsrA		10	1	1	1487	1487	JN1-42_00660	JN1a_00575	JN1c_00656	JN1b_00662	JN2a_01180	JN2c_00660	JN2-15_00657	JN2b_00678	JN2d_00673	JN2-26_00642
lsrC		Autoinducer 2 import system permease protein LsrC		10	1	1	1034	1034	JN1-42_00661	JN1a_00576	JN1c_00657	JN1b_00663	JN2a_01181	JN2c_00661	JN2-15_00658	JN2b_00679	JN2d_00674	JN2-26_00643
lsrD_1		Autoinducer 2 import system permease protein LsrD		10	1	1	998	998	JN1-42_00662	JN1a_00577	JN1c_00658	JN1b_00664	JN2a_01182	JN2c_00662	JN2-15_00659	JN2b_00680	JN2d_00675	JN2-26_00644
lsrB_1		Autoinducer 2-binding protein LsrB		10	1	1	1001	1001	JN1-42_00663	JN1a_00578	JN1c_00659	JN1b_00665	JN2a_01183	JN2c_00663	JN2-15_00660	JN2b_00681	JN2d_00676	JN2-26_00645
lsrF_1		3-hydroxy-5-phosphonooxypentane-2,4-dione thiolase		10	1	1	887	887	JN1-42_00664	JN1a_00579	JN1c_00660	JN1b_00666	JN2a_01184	JN2c_00664	JN2-15_00661	JN2b_00682	JN2d_00677	JN2-26_00646
lsrG		(4S)-4-hydroxy-5-phosphonooxypentane-2,3-dione isomerase		10	1	1	296	296	JN1-42_00665	JN1a_00580	JN1c_00661	JN1b_00667	JN2a_01185	JN2c_00665	JN2-15_00662	JN2b_00683	JN2d_00678	JN2-26_00647
patA		Putrescine aminotransferase		10	1	1	1379	1379	JN1-42_00666	JN1a_00581	JN1c_00662	JN1b_00668	JN2a_01186	JN2c_00666	JN2-15_00663	JN2b_00684	JN2d_00679	JN2-26_00648
yqjI		Transcriptional regulator YqjI		10	1	1	554	554	JN1-42_00667	JN1a_00582	JN1c_00663	JN1b_00669	JN2a_01187	JN2c_00667	JN2-15_00664	JN2b_00685	JN2d_00680	JN2-26_00649
yqjH		NADPH-dependent ferric-chelate reductase		10	1	1	776	776	JN1-42_00668	JN1a_00583	JN1c_00664	JN1b_00670	JN2a_01188	JN2c_00668	JN2-15_00665	JN2b_00686	JN2d_00681	JN2-26_00650
dhaK_1		Dihydroxyacetone kinase		10	1	1	1649	1649	JN1-42_00669	JN1a_00584	JN1c_00665	JN1b_00671	JN2a_01189	JN2c_00669	JN2-15_00666	JN2b_00687	JN2d_00682	JN2-26_00651
dhaM		Protein-lysine deacetylase		10	1	1	1421	1421	JN1-42_00670	JN1a_00585	JN1c_00666	JN1b_00672	JN2a_01190	JN2c_00670	JN2-15_00667	JN2b_00688	JN2d_00683	JN2-26_00652
dhaL		PEP-dependent dihydroxyacetone kinase, ADP-binding subunit DhaL		10	1	1	632	632	JN1-42_00671	JN1a_00586	JN1c_00667	JN1b_00673	JN2a_01191	JN2c_00671	JN2-15_00668	JN2b_00689	JN2d_00684	JN2-26_00653
dhaK_2		PEP-dependent dihydroxyacetone kinase, dihydroxyacetone-binding subunit DhaK		10	1	1	1070	1070	JN1-42_00672	JN1a_00587	JN1c_00668	JN1b_00674	JN2a_01192	JN2c_00672	JN2-15_00669	JN2b_00690	JN2d_00685	JN2-26_00654
dhaD		Glycerol dehydrogenase		10	1	1	1097	1097	JN1-42_00673	JN1a_00588	JN1c_00669	JN1b_00675	JN2a_01193	JN2c_00673	JN2-15_00670	JN2b_00691	JN2d_00686	JN2-26_00655
dhaR		PTS-dependent dihydroxyacetone kinase operon regulatory protein		10	1	1	1925	1925	JN1-42_00674	JN1a_00589	JN1c_00670	JN1b_00676	JN2a_01194	JN2c_00674	JN2-15_00671	JN2b_00692	JN2d_00687	JN2-26_00656
yvqK		Cob(I)yrinic acid a,c-diamide adenosyltransferase		10	1	1	530	530	JN1-42_00675	JN1a_00590	JN1c_00671	JN1b_00677	JN2a_01195	JN2c_00675	JN2-15_00672	JN2b_00693	JN2d_00688	JN2-26_00657
group_4164		hypothetical protein		10	1	1	353	353	JN1-42_00676	JN1a_00591	JN1c_00672	JN1b_00678	JN2a_01196	JN2c_00676	JN2-15_00673	JN2b_00694	JN2d_00689	JN2-26_00658
dhaT		1,3-propanediol dehydrogenase		10	1	1	1163	1163	JN1-42_00677	JN1a_00592	JN1c_00673	JN1b_00679	JN2a_01197	JN2c_00677	JN2-15_00674	JN2b_00695	JN2d_00690	JN2-26_00659
group_223		hypothetical protein		10	1	1	428	548	JN1-42_00678	JN1a_00593	JN1c_00674	JN1b_00680	JN2a_01198	JN2c_00678	JN2-15_00675	JN2b_00696	JN2d_00691	JN2-26_00660
dhaB		Glycerol dehydratase large subunit		10	1	1	1667	1667	JN1-42_00679	JN1a_00594	JN1c_00675	JN1b_00681	JN2a_01199	JN2c_00679	JN2-15_00676	JN2b_00697	JN2d_00692	JN2-26_00661
pduD_1		Propanediol dehydratase medium subunit		10	1	1	584	584	JN1-42_00680	JN1a_00595	JN1c_00676	JN1b_00682	JN2a_01200	JN2c_00680	JN2-15_00677	JN2b_00698	JN2d_00693	JN2-26_00662
pduE_1		Propanediol dehydratase small subunit		10	1	1	425	425	JN1-42_00681	JN1a_00596	JN1c_00677	JN1b_00683	JN2a_01201	JN2c_00681	JN2-15_00678	JN2b_00699	JN2d_00694	JN2-26_00663
ddrA_1		Diol dehydratase-reactivating factor alpha subunit		10	1	1	1823	1823	JN1-42_00682	JN1a_00597	JN1c_00678	JN1b_00684	JN2a_01202	JN2c_00682	JN2-15_00679	JN2b_00700	JN2d_00695	JN2-26_00664
glpF_2		Glycerol uptake facilitator protein		10	1	1	803	803	JN1-42_00683	JN1a_00598	JN1c_00679	JN1b_00685	JN2a_01203	JN2c_00683	JN2-15_00680	JN2b_00701	JN2d_00696	JN2-26_00665
hdeB_1		Acid stress chaperone HdeB		10	1	1	305	305	JN1-42_00684	JN1a_00599	JN1c_00680	JN1b_00686	JN2a_01204	JN2c_00684	JN2-15_00681	JN2b_00702	JN2d_00697	JN2-26_00666
hdeD		Protein HdeD		10	1	1	575	575	JN1-42_00685	JN1a_00600	JN1c_00681	JN1b_00687	JN2a_01205	JN2c_00685	JN2-15_00682	JN2b_00703	JN2d_00698	JN2-26_00667
yfdX		Protein YfdX		10	1	1	632	632	JN1-42_00686	JN1a_00601	JN1c_00682	JN1b_00688	JN2a_01206	JN2c_00686	JN2-15_00683	JN2b_00704	JN2d_00699	JN2-26_00668
rcsC_1		Sensor histidine kinase RcsC		10	1	1	3242	3242	JN1-42_00687	JN1a_00602	JN1c_00683	JN1b_00689	JN2a_01207	JN2c_00687	JN2-15_00684	JN2b_00705	JN2d_00700	JN2-26_00669
evgA		DNA-binding transcriptional activator EvgA		10	1	1	614	614	JN1-42_00688	JN1a_00603	JN1c_00684	JN1b_00690	JN2a_01208	JN2c_00688	JN2-15_00685	JN2b_00706	JN2d_00701	JN2-26_00670
hdeB_2		Acid stress chaperone HdeB		10	1	1	290	314	JN1-42_00689	JN1a_00604	JN1c_00685	JN1b_00691	JN2a_01209	JN2c_00689	JN2-15_00686	JN2b_00707	JN2d_00702	JN2-26_00671
group_70		hypothetical protein		10	1	1	272	362	JN1-42_00690	JN1a_00605	JN1c_00686	JN1b_00692	JN2a_01210	JN2c_00690	JN2-15_00687	JN2b_00708	JN2d_00703	JN2-26_00672
group_671		hypothetical protein	phage	3	1	1	1424	1424	JN1-42_00691	JN1a_00386	JN1c_00687
group_672		hypothetical protein	phage	3	1	1	629	629	JN1-42_00692	JN1a_00387	JN1c_00688
group_673		hypothetical protein	phage	3	1	1	590	590	JN1-42_00693	JN1a_00388	JN1c_00689
group_674		hypothetical protein	phage	3	1	1	1121	1121	JN1-42_00694	JN1a_00389	JN1c_00690
group_675		hypothetical protein	phage	3	1	1	194	194	JN1-42_00695	JN1a_00390	JN1c_00691
group_676		hypothetical protein	phage	3	1	1	212	212	JN1-42_00696	JN1a_00391	JN1c_00692
group_677		hypothetical protein	phage	3	1	1	1751	1751	JN1-42_00697	JN1a_00392	JN1c_00693
group_678		hypothetical protein	phage	3	1	1	182	182	JN1-42_00698	JN1a_00393	JN1c_00694
group_679		hypothetical protein	phage	3	1	1	1160	1160	JN1-42_00699	JN1a_00394	JN1c_00695
group_680		hypothetical protein	phage	3	1	1	560	560	JN1-42_00700	JN1a_00395	JN1c_00696
group_681		hypothetical protein	phage	3	1	1	1235	1235	JN1-42_00701	JN1a_00396	JN1c_00697
group_682		hypothetical protein	phage	3	1	1	341	341	JN1-42_00702	JN1a_00397	JN1c_00698
group_683		hypothetical protein	phage	3	1	1	293	293	JN1-42_00703	JN1a_00398	JN1c_00699
group_684		hypothetical protein	phage	3	1	1	443	443	JN1-42_00704	JN1a_00399	JN1c_00700
group_685		hypothetical protein	phage	3	1	1	152	152	JN1-42_00705	JN1a_00400	JN1c_00701
group_686		hypothetical protein	phage	3	1	1	356	356	JN1-42_00706	JN1a_00401	JN1c_00702
group_687		hypothetical protein	phage	3	1	1	1661	1661	JN1-42_00707	JN1a_00402	JN1c_00703
group_688		hypothetical protein	phage	3	1	1	2411	2411	JN1-42_00708	JN1a_00403	JN1c_00704
group_689		hypothetical protein	phage	3	1	1	209	209	JN1-42_00709	JN1a_00404	JN1c_00705
group_690		hypothetical protein	phage	3	1	1	191	191	JN1-42_00710	JN1a_00405	JN1c_00706
mug		G/U mismatch-specific DNA glycosylase		10	1	1	506	506	JN1-42_00712	JN1a_00606	JN1c_00708	JN1b_00694	JN2a_01212	JN2c_00692	JN2-15_00774	JN2b_00736	JN2d_00731	JN2-26_00674
rpoD		RNA polymerase sigma factor RpoD		10	1	1	1841	1841	JN1-42_00713	JN1a_00607	JN1c_00709	JN1b_00695	JN2a_01213	JN2c_00693	JN2-15_00775	JN2b_00737	JN2d_00732	JN2-26_00675
dnaG		DNA primase		10	1	1	1745	1745	JN1-42_00714	JN1a_00608	JN1c_00710	JN1b_00696	JN2a_01214	JN2c_00694	JN2-15_00776	JN2b_00738	JN2d_00733	JN2-26_00676
rpsU		30S ribosomal protein S21		10	1	1	215	215	JN1-42_00715	JN1a_00609	JN1c_00711	JN1b_00697	JN2a_01215	JN2c_00695	JN2-15_00777	JN2b_00739	JN2d_00734	JN2-26_00677
tsaD		tRNA N6-adenosine threonylcarbamoyltransferase		10	1	1	1013	1013	JN1-42_00716	JN1a_00610	JN1c_00712	JN1b_00698	JN2a_01216	JN2c_00696	JN2-15_00778	JN2b_00740	JN2d_00735	JN2-26_00678
group_5382		hypothetical protein		10	1	1	1607	1607	JN1-42_00717	JN1a_00611	JN1c_00713	JN1b_00699	JN2a_01217	JN2c_00697	JN2-15_00779	JN2b_00741	JN2d_00736	JN2-26_00679
ureG		Urease accessory protein UreG		10	1	1	617	617	JN1-42_00718	JN1a_00612	JN1c_00714	JN1b_00700	JN2a_01218	JN2c_00698	JN2-15_00780	JN2b_00742	JN2d_00737	JN2-26_00680
ureF		Urease accessory protein UreF		10	1	1	710	710	JN1-42_00719	JN1a_00613	JN1c_00715	JN1b_00701	JN2a_01219	JN2c_00699	JN2-15_00781	JN2b_00743	JN2d_00738	JN2-26_00681
ureE		Urease accessory protein UreE		10	1	1	476	476	JN1-42_00720	JN1a_00614	JN1c_00716	JN1b_00702	JN2a_01220	JN2c_00700	JN2-15_00782	JN2b_00744	JN2d_00739	JN2-26_00682
group_691		hypothetical protein		3	1	1	560	560	JN1-42_00721	JN1a_00615	JN1c_00717
group_692		hypothetical protein		3	1	1	485	485	JN1-42_00722	JN1a_00616	JN1c_00718
ureB		Urease subunit beta		10	1	1	320	320	JN1-42_00724	JN1a_00618	JN1c_00720	JN1b_00705	JN2a_01223	JN2c_00703	JN2-15_00785	JN2b_00747	JN2d_00742	JN2-26_00685
ureA		Urease subunit gamma		10	1	1	302	302	JN1-42_00725	JN1a_00619	JN1c_00721	JN1b_00706	JN2a_01224	JN2c_00704	JN2-15_00786	JN2b_00748	JN2d_00743	JN2-26_00686
ureD		Urease accessory protein UreD		10	1	1	824	824	JN1-42_00726	JN1a_00620	JN1c_00722	JN1b_00707	JN2a_01225	JN2c_00705	JN2-15_00787	JN2b_00749	JN2d_00744	JN2-26_00687
plsY		putative glycerol-3-phosphate acyltransferase		10	1	1	617	617	JN1-42_00727	JN1a_00621	JN1c_00723	JN1b_00708	JN2a_01226	JN2c_00706	JN2-15_00788	JN2b_00750	JN2d_00745	JN2-26_00688
folB		Dihydroneopterin aldolase		10	1	1	383	383	JN1-42_00728	JN1a_00622	JN1c_00724	JN1b_00709	JN2a_01227	JN2c_00707	JN2-15_00789	JN2b_00751	JN2d_00746	JN2-26_00689
uppP		Undecaprenyl-diphosphatase		10	1	1	821	821	JN1-42_00729	JN1a_00623	JN1c_00725	JN1b_00710	JN2a_01228	JN2c_00708	JN2-15_00790	JN2b_00752	JN2d_00747	JN2-26_00690
cca		Multifunctional CCA protein		10	1	1	1241	1241	JN1-42_00730	JN1a_00624	JN1c_00726	JN1b_00711	JN2a_01229	JN2c_00709	JN2-15_00791	JN2b_00753	JN2d_00748	JN2-26_00691
group_5120		hypothetical protein		10	1	1	620	620	JN1-42_00731	JN1a_00625	JN1c_00727	JN1b_00712	JN2a_01230	JN2c_00710	JN2-15_00792	JN2b_00754	JN2d_00749	JN2-26_00692
ygiF		Inorganic triphosphatase		10	1	1	1298	1298	JN1-42_00732	JN1a_00626	JN1c_00728	JN1b_00713	JN2a_01231	JN2c_00711	JN2-15_00793	JN2b_00755	JN2d_00750	JN2-26_00693
glnE		Bifunctional glutamine synthetase adenylyltransferase/adenylyl-removing enzyme		10	1	1	2837	2837	JN1-42_00733	JN1a_00627	JN1c_00729	JN1b_00714	JN2a_01232	JN2c_00712	JN2-15_00794	JN2b_00756	JN2d_00751	JN2-26_00694
hldE		Bifunctional protein HldE		10	1	1	1433	1433	JN1-42_00734	JN1a_00628	JN1c_00730	JN1b_00715	JN2a_01233	JN2c_00713	JN2-15_00795	JN2b_00757	JN2d_00752	JN2-26_00695
glgS		Surface composition regulator		10	1	1	197	197	JN1-42_00735	JN1a_00629	JN1c_00731	JN1b_00716	JN2a_01234	JN2c_00714	JN2-15_00796	JN2b_00758	JN2d_00753	JN2-26_00696
yqiC		putative protein YqiC		10	1	1	272	272	JN1-42_00736	JN1a_00630	JN1c_00732	JN1b_00717	JN2a_01235	JN2c_00715	JN2-15_00797	JN2b_00759	JN2d_00754	JN2-26_00697
ribB		3,4-dihydroxy-2-butanone 4-phosphate synthase		10	1	1	653	653	JN1-42_00738	JN1a_00632	JN1c_00734	JN1b_00719	JN2a_01237	JN2c_00717	JN2-15_00799	JN2b_00761	JN2d_00756	JN2-26_00699
zupT		Zinc transporter ZupT		10	1	1	770	770	JN1-42_00739	JN1a_00633	JN1c_00735	JN1b_00720	JN2a_01238	JN2c_00718	JN2-15_00800	JN2b_00762	JN2d_00757	JN2-26_00700
ygiD		4,5-DOPA dioxygenase extradiol		10	1	1	791	791	JN1-42_00740	JN1a_00634	JN1c_00736	JN1b_00721	JN2a_01239	JN2c_00719	JN2-15_00801	JN2b_00763	JN2d_00758	JN2-26_00701
ygiC		Putative acid--amine ligase YgiC		10	1	1	1160	1160	JN1-42_00741	JN1a_00635	JN1c_00737	JN1b_00722	JN2a_01240	JN2c_00720	JN2-15_00802	JN2b_00764	JN2d_00759	JN2-26_00702
group_5959		hypothetical protein		10	1	1	671	671	JN1-42_00742	JN1a_00636	JN1c_00738	JN1b_00723	JN2a_01241	JN2c_00721	JN2-15_00803	JN2b_00765	JN2d_00760	JN2-26_00703
tolC		Outer membrane protein TolC		10	1	1	1469	1472	JN1-42_00743	JN1a_00637	JN1c_00739	JN1b_00724	JN2a_01242	JN2c_00722	JN2-15_00804	JN2b_00766	JN2d_00761	JN2-26_00704
nudF		ADP-ribose pyrophosphatase		10	1	1	632	632	JN1-42_00744	JN1a_00638	JN1c_00740	JN1b_00725	JN2a_01243	JN2c_00723	JN2-15_00805	JN2b_00767	JN2d_00762	JN2-26_00705
group_3958		hypothetical protein		10	1	1	422	422	JN1-42_00745	JN1a_00639	JN1c_00741	JN1b_00726	JN2a_01244	JN2c_00724	JN2-15_00806	JN2b_00768	JN2d_00763	JN2-26_00706
cpdA_1		3',5'-cyclic adenosine monophosphate phosphodiesterase CpdA		10	1	1	827	827	JN1-42_00746	JN1a_00640	JN1c_00742	JN1b_00727	JN2a_01245	JN2c_00725	JN2-15_00807	JN2b_00769	JN2d_00764	JN2-26_00707
group_5360		hypothetical protein		10	1	1	575	575	JN1-42_00747	JN1a_00641	JN1c_00743	JN1b_00728	JN2a_01246	JN2c_00726	JN2-15_00808	JN2b_00770	JN2d_00765	JN2-26_00708
parE		DNA topoisomerase 4 subunit B		10	1	1	1895	1895	JN1-42_00748	JN1a_00642	JN1c_00744	JN1b_00729	JN2a_01247	JN2c_00727	JN2-15_00809	JN2b_00771	JN2d_00766	JN2-26_00709
ygiN		putative quinol monooxygenase YgiN		10	1	1	314	314	JN1-42_00749	JN1a_00643	JN1c_00745	JN1b_00730	JN2a_01248	JN2c_00728	JN2-15_00810	JN2b_00772	JN2d_00767	JN2-26_00710
mdaB		Modulator of drug activity B		10	1	1	581	581	JN1-42_00750	JN1a_00644	JN1c_00746	JN1b_00731	JN2a_01249	JN2c_00729	JN2-15_00811	JN2b_00773	JN2d_00768	JN2-26_00711
qseC		Sensor protein QseC		10	1	1	1349	1349	JN1-42_00751	JN1a_00645	JN1c_00747	JN1b_00732	JN2a_01250	JN2c_00730	JN2-15_00812	JN2b_00774	JN2d_00769	JN2-26_00712
qseB		Transcriptional regulatory protein QseB		10	1	1	659	659	JN1-42_00752	JN1a_00646	JN1c_00748	JN1b_00733	JN2a_01251	JN2c_00731	JN2-15_00813	JN2b_00775	JN2d_00770	JN2-26_00713
ygiW_1		Protein YgiW		10	1	1	395	395	JN1-42_00753	JN1a_00647	JN1c_00749	JN1b_00734	JN2a_01252	JN2c_00732	JN2-15_00814	JN2b_00776	JN2d_00771	JN2-26_00714
rhaS_1		HTH-type transcriptional activator RhaS		10	1	1	869	869	JN1-42_00754	JN1a_00648	JN1c_00750	JN1b_00735	JN2a_01253	JN2c_00733	JN2-15_00815	JN2b_00777	JN2d_00772	JN2-26_00715
parC		DNA topoisomerase 4 subunit A		10	1	1	2258	2258	JN1-42_00755	JN1a_00649	JN1c_00751	JN1b_00736	JN2a_01254	JN2c_00734	JN2-15_00816	JN2b_00778	JN2d_00773	JN2-26_00716
plsC		1-acyl-sn-glycerol-3-phosphate acyltransferase		10	1	1	737	737	JN1-42_00756	JN1a_00650	JN1c_00752	JN1b_00737	JN2a_01255	JN2c_00735	JN2-15_00817	JN2b_00779	JN2d_00774	JN2-26_00717
ftsP		Cell division protein FtsP		10	1	1	1412	1412	JN1-42_00757	JN1a_00651	JN1c_00753	JN1b_00738	JN2a_01256	JN2c_00736	JN2-15_00818	JN2b_00780	JN2d_00775	JN2-26_00718
group_4299		hypothetical protein		10	1	1	2183	2183	JN1-42_00758	JN1a_00652	JN1c_00754	JN1b_00739	JN2a_01257	JN2c_00737	JN2-15_00819	JN2b_00781	JN2d_00776	JN2-26_00719
group_7121		hypothetical protein		10	1	1	527	527	JN1-42_00759	JN1a_00653	JN1c_00755	JN1b_00740	JN2a_01258	JN2c_00738	JN2-15_00820	JN2b_00782	JN2d_00777	JN2-26_00720
dkgA		2,5-diketo-D-gluconic acid reductase A		10	1	1	827	827	JN1-42_00760	JN1a_00654	JN1c_00756	JN1b_00741	JN2a_01259	JN2c_00739	JN2-15_00821	JN2b_00783	JN2d_00778	JN2-26_00721
yqhD		Alcohol dehydrogenase YqhD		10	1	1	1163	1163	JN1-42_00761	JN1a_00655	JN1c_00757	JN1b_00742	JN2a_01260	JN2c_00740	JN2-15_00822	JN2b_00784	JN2d_00779	JN2-26_00722
rhaS_2		HTH-type transcriptional activator RhaS		10	1	1	899	899	JN1-42_00762	JN1a_00656	JN1c_00758	JN1b_00743	JN2a_01261	JN2c_00741	JN2-15_00823	JN2b_00785	JN2d_00780	JN2-26_00723
yghB		Inner membrane protein YghB		10	1	1	659	659	JN1-42_00763	JN1a_00657	JN1c_00759	JN1b_00744	JN2a_01262	JN2c_00742	JN2-15_00824	JN2b_00786	JN2d_00781	JN2-26_00724
metC_1		Cystathionine beta-lyase MetC		10	1	1	1187	1187	JN1-42_00764	JN1a_00658	JN1c_00760	JN1b_00745	JN2a_01263	JN2c_00743	JN2-15_00825	JN2b_00787	JN2d_00782	JN2-26_00725
exbB		Biopolymer transport protein ExbB		10	1	1	731	731	JN1-42_00765	JN1a_00659	JN1c_00761	JN1b_00746	JN2a_01264	JN2c_00744	JN2-15_00826	JN2b_00788	JN2d_00783	JN2-26_00726
exbD		Biopolymer transport protein ExbD		10	1	1	425	425	JN1-42_00766	JN1a_00660	JN1c_00762	JN1b_00747	JN2a_01265	JN2c_00745	JN2-15_00827	JN2b_00789	JN2d_00784	JN2-26_00727
yicJ_2		Inner membrane symporter YicJ		10	1	1	1418	1418	JN1-42_00767	JN1a_00661	JN1c_00763	JN1b_00748	JN2a_01266	JN2c_00746	JN2-15_00828	JN2b_00790	JN2d_00785	JN2-26_00728
group_7138		hypothetical protein		10	1	1	1523	1523	JN1-42_00768	JN1a_00662	JN1c_00764	JN1b_00749	JN2a_01267	JN2c_00747	JN2-15_00829	JN2b_00791	JN2d_00786	JN2-26_00729
group_4559		hypothetical protein		10	1	1	494	494	JN1-42_00769	JN1a_00663	JN1c_00765	JN1b_00750	JN2a_01268	JN2c_00748	JN2-15_00830	JN2b_00792	JN2d_00787	JN2-26_00730
group_6534		hypothetical protein		10	1	1	887	887	JN1-42_00770	JN1a_00664	JN1c_00766	JN1b_00751	JN2a_01269	JN2c_00749	JN2-15_00831	JN2b_00793	JN2d_00788	JN2-26_00731
group_3255		hypothetical protein		10	1	1	287	287	JN1-42_00771	JN1a_00665	JN1c_00767	JN1b_00752	JN2a_01270	JN2c_00750	JN2-15_00832	JN2b_00794	JN2d_00789	JN2-26_00732
yghU		Disulfide-bond oxidoreductase YghU		10	1	1	866	866	JN1-42_00772	JN1a_00666	JN1c_00768	JN1b_00753	JN2a_01271	JN2c_00751	JN2-15_00833	JN2b_00795	JN2d_00790	JN2-26_00733
group_6933		hypothetical protein		10	1	1	560	560	JN1-42_00773	JN1a_00667	JN1c_00769	JN1b_00754	JN2a_01272	JN2c_00752	JN2-15_00834	JN2b_00796	JN2d_00791	JN2-26_00734
gss		Bifunctional glutathionylspermidine synthetase/amidase		10	1	1	1865	1865	JN1-42_00774	JN1a_00668	JN1c_00770	JN1b_00755	JN2a_01273	JN2c_00753	JN2-15_00835	JN2b_00797	JN2d_00792	JN2-26_00735
lysN_1		2-aminoadipate transaminase		10	1	1	1181	1181	JN1-42_00775	JN1a_00669	JN1c_00771	JN1b_00756	JN2a_01274	JN2c_00754	JN2-15_00836	JN2b_00798	JN2d_00793	JN2-26_00736
group_3673		hypothetical protein		10	1	1	89	89	JN1-42_00776	JN1a_00670	JN1c_00772	JN1b_00757	JN2a_01275	JN2c_00755	JN2-15_00837	JN2b_00799	JN2d_00794	JN2-26_00737
group_4279		hypothetical protein		10	1	1	188	188	JN1-42_00777	JN1a_00671	JN1c_00773	JN1b_00758	JN2a_01276	JN2c_00756	JN2-15_00838	JN2b_00800	JN2d_00795	JN2-26_00738
group_5870		hypothetical protein		10	1	1	344	344	JN1-42_00778	JN1a_00672	JN1c_00774	JN1b_00759	JN2a_01277	JN2c_00757	JN2-15_00839	JN2b_00801	JN2d_00796	JN2-26_00739
group_226		hypothetical protein		10	1	1	602	602	JN1-42_00779	JN1a_00673	JN1c_00775	JN1b_00760	JN2a_01278	JN2c_00758	JN2-15_00840	JN2b_00802	JN2d_00797	JN2-26_00740
dmlR_4		HTH-type transcriptional regulator DmlR		10	1	1	911	911	JN1-42_00780	JN1a_00674	JN1c_00776	JN1b_00761	JN2a_01279	JN2c_00759	JN2-15_00841	JN2b_00803	JN2d_00798	JN2-26_00741
metC_2		Cystathionine beta-lyase		10	1	1	1148	1148	JN1-42_00781	JN1a_00675	JN1c_00777	JN1b_00762	JN2a_01280	JN2c_00760	JN2-15_00842	JN2b_00804	JN2d_00799	JN2-26_00742
cbs		Putative cystathionine beta-synthase		10	1	1	1376	1376	JN1-42_00782	JN1a_00676	JN1c_00778	JN1b_00763	JN2a_01281	JN2c_00761	JN2-15_00843	JN2b_00805	JN2d_00800	JN2-26_00743
ydfK_1		putative membrane protein YdfK		10	1	1	713	713	JN1-42_00784	JN1a_00678	JN1c_00780	JN1b_00768	JN2a_01286	JN2c_00766	JN2-15_00845	JN2b_00811	JN2d_00805	JN2-26_00754
speC		Constitutive ornithine decarboxylase		10	1	1	2138	2138	JN1-42_00785	JN1a_00679	JN1c_00781	JN1b_00769	JN2a_01287	JN2c_00767	JN2-15_00846	JN2b_00812	JN2d_00806	JN2-26_00755
nupG		Nucleoside permease NupG		10	1	1	1253	1253	JN1-42_00786	JN1a_00680	JN1c_00782	JN1b_00770	JN2a_01288	JN2c_00768	JN2-15_00847	JN2b_00813	JN2d_00807	JN2-26_00756
mltC		Membrane-bound lytic murein transglycosylase C		10	1	1	1085	1085	JN1-42_00787	JN1a_00681	JN1c_00783	JN1b_00771	JN2a_01289	JN2c_00769	JN2-15_00848	JN2b_00814	JN2d_00808	JN2-26_00757
yggX		putative Fe(2 )-trafficking protein		10	1	1	275	275	JN1-42_00788	JN1a_00682	JN1c_00784	JN1b_00772	JN2a_01290	JN2c_00770	JN2-15_00849	JN2b_00815	JN2d_00809	JN2-26_00758
mutY		Adenine DNA glycosylase		10	1	1	1058	1058	JN1-42_00789	JN1a_00683	JN1c_00785	JN1b_00773	JN2a_01291	JN2c_00771	JN2-15_00850	JN2b_00816	JN2d_00810	JN2-26_00759
trmB		tRNA (guanine-N(7)-)-methyltransferase		10	1	1	719	719	JN1-42_00790	JN1a_00684	JN1c_00786	JN1b_00774	JN2a_01292	JN2c_00772	JN2-15_00851	JN2b_00817	JN2d_00811	JN2-26_00760
group_4307		putative protein		10	1	1	326	326	JN1-42_00791	JN1a_00685	JN1c_00787	JN1b_00775	JN2a_01293	JN2c_00773	JN2-15_00852	JN2b_00818	JN2d_00812	JN2-26_00761
group_5471		hypothetical protein		10	1	1	716	716	JN1-42_00792	JN1a_00686	JN1c_00788	JN1b_00776	JN2a_01294	JN2c_00774	JN2-15_00853	JN2b_00819	JN2d_00813	JN2-26_00762
hemN_1		Oxygen-independent coproporphyrinogen-III oxidase-like protein YqeR		10	1	1	1136	1139	JN1-42_00793	JN1a_00687	JN1c_00789	JN1b_00780	JN2a_01298	JN2c_00778	JN2-15_00854	JN2b_00820	JN2d_00814	JN2-26_00766
rdgB		dITP/XTP pyrophosphatase		10	1	1	593	593	JN1-42_00794	JN1a_00688	JN1c_00790	JN1b_00781	JN2a_01299	JN2c_00779	JN2-15_00855	JN2b_00821	JN2d_00815	JN2-26_00767
group_228		hypothetical protein		10	1	1	290	290	JN1-42_00795	JN1a_00689	JN1c_00791	JN1b_00782	JN2a_01300	JN2c_00780	JN2-15_00856	JN2b_00822	JN2d_00816	JN2-26_00768
group_4275		hypothetical protein		10	1	1	566	566	JN1-42_00796	JN1a_00690	JN1c_00792	JN1b_00783	JN2a_01301	JN2c_00781	JN2-15_00857	JN2b_00823	JN2d_00817	JN2-26_00769
yggS		Pyridoxal phosphate homeostasis protein		10	1	1	701	701	JN1-42_00797	JN1a_00691	JN1c_00793	JN1b_00784	JN2a_01302	JN2c_00782	JN2-15_00858	JN2b_00824	JN2d_00818	JN2-26_00770
yggR		putative protein YggR		10	1	1	980	980	JN1-42_00798	JN1a_00692	JN1c_00794	JN1b_00785	JN2a_01303	JN2c_00783	JN2-15_00859	JN2b_00825	JN2d_00819	JN2-26_00771
csgD		CsgBAC operon transcriptional regulatory protein		10	1	1	653	653	JN1-42_00799	JN1a_00693	JN1c_00795	JN1b_00786	JN2a_01304	JN2c_00784	JN2-15_00860	JN2b_00826	JN2d_00820	JN2-26_00772
yqgF		Putative pre-16S rRNA nuclease		10	1	1	416	416	JN1-42_00800	JN1a_00694	JN1c_00796	JN1b_00787	JN2a_01305	JN2c_00785	JN2-15_00861	JN2b_00827	JN2d_00821	JN2-26_00773
group_3925		hypothetical protein		10	1	1	563	563	JN1-42_00801	JN1a_00695	JN1c_00797	JN1b_00788	JN2a_01306	JN2c_00786	JN2-15_00862	JN2b_00828	JN2d_00822	JN2-26_00774
gshB		Glutathione synthetase		10	1	1	950	950	JN1-42_00802	JN1a_00696	JN1c_00798	JN1b_00789	JN2a_01307	JN2c_00787	JN2-15_00863	JN2b_00829	JN2d_00823	JN2-26_00775
rsmE		Ribosomal RNA small subunit methyltransferase E		10	1	1	731	731	JN1-42_00803	JN1a_00697	JN1c_00799	JN1b_00790	JN2a_01308	JN2c_00788	JN2-15_00864	JN2b_00830	JN2d_00824	JN2-26_00776
endA		Endonuclease-1		10	1	1	707	707	JN1-42_00804	JN1a_00698	JN1c_00800	JN1b_00791	JN2a_01309	JN2c_00789	JN2-15_00865	JN2b_00831	JN2d_00825	JN2-26_00777
sprT		Protein SprT		10	1	1	458	458	JN1-42_00805	JN1a_00699	JN1c_00801	JN1b_00792	JN2a_01310	JN2c_00790	JN2-15_00866	JN2b_00832	JN2d_00826	JN2-26_00778
galP		Galactose-proton symporter		10	1	1	1394	1394	JN1-42_00806	JN1a_00700	JN1c_00802	JN1b_00793	JN2a_01311	JN2c_00791	JN2-15_00867	JN2b_00833	JN2d_00827	JN2-26_00779
metK		S-adenosylmethionine synthase		10	1	1	1154	1154	JN1-42_00807	JN1a_00701	JN1c_00803	JN1b_00794	JN2a_01312	JN2c_00792	JN2-15_00868	JN2b_00834	JN2d_00828	JN2-26_00780
speA		Biosynthetic arginine decarboxylase		10	1	1	1976	1976	JN1-42_00808	JN1a_00702	JN1c_00804	JN1b_00795	JN2a_01313	JN2c_00793	JN2-15_00869	JN2b_00835	JN2d_00829	JN2-26_00781
speB		Agmatinase		10	1	1	920	920	JN1-42_00809	JN1a_00703	JN1c_00805	JN1b_00796	JN2a_01314	JN2c_00794	JN2-15_00870	JN2b_00836	JN2d_00830	JN2-26_00782
lgoT_1		putative L-galactonate transporter		7	1	1	1208	1220	JN1-42_00810	JN1a_00704	JN1c_00806				JN2-15_00871	JN2b_00837	JN2d_00831	JN2-26_00783
ndoA		Naphthalene 1,2-dioxygenase system, ferredoxin component	aromatic compound metabolism/transport	7	1	1	323	323	JN1-42_00811	JN1a_00705	JN1c_00807				JN2-15_00872	JN2b_00838	JN2d_00832	JN2-26_00784
group_229		hypothetical protein		7	1	1	308	308	JN1-42_00812	JN1a_00706	JN1c_00808				JN2-15_00873	JN2b_00839	JN2d_00833	JN2-26_00785
group_695		hypothetical protein		7	1	1	1022	1022	JN1-42_00813	JN1a_00707	JN1c_00809				JN2-15_00874	JN2b_00840	JN2d_00834	JN2-26_00786
pldh-t		Pyridoxal 4-dehydrogenase		7	1	1	749	749	JN1-42_00814	JN1a_00708	JN1c_00810				JN2-15_00875	JN2b_00841	JN2d_00835	JN2-26_00787
pcaR_1		Pca regulon regulatory protein	aromatic compound metabolism/transport	7	1	1	788	788	JN1-42_00815	JN1a_00709	JN1c_00811				JN2-15_00876	JN2b_00842	JN2d_00836	JN2-26_00788
group_698		hypothetical protein		7	1	1	926	926	JN1-42_00816	JN1a_00710	JN1c_00812				JN2-15_00877	JN2b_00843	JN2d_00837	JN2-26_00789
cmtAa		p-cumate 2,3-dioxygenase system, ferredoxin--NAD( ) reductase component	aromatic compound metabolism/transport	7	1	1	1196	1196	JN1-42_00817	JN1a_00711	JN1c_00813				JN2-15_00878	JN2b_00844	JN2d_00838	JN2-26_00790
sauU		putative sulfoacetate transporter SauU		7	1	1	1256	1256	JN1-42_00818	JN1a_00712	JN1c_00814				JN2-15_00879	JN2b_00845	JN2d_00839	JN2-26_00791
group_701		hypothetical protein		7	1	1	530	530	JN1-42_00819	JN1a_00713	JN1c_00815				JN2-15_00880	JN2b_00846	JN2d_00840	JN2-26_00792
menH_1		2-succinyl-6-hydroxy-2,4-cyclohexadiene-1-carboxylate synthase		7	1	1	770	770	JN1-42_00820	JN1a_00714	JN1c_00816				JN2-15_00881	JN2b_00847	JN2d_00841	JN2-26_00793
baiA1		3alpha-hydroxy bile acid-CoA-ester 3-dehydrogenase 1/3		7	1	1	794	794	JN1-42_00821	JN1a_00715	JN1c_00817				JN2-15_00882	JN2b_00848	JN2d_00842	JN2-26_00794
nadX		L-aspartate dehydrogenase		7	1	1	764	764	JN1-42_00822	JN1a_00716	JN1c_00818				JN2-15_00883	JN2b_00849	JN2d_00843	JN2-26_00795
betB_1		NAD/NADP-dependent betaine aldehyde dehydrogenase		7	1	1	1469	1469	JN1-42_00823	JN1a_00717	JN1c_00819				JN2-15_00884	JN2b_00850	JN2d_00844	JN2-26_00796
ilvB_2		Acetolactate synthase isozyme 1 large subunit		7	1	1	1640	1640	JN1-42_00824	JN1a_00718	JN1c_00820				JN2-15_00885	JN2b_00851	JN2d_00845	JN2-26_00797
oprD		Porin D	porin	7	1	1	1268	1268	JN1-42_00825	JN1a_00719	JN1c_00821				JN2-15_00886	JN2b_00852	JN2d_00846	JN2-26_00798
loiP		Metalloprotease LoiP		10	1	1	758	758	JN1-42_00826	JN1a_00720	JN1c_00822	JN1b_00797	JN2a_01315	JN2c_00795	JN2-15_00887	JN2b_00853	JN2d_00847	JN2-26_00799
epd		D-erythrose-4-phosphate dehydrogenase		10	1	1	1028	1028	JN1-42_00827	JN1a_00858	JN1c_00823	JN1b_00800	JN2a_01318	JN2c_00798	JN2-15_00889	JN2b_00856	JN2d_00850	JN2-26_00802
pgk		Phosphoglycerate kinase		10	1	1	1163	1163	JN1-42_00828	JN1a_00859	JN1c_00824	JN1b_00801	JN2a_01319	JN2c_00799	JN2-15_00890	JN2b_00857	JN2d_00851	JN2-26_00803
fbaA_1		Fructose-bisphosphate aldolase class 2		10	1	1	1079	1079	JN1-42_00829	JN1a_00860	JN1c_00825	JN1b_00802	JN2a_01320	JN2c_00800	JN2-15_00891	JN2b_00858	JN2d_00852	JN2-26_00804
mscS		Small-conductance mechanosensitive channel		10	1	1	857	857	JN1-42_00830	JN1a_00861	JN1c_00826	JN1b_00803	JN2a_01321	JN2c_00801	JN2-15_00892	JN2b_00859	JN2d_00853	JN2-26_00805
argO		Arginine exporter protein ArgO		10	1	1	593	635	JN1-42_00831	JN1a_00862	JN1c_00827	JN1b_00804	JN2a_01322	JN2c_00802	JN2-15_00893	JN2b_00860	JN2d_00854	JN2-26_00806
group_4241		26 kDa periplasmic immunogenic protein		10	1	1	767	767	JN1-42_00832	JN1a_00863	JN1c_00828	JN1b_00805	JN2a_01323	JN2c_00803	JN2-15_00894	JN2b_00861	JN2d_00855	JN2-26_00807
argP_1		HTH-type transcriptional regulator ArgP		10	1	1	893	893	JN1-42_00833	JN1a_00864	JN1c_00829	JN1b_00806	JN2a_01324	JN2c_00804	JN2-15_00895	JN2b_00862	JN2d_00856	JN2-26_00808
rpiA		Ribose-5-phosphate isomerase A		10	1	1	659	659	JN1-42_00834	JN1a_00865	JN1c_00830	JN1b_00807	JN2a_01325	JN2c_00805	JN2-15_00896	JN2b_00863	JN2d_00857	JN2-26_00809
serA		D-3-phosphoglycerate dehydrogenase		10	1	1	1232	1232	JN1-42_00835	JN1a_00866	JN1c_00831	JN1b_00808	JN2a_01326	JN2c_00806	JN2-15_00897	JN2b_00864	JN2d_00858	JN2-26_00810
ygfA		5-formyltetrahydrofolate cyclo-ligase		10	1	1	596	596	JN1-42_00836	JN1a_00867	JN1c_00832	JN1b_00809	JN2a_01327	JN2c_00807	JN2-15_00898	JN2b_00865	JN2d_00859	JN2-26_00811
zapA		Cell division protein ZapA		10	1	1	329	329	JN1-42_00838	JN1a_00869	JN1c_00834	JN1b_00811	JN2a_01329	JN2c_00809	JN2-15_00900	JN2b_00867	JN2d_00861	JN2-26_00813
group_3870		hypothetical protein		10	1	1	584	584	JN1-42_00839	JN1a_00870	JN1c_00835	JN1b_00812	JN2a_01330	JN2c_00810	JN2-15_00901	JN2b_00868	JN2d_00862	JN2-26_00814
pepP		Xaa-Pro aminopeptidase		10	1	1	1316	1316	JN1-42_00840	JN1a_00871	JN1c_00836	JN1b_00813	JN2a_01331	JN2c_00811	JN2-15_00902	JN2b_00869	JN2d_00863	JN2-26_00815
ubiH		2-octaprenyl-6-methoxyphenol hydroxylase		10	1	1	1178	1178	JN1-42_00841	JN1a_00872	JN1c_00837	JN1b_00814	JN2a_01332	JN2c_00812	JN2-15_00903	JN2b_00870	JN2d_00864	JN2-26_00816
ubiI		2-octaprenylphenol hydroxylase		10	1	1	1202	1202	JN1-42_00842	JN1a_00873	JN1c_00838	JN1b_00815	JN2a_01333	JN2c_00813	JN2-15_00904	JN2b_00871	JN2d_00865	JN2-26_00817
gcvT		Aminomethyltransferase		10	1	1	1094	1094	JN1-42_00843	JN1a_00874	JN1c_00839	JN1b_00816	JN2a_01334	JN2c_00814	JN2-15_00905	JN2b_00872	JN2d_00866	JN2-26_00818
gcvH		Glycine cleavage system H protein		10	1	1	389	389	JN1-42_00844	JN1a_00875	JN1c_00840	JN1b_00817	JN2a_01335	JN2c_00815	JN2-15_00906	JN2b_00873	JN2d_00867	JN2-26_00819
gcvP		Glycine dehydrogenase (decarboxylating)		10	1	1	2873	2873	JN1-42_00845	JN1a_00876	JN1c_00841	JN1b_00818	JN2a_01336	JN2c_00816	JN2-15_00907	JN2b_00874	JN2d_00868	JN2-26_00820
ygfF		putative oxidoreductase YgfF		10	1	1	743	743	JN1-42_00846	JN1a_00877	JN1c_00842	JN1b_00819	JN2a_01337	JN2c_00817	JN2-15_00908	JN2b_00875	JN2d_00869	JN2-26_00821
resA		Thiol-disulfide oxidoreductase ResA		10	1	1	503	503	JN1-42_00847	JN1a_00878	JN1c_00843	JN1b_00820	JN2a_01338	JN2c_00818	JN2-15_00909	JN2b_00876	JN2d_00870	JN2-26_00822
group_7055		hypothetical protein		10	1	1	611	611	JN1-42_00848	JN1a_00879	JN1c_00844	JN1b_00821	JN2a_01339	JN2c_00819	JN2-15_00910	JN2b_00877	JN2d_00871	JN2-26_00823
dsbD_1		Thiol:disulfide interchange protein DsbD		10	1	1	2006	2009	JN1-42_00849	JN1a_00880	JN1c_00845	JN1b_00822	JN2a_01340	JN2c_00820	JN2-15_00911	JN2b_00878	JN2d_00872	JN2-26_00824
group_7059		hypothetical protein		10	1	1	359	359	JN1-42_00850	JN1a_00881	JN1c_00846	JN1b_00823	JN2a_01341	JN2c_00821	JN2-15_00912	JN2b_00879	JN2d_00873	JN2-26_00825
bglA_1		6-phospho-beta-glucosidase BglA		10	1	1	1433	1433	JN1-42_00851	JN1a_00882	JN1c_00847	JN1b_00824	JN2a_01342	JN2c_00822	JN2-15_00913	JN2b_00880	JN2d_00874	JN2-26_00826
glvR		HTH-type transcriptional regulator GlvR		10	1	1	728	728	JN1-42_00852	JN1a_00883	JN1c_00848	JN1b_00825	JN2a_01343	JN2c_00823	JN2-15_00914	JN2b_00881	JN2d_00875	JN2-26_00827
group_4759		hypothetical protein		10	1	1	311	311	JN1-42_00853	JN1a_00884	JN1c_00849	JN1b_00826	JN2a_01344	JN2c_00824	JN2-15_00915	JN2b_00882	JN2d_00876	JN2-26_00828
group_4714		hypothetical protein		10	1	1	659	659	JN1-42_00854	JN1a_00885	JN1c_00850	JN1b_00827	JN2a_01345	JN2c_00825	JN2-15_00916	JN2b_00883	JN2d_00877	JN2-26_00829
ygfZ		tRNA-modifying protein YgfZ		10	1	1	983	983	JN1-42_00855	JN1a_00886	JN1c_00851	JN1b_00828	JN2a_01346	JN2c_00826	JN2-15_00917	JN2b_00884	JN2d_00878	JN2-26_00830
sdhE		FAD assembly factor SdhE		10	1	1	266	266	JN1-42_00856	JN1a_00887	JN1c_00852	JN1b_00829	JN2a_01347	JN2c_00827	JN2-15_00918	JN2b_00885	JN2d_00879	JN2-26_00831
ygfX		Inner membrane protein YgfX		10	1	1	410	410	JN1-42_00857	JN1a_00888	JN1c_00853	JN1b_00830	JN2a_01348	JN2c_00828	JN2-15_00919	JN2b_00886	JN2d_00880	JN2-26_00832
fldB		Flavodoxin 2		10	1	1	521	521	JN1-42_00858	JN1a_00889	JN1c_00854	JN1b_00831	JN2a_01349	JN2c_00829	JN2-15_00920	JN2b_00887	JN2d_00881	JN2-26_00833
xerD_1		Tyrosine recombinase XerD		10	1	1	896	896	JN1-42_00859	JN1a_00890	JN1c_00855	JN1b_00832	JN2a_01350	JN2c_00830	JN2-15_00921	JN2b_00888	JN2d_00882	JN2-26_00834
dsbC_1		Thiol:disulfide interchange protein DsbC		10	1	1	713	713	JN1-42_00860	JN1a_00891	JN1c_00856	JN1b_00833	JN2a_01351	JN2c_00831	JN2-15_00922	JN2b_00889	JN2d_00883	JN2-26_00835
recJ		Single-stranded-DNA-specific exonuclease RecJ		10	1	1	1733	1733	JN1-42_00861	JN1a_00892	JN1c_00857	JN1b_00834	JN2a_01352	JN2c_00832	JN2-15_00923	JN2b_00890	JN2d_00884	JN2-26_00836
prfB		Peptide chain release factor RF2		10	1	1	962	962	JN1-42_00862	JN1a_00893	JN1c_00858	JN1b_00835	JN2a_01353	JN2c_00833	JN2-15_00924	JN2b_00891	JN2d_00885	JN2-26_00837
lysS		Lysine--tRNA ligase		10	1	1	1517	1517	JN1-42_00863	JN1a_00894	JN1c_00859	JN1b_00836	JN2a_01354	JN2c_00834	JN2-15_00925	JN2b_00892	JN2d_00886	JN2-26_00838
idi		Isopentenyl-diphosphate Delta-isomerase		10	1	1	554	554	JN1-42_00864	JN1a_00895	JN1c_00860	JN1b_00837	JN2a_01355	JN2c_00835	JN2-15_00926	JN2b_00893	JN2d_00887	JN2-26_00839
nlpD_1		Murein hydrolase activator NlpD		10	1	1	713	713	JN1-42_00866	JN1a_00897	JN1c_00862	JN1b_00839	JN2a_01357	JN2c_00837	JN2-15_00928	JN2b_00895	JN2d_00889	JN2-26_00845
ribZ_1		Riboflavin transporter RibZ		10	1	1	1388	1388	JN1-42_00868	JN1a_00899	JN1c_00864	JN1b_00841	JN2a_01359	JN2c_00839	JN2-15_00930	JN2b_00897	JN2d_00891	JN2-26_00847
nodD2_1		Nodulation protein D 2		10	1	1	929	929	JN1-42_00869	JN1a_00900	JN1c_00865	JN1b_00842	JN2a_01360	JN2c_00840	JN2-15_00931	JN2b_00898	JN2d_00892	JN2-26_00848
group_6755		hypothetical protein		10	1	1	803	803	JN1-42_00870	JN1a_00901	JN1c_00866	JN1b_00843	JN2a_01361	JN2c_00841	JN2-15_00932	JN2b_00899	JN2d_00893	JN2-26_00849
iolS_1		Aldo-keto reductase IolS		10	1	1	1019	1019	JN1-42_00871	JN1a_00902	JN1c_00867	JN1b_00844	JN2a_01362	JN2c_00842	JN2-15_00933	JN2b_00900	JN2d_00894	JN2-26_00850
kefF_1		Glutathione-regulated potassium-efflux system ancillary protein KefF		8	1	1	557	557	JN1-42_00872	JN1a_00903	JN1c_00868	JN1b_00845	JN2a_01363	JN2c_00843	JN2-15_00934			JN2-26_00851
group_4710		hypothetical protein		10	1	1	308	308	JN1-42_00873	JN1a_00904	JN1c_00869	JN1b_00846	JN2a_01364	JN2c_00844	JN2-15_00935	JN2b_00902	JN2d_00896	JN2-26_00852
pgrR_1		HTH-type transcriptional regulator PgrR		10	1	1	899	926	JN1-42_00874	JN1a_00905	JN1c_00870	JN1b_00847	JN2a_01365	JN2c_00845	JN2-15_00936	JN2b_00903	JN2d_00897	JN2-26_00853
group_708		hypothetical protein		8	1	1	275	275	JN1-42_00875	JN1a_00906	JN1c_00871	JN1b_00848	JN2a_01366	JN2c_00846	JN2-15_00937			JN2-26_00854
group_7092		hypothetical protein		10	1	1	572	572	JN1-42_00876	JN1a_00907	JN1c_00872	JN1b_00849	JN2a_01367	JN2c_00847	JN2-15_00938	JN2b_00904	JN2d_00898	JN2-26_00855
group_233		hypothetical protein		9	1	1	212	293	JN1-42_00877	JN1a_00908	JN1c_00873	JN1b_00850	JN2a_01368	JN2c_00848		JN2b_00905	JN2d_00899	JN2-26_00856
group_3535		hypothetical protein		10	1	1	329	329	JN1-42_00878	JN1a_00909	JN1c_00874	JN1b_00851	JN2a_01369	JN2c_00849	JN2-15_00940	JN2b_00906	JN2d_00900	JN2-26_00857
arsB_1		Arsenical pump membrane protein		10	1	1	1292	1292	JN1-42_00879	JN1a_00910	JN1c_00875	JN1b_00852	JN2a_01370	JN2c_00850	JN2-15_00941	JN2b_00907	JN2d_00901	JN2-26_00858
arsC_1		Arsenate reductase		10	1	1	422	422	JN1-42_00880	JN1a_00911	JN1c_00876	JN1b_00853	JN2a_01371	JN2c_00851	JN2-15_00942	JN2b_00908	JN2d_00902	JN2-26_00859
dtpT		Di-/tripeptide transporter		10	1	1	1553	1553	JN1-42_00881	JN1a_00912	JN1c_00877	JN1b_00854	JN2a_01372	JN2c_00852	JN2-15_00943	JN2b_00909	JN2d_00903	JN2-26_00860
group_6669		hypothetical protein		10	1	1	299	299	JN1-42_00882	JN1a_00913	JN1c_00878	JN1b_00855	JN2a_01373	JN2c_00853	JN2-15_00944	JN2b_00910	JN2d_00904	JN2-26_00861
cusC_1		Cation efflux system protein CusC		10	1	1	1448	1448	JN1-42_00883	JN1a_00914	JN1c_00879	JN1b_00856	JN2a_01374	JN2c_00854	JN2-15_00945	JN2b_00911	JN2d_00905	JN2-26_00862
mdtO		Multidrug resistance protein MdtO		10	1	1	1937	1937	JN1-42_00884	JN1a_00915	JN1c_00880	JN1b_00857	JN2a_01375	JN2c_00855	JN2-15_00946	JN2b_00912	JN2d_00906	JN2-26_00863
mdtN		Multidrug resistance protein MdtN		10	1	1	1025	1025	JN1-42_00885	JN1a_00916	JN1c_00881	JN1b_00858	JN2a_01376	JN2c_00856	JN2-15_00947	JN2b_00913	JN2d_00907	JN2-26_00864
group_3617		hypothetical protein		10	1	1	272	272	JN1-42_00886	JN1a_00917	JN1c_00882	JN1b_00859	JN2a_01377	JN2c_00857	JN2-15_00948	JN2b_00914	JN2d_00908	JN2-26_00865
group_6836		hypothetical protein		10	1	1	230	230	JN1-42_00887	JN1a_00918	JN1c_00883	JN1b_00860	JN2a_01378	JN2c_00858	JN2-15_00949	JN2b_00915	JN2d_00909	JN2-26_00866
yjdJ		putative protein YjdJ		10	1	1	155	272	JN1-42_00888	JN1a_00919	JN1c_00884	JN1b_00861	JN2a_01379	JN2c_00859	JN2-15_00950	JN2b_00916	JN2d_00910	JN2-26_00867
group_6809		hypothetical protein		10	1	1	1412	1412	JN1-42_00889	JN1a_00920	JN1c_00885	JN1b_00862	JN2a_01380	JN2c_00860	JN2-15_00951	JN2b_00917	JN2d_00911	JN2-26_00868
fimH		Type 1 fimbrin D-mannose specific adhesin		10	1	1	905	908	JN1-42_00890	JN1a_00921	JN1c_00886	JN1b_00863	JN2a_01381	JN2c_00861	JN2-15_00952	JN2b_00918	JN2d_00912	JN2-26_00869
fimG		Protein FimG		10	1	1	500	500	JN1-42_00891	JN1a_00922	JN1c_00887	JN1b_00864	JN2a_01382	JN2c_00862	JN2-15_00953	JN2b_00919	JN2d_00913	JN2-26_00870
fimF_1		Protein FimF		10	1	1	527	527	JN1-42_00892	JN1a_00923	JN1c_00888	JN1b_00865	JN2a_01383	JN2c_00863	JN2-15_00954	JN2b_00920	JN2d_00914	JN2-26_00871
fimD_1		Outer membrane usher protein FimD		10	1	1	2612	2612	JN1-42_00893	JN1a_00924	JN1c_00889	JN1b_00866	JN2a_01384	JN2c_00864	JN2-15_00955	JN2b_00921	JN2d_00915	JN2-26_00872
fimC_1		Chaperone protein FimC		10	1	1	704	704	JN1-42_00894	JN1a_00925	JN1c_00890	JN1b_00867	JN2a_01385	JN2c_00865	JN2-15_00956	JN2b_00922	JN2d_00916	JN2-26_00873
lpfA		putative major fimbrial subunit LpfA		10	1	1	536	536	JN1-42_00895	JN1a_00926	JN1c_00891	JN1b_00868	JN2a_01386	JN2c_00866	JN2-15_00957	JN2b_00923	JN2d_00917	JN2-26_00874
fim		Fimbrial subunit type 1		10	1	1	548	548	JN1-42_00896	JN1a_00927	JN1c_00892	JN1b_00869	JN2a_01387	JN2c_00867	JN2-15_00958	JN2b_00924	JN2d_00918	JN2-26_00875
group_5116		ISKra4 family transposase ISCep1		10	1	1	608	608	JN1-42_00897	JN1a_00928	JN1c_00893	JN1b_00870	JN2a_01388	JN2c_00868	JN2-15_00959	JN2b_00925	JN2d_00919	JN2-26_00876
group_4041		ISKra4 family transposase ISCep1		10	1	1	605	605	JN1-42_00898	JN1a_00929	JN1c_00894	JN1b_00871	JN2a_01389	JN2c_00869	JN2-15_00960	JN2b_00926	JN2d_00920	JN2-26_00877
group_7089		hypothetical protein		10	1	1	956	956	JN1-42_00899	JN1a_00930	JN1c_00895	JN1b_00872	JN2a_01390	JN2c_00870	JN2-15_00961	JN2b_00927	JN2d_00921	JN2-26_00878
group_6183		hypothetical protein		10	1	1	506	506	JN1-42_00900	JN1a_00931	JN1c_00896	JN1b_00873	JN2a_01391	JN2c_00871	JN2-15_00962	JN2b_00928	JN2d_00922	JN2-26_00879
group_6644		hypothetical protein		10	1	1	896	896	JN1-42_00901	JN1a_00932	JN1c_00897	JN1b_00874	JN2a_01392	JN2c_00872	JN2-15_00963	JN2b_00929	JN2d_00923	JN2-26_00880
group_3979		hypothetical protein		10	1	1	209	209	JN1-42_00902	JN1a_00933	JN1c_00898	JN1b_00875	JN2a_01393	JN2c_00873	JN2-15_00964	JN2b_00930	JN2d_00924	JN2-26_00881
group_5872		hypothetical protein		10	1	1	608	608	JN1-42_00903	JN1a_00934	JN1c_00899	JN1b_00876	JN2a_01394	JN2c_00874	JN2-15_00965	JN2b_00931	JN2d_00925	JN2-26_00882
yadV_1		putative fimbrial chaperone YadV		10	1	1	701	701	JN1-42_00904	JN1a_00935	JN1c_00900	JN1b_00877	JN2a_01395	JN2c_00875	JN2-15_00966	JN2b_00932	JN2d_00926	JN2-26_00883
htrE_1		Outer membrane usher protein HtrE		10	1	1	2486	2486	JN1-42_00905	JN1a_00936	JN1c_00901	JN1b_00878	JN2a_01396	JN2c_00876	JN2-15_00967	JN2b_00933	JN2d_00927	JN2-26_00884
mrkD_1		Fimbria adhesin protein		10	1	1	995	995	JN1-42_00906	JN1a_00937	JN1c_00902	JN1b_00879	JN2a_01397	JN2c_00877	JN2-15_00968	JN2b_00934	JN2d_00928	JN2-26_00885
group_3810		hypothetical protein		10	1	1	635	635	JN1-42_00907	JN1a_00938	JN1c_00903	JN1b_00880	JN2a_01398	JN2c_00878	JN2-15_00969	JN2b_00935	JN2d_00929	JN2-26_00886
pdeH_1		Cyclic di-GMP phosphodiesterase PdeH		10	1	1	716	716	JN1-42_00908	JN1a_00939	JN1c_00904	JN1b_00881	JN2a_01399	JN2c_00879	JN2-15_00970	JN2b_00936	JN2d_00930	JN2-26_00887
group_3987		hypothetical protein		10	1	1	572	572	JN1-42_00909	JN1a_00940	JN1c_00905	JN1b_00882	JN2a_01400	JN2c_00880	JN2-15_00971	JN2b_00937	JN2d_00931	JN2-26_00888
ycgR		Flagellar brake protein YcgR		10	1	1	704	704	JN1-42_00910	JN1a_00941	JN1c_00906	JN1b_00883	JN2a_01401	JN2c_00881	JN2-15_00972	JN2b_00938	JN2d_00932	JN2-26_00889
pdxI		Pyridoxine 4-dehydrogenase		10	1	1	878	878	JN1-42_00911	JN1a_00942	JN1c_00907	JN1b_00884	JN2a_01402	JN2c_00882	JN2-15_00973	JN2b_00939	JN2d_00933	JN2-26_00890
yqeG		Inner membrane transport protein YqeG		10	1	1	1229	1229	JN1-42_00912	JN1a_00943	JN1c_00908	JN1b_00885	JN2a_01403	JN2c_00883	JN2-15_00974	JN2b_00940	JN2d_00934	JN2-26_00891
group_6366		hypothetical protein		10	1	1	461	461	JN1-42_00913	JN1a_00944	JN1c_00909	JN1b_00886	JN2a_01404	JN2c_00884	JN2-15_00975	JN2b_00941	JN2d_00935	JN2-26_00892
gltC_1		HTH-type transcriptional regulator GltC		10	1	1	869	869	JN1-42_00914	JN1a_00945	JN1c_00910	JN1b_00887	JN2a_01405	JN2c_00885	JN2-15_00976	JN2b_00942	JN2d_00936	JN2-26_00893
thlA_1		Acetyl-CoA acetyltransferase		10	1	1	1178	1178	JN1-42_00915	JN1a_00946	JN1c_00911	JN1b_00888	JN2a_01406	JN2c_00886	JN2-15_00977	JN2b_00943	JN2d_00937	JN2-26_00894
kdgM		Oligogalacturonate-specific porin KdgM		10	1	1	695	695	JN1-42_00916	JN1a_00947	JN1c_00912	JN1b_00889	JN2a_01407	JN2c_00887	JN2-15_00978	JN2b_00944	JN2d_00938	JN2-26_00895
ogl		Oligogalacturonate lyase		10	1	1	1175	1175	JN1-42_00917	JN1a_00948	JN1c_00913	JN1b_00890	JN2a_01408	JN2c_00888	JN2-15_00979	JN2b_00945	JN2d_00939	JN2-26_00896
kduD_1		2-dehydro-3-deoxy-D-gluconate 5-dehydrogenase		10	1	1	761	761	JN1-42_00918	JN1a_00949	JN1c_00914	JN1b_00891	JN2a_01409	JN2c_00889	JN2-15_00980	JN2b_00946	JN2d_00940	JN2-26_00897
araE		Arabinose-proton symporter		10	1	1	1421	1421	JN1-42_00919	JN1a_00950	JN1c_00915	JN1b_00892	JN2a_01410	JN2c_00890	JN2-15_00981	JN2b_00947	JN2d_00941	JN2-26_00898
cytR_1		HTH-type transcriptional repressor CytR		10	1	1	995	995	JN1-42_00920	JN1a_00951	JN1c_00916	JN1b_00893	JN2a_01411	JN2c_00891	JN2-15_00982	JN2b_00948	JN2d_00942	JN2-26_00899
cscB		Sucrose permease		10	1	1	1241	1241	JN1-42_00921	JN1a_00952	JN1c_00917	JN1b_00894	JN2a_01412	JN2c_00892	JN2-15_00983	JN2b_00949	JN2d_00943	JN2-26_00900
sacA		Sucrose-6-phosphate hydrolase		10	1	1	1436	1436	JN1-42_00922	JN1a_00953	JN1c_00918	JN1b_00895	JN2a_01413	JN2c_00893	JN2-15_00984	JN2b_00950	JN2d_00944	JN2-26_00901
group_5490		hypothetical protein		10	1	1	1343	1343	JN1-42_00923	JN1a_00954	JN1c_00919	JN1b_00896	JN2a_01414	JN2c_00894	JN2-15_00985	JN2b_00951	JN2d_00945	JN2-26_00902
yesO		Putative ABC transporter substrate-binding protein YesO		10	1	1	1286	1286	JN1-42_00924	JN1a_00955	JN1c_00920	JN1b_00897	JN2a_01415	JN2c_00895	JN2-15_00986	JN2b_00952	JN2d_00946	JN2-26_00903
sugC		Trehalose import ATP-binding protein SugC		10	1	1	1127	1127	JN1-42_00925	JN1a_00956	JN1c_00921	JN1b_00898	JN2a_01416	JN2c_00896	JN2-15_00987	JN2b_00953	JN2d_00947	JN2-26_00904
araQ		L-arabinose transport system permease protein AraQ		10	1	1	902	902	JN1-42_00926	JN1a_00957	JN1c_00922	JN1b_00899	JN2a_01417	JN2c_00897	JN2-15_00988	JN2b_00954	JN2d_00948	JN2-26_00905
lacF		Lactose transport system permease protein LacF		10	1	1	890	890	JN1-42_00927	JN1a_00958	JN1c_00923	JN1b_00900	JN2a_01418	JN2c_00898	JN2-15_00989	JN2b_00955	JN2d_00949	JN2-26_00906
group_6143		hypothetical protein		10	1	1	326	326	JN1-42_00928	JN1a_00959	JN1c_00924	JN1b_00901	JN2a_01419	JN2c_00899	JN2-15_00990	JN2b_00956	JN2d_00950	JN2-26_00907
ygeA		Putative racemase YgeA		10	1	1	713	713	JN1-42_00929	JN1a_00960	JN1c_00925	JN1b_00902	JN2a_01420	JN2c_00900	JN2-15_00991	JN2b_00957	JN2d_00951	JN2-26_00908
occR		Octopine catabolism/uptake operon regulatory protein OccR		10	1	1	926	926	JN1-42_00930	JN1a_00961	JN1c_00926	JN1b_00903	JN2a_01421	JN2c_00901	JN2-15_00992	JN2b_00958	JN2d_00952	JN2-26_00909
lysA		Diaminopimelate decarboxylase		10	1	1	1262	1262	JN1-42_00931	JN1a_00962	JN1c_00927	JN1b_00904	JN2a_01422	JN2c_00902	JN2-15_00993	JN2b_00959	JN2d_00953	JN2-26_00910
ascG_2		HTH-type transcriptional regulator AscG		10	1	1	1010	1010	JN1-42_00932	JN1a_00963	JN1c_00928	JN1b_00905	JN2a_01423	JN2c_00903	JN2-15_00994	JN2b_00960	JN2d_00954	JN2-26_00911
licC_2		Lichenan permease IIC component		10	1	1	1337	1337	JN1-42_00933	JN1a_00964	JN1c_00929	JN1b_00906	JN2a_01424	JN2c_00904	JN2-15_00995	JN2b_00961	JN2d_00955	JN2-26_00912
gmuD_1		6-phospho-beta-glucosidase GmuD		10	1	1	1427	1427	JN1-42_00934	JN1a_00965	JN1c_00930	JN1b_00907	JN2a_01425	JN2c_00905	JN2-15_00996	JN2b_00962	JN2d_00956	JN2-26_00913
lldR_3		Putative L-lactate dehydrogenase operon regulatory protein		10	1	1	773	773	JN1-42_00935	JN1a_00966	JN1c_00931	JN1b_00908	JN2a_01426	JN2c_00906	JN2-15_00997	JN2b_00963	JN2d_00957	JN2-26_00914
group_6817		hypothetical protein		10	1	1	479	479	JN1-42_00936	JN1a_00967	JN1c_00932	JN1b_00909	JN2a_01427	JN2c_00907	JN2-15_00998	JN2b_00964	JN2d_00958	JN2-26_00915
galR		HTH-type transcriptional regulator GalR		10	1	1	1016	1016	JN1-42_00937	JN1a_00968	JN1c_00933	JN1b_00910	JN2a_01428	JN2c_00908	JN2-15_00999	JN2b_00965	JN2d_00959	JN2-26_00916
aas		Bifunctional protein Aas		10	1	1	2144	2159	JN1-42_00940	JN1a_00971	JN1c_00936	JN1b_00913	JN2a_01431	JN2c_00911	JN2-15_01002	JN2b_00968	JN2d_00962	JN2-26_00919
lplT		Lysophospholipid transporter LplT		10	1	1	1193	1193	JN1-42_00941	JN1a_00972	JN1c_00937	JN1b_00914	JN2a_01432	JN2c_00912	JN2-15_01003	JN2b_00969	JN2d_00963	JN2-26_00920
tas_1		Protein tas		10	1	1	1040	1040	JN1-42_00942	JN1a_00973	JN1c_00938	JN1b_00915	JN2a_01433	JN2c_00913	JN2-15_01004	JN2b_00970	JN2d_00964	JN2-26_00921
ygdR_1		putative lipoprotein YgdR		10	1	1	218	218	JN1-42_00943	JN1a_00974	JN1c_00939	JN1b_00916	JN2a_01434	JN2c_00914	JN2-15_01005	JN2b_00971	JN2d_00965	JN2-26_00922
group_3734		hypothetical protein		10	1	1	713	713	JN1-42_00944	JN1a_00975	JN1c_00940	JN1b_00917	JN2a_01435	JN2c_00915	JN2-15_01006	JN2b_00972	JN2d_00966	JN2-26_00923
mutH		DNA mismatch repair protein MutH		10	1	1	695	695	JN1-42_00945	JN1a_00976	JN1c_00941	JN1b_00918	JN2a_01436	JN2c_00916	JN2-15_01007	JN2b_00973	JN2d_00967	JN2-26_00924
rppH_2		RNA pyrophosphohydrolase		10	1	1	530	530	JN1-42_00946	JN1a_00977	JN1c_00942	JN1b_00919	JN2a_01437	JN2c_00917	JN2-15_01008	JN2b_00974	JN2d_00968	JN2-26_00925
ptsP		Phosphoenolpyruvate-dependent phosphotransferase system		10	1	1	2246	2246	JN1-42_00947	JN1a_00978	JN1c_00943	JN1b_00920	JN2a_01438	JN2c_00918	JN2-15_01009	JN2b_00975	JN2d_00969	JN2-26_00926
lgt		Prolipoprotein diacylglyceryl transferase		10	1	1	875	875	JN1-42_00948	JN1a_00979	JN1c_00944	JN1b_00921	JN2a_01439	JN2c_00919	JN2-15_01010	JN2b_00976	JN2d_00970	JN2-26_00927
thyA		Thymidylate synthase		10	1	1	794	794	JN1-42_00949	JN1a_00980	JN1c_00945	JN1b_00922	JN2a_01440	JN2c_00920	JN2-15_01011	JN2b_00977	JN2d_00971	JN2-26_00928
group_709		hypothetical protein		9	1	1	551	551	JN1-42_00950	JN1a_00981	JN1c_00946	JN1b_00923	JN2a_01441	JN2c_00921	JN2-15_01012	JN2b_00978	JN2d_00972
group_237		hypothetical protein		10	1	1	557	557	JN1-42_00951	JN1a_00982	JN1c_00947	JN1b_00924	JN2a_01442	JN2c_00922	JN2-15_01013	JN2b_00979	JN2d_00973	JN2-26_00930
group_6815		hypothetical protein		10	1	1	407	407	JN1-42_00952	JN1a_00983	JN1c_00948	JN1b_00925	JN2a_01443	JN2c_00923	JN2-15_01014	JN2b_00980	JN2d_00974	JN2-26_00931
group_5578		hypothetical protein		10	1	1	323	323	JN1-42_00953	JN1a_00984	JN1c_00949	JN1b_00926	JN2a_01444	JN2c_00924	JN2-15_01015	JN2b_00981	JN2d_00975	JN2-26_00932
recC		RecBCD enzyme subunit RecC		10	1	1	3377	3377	JN1-42_00954	JN1a_00985	JN1c_00950	JN1b_00927	JN2a_01445	JN2c_00925	JN2-15_01016	JN2b_00982	JN2d_00976	JN2-26_00933
ptrA		Protease 3		10	1	1	2885	2885	JN1-42_00955	JN1a_00986	JN1c_00951	JN1b_00928	JN2a_01446	JN2c_00926	JN2-15_01017	JN2b_00983	JN2d_00977	JN2-26_00934
recB		RecBCD enzyme subunit RecB		10	1	1	3536	3536	JN1-42_00956	JN1a_00987	JN1c_00952	JN1b_00929	JN2a_01447	JN2c_00927	JN2-15_01018	JN2b_00984	JN2d_00978	JN2-26_00935
recD		RecBCD enzyme subunit RecD		10	1	1	1844	1844	JN1-42_00957	JN1a_00988	JN1c_00953	JN1b_00930	JN2a_01448	JN2c_00928	JN2-15_01019	JN2b_00985	JN2d_00979	JN2-26_00936
group_25		hypothetical protein		10	1	1	320	320	JN1-42_00958	JN1a_00989	JN1c_00954	JN1b_00931	JN2a_01449	JN2c_00929	JN2-15_01020	JN2b_00986	JN2d_00980	JN2-26_00937
argA		Amino-acid acetyltransferase		10	1	1	1331	1331	JN1-42_00959	JN1a_00990	JN1c_00955	JN1b_00932	JN2a_01450	JN2c_00930	JN2-15_01021	JN2b_00987	JN2d_00981	JN2-26_00938
amiC_1		N-acetylmuramoyl-L-alanine amidase AmiC		10	1	1	1253	1253	JN1-42_00960	JN1a_00991	JN1c_00956	JN1b_00933	JN2a_01451	JN2c_00931	JN2-15_01022	JN2b_00988	JN2d_00982	JN2-26_00939
cobD_1		Threonine-phosphate decarboxylase		10	1	1	1076	1076	JN1-42_00961	JN1a_00992	JN1c_00957	JN1b_00934	JN2a_01452	JN2c_00932	JN2-15_01023	JN2b_00989	JN2d_00983	JN2-26_00940
pduX		L-threonine kinase		10	1	1	902	902	JN1-42_00962	JN1a_00993	JN1c_00958	JN1b_00935	JN2a_01453	JN2c_00933	JN2-15_01024	JN2b_00990	JN2d_00984	JN2-26_00941
pduW		putative propionate kinase		10	1	1	1214	1214	JN1-42_00963	JN1a_00994	JN1c_00959	JN1b_00936	JN2a_01454	JN2c_00934	JN2-15_01025	JN2b_00991	JN2d_00985	JN2-26_00942
pduV		Propanediol utilization protein PduV		10	1	1	428	440	JN1-42_00964	JN1a_00995	JN1c_00960	JN1b_00937	JN2a_01455	JN2c_00935	JN2-15_01026	JN2b_00992	JN2d_00986	JN2-26_00943
pduU		Propanediol utilization protein PduU		10	1	1	350	350	JN1-42_00965	JN1a_00996	JN1c_00961	JN1b_00938	JN2a_01456	JN2c_00936	JN2-15_01027	JN2b_00993	JN2d_00987	JN2-26_00944
group_7034		hypothetical protein		10	1	1	554	554	JN1-42_00966	JN1a_00997	JN1c_00962	JN1b_00939	JN2a_01457	JN2c_00937	JN2-15_01028	JN2b_00994	JN2d_00988	JN2-26_00945
rsxC_1		Electron transport complex subunit RsxC		10	1	1	1352	1352	JN1-42_00967	JN1a_00998	JN1c_00963	JN1b_00940	JN2a_01458	JN2c_00938	JN2-15_01029	JN2b_00995	JN2d_00989	JN2-26_00946
adhE_1		Aldehyde-alcohol dehydrogenase		10	1	1	1112	1112	JN1-42_00968	JN1a_00999	JN1c_00964	JN1b_00941	JN2a_01459	JN2c_00939	JN2-15_01030	JN2b_00996	JN2d_00990	JN2-26_00947
astD_1		N-succinylglutamate 5-semialdehyde dehydrogenase		10	1	1	1388	1388	JN1-42_00969	JN1a_01000	JN1c_00965	JN1b_00942	JN2a_01460	JN2c_00940	JN2-15_01031	JN2b_00997	JN2d_00991	JN2-26_00948
group_6811		hypothetical protein		10	1	1	1016	1016	JN1-42_00970	JN1a_01001	JN1c_00966	JN1b_00943	JN2a_01461	JN2c_00941	JN2-15_01032	JN2b_00998	JN2d_00992	JN2-26_00949
ccmL		Carbon dioxide concentrating mechanism protein CcmL		10	1	1	275	275	JN1-42_00971	JN1a_01002	JN1c_00967	JN1b_00944	JN2a_01462	JN2c_00942	JN2-15_01033	JN2b_00999	JN2d_00993	JN2-26_00950
group_6706		hypothetical protein		10	1	1	491	491	JN1-42_00972	JN1a_01003	JN1c_00968	JN1b_00945	JN2a_01463	JN2c_00943	JN2-15_01034	JN2b_01000	JN2d_00994	JN2-26_00951
pduL		Phosphate propanoyltransferase		10	1	1	632	632	JN1-42_00973	JN1a_01004	JN1c_00969	JN1b_00946	JN2a_01464	JN2c_00944	JN2-15_01035	JN2b_01001	JN2d_00995	JN2-26_00952
group_4744		hypothetical protein		10	1	1	446	446	JN1-42_00974	JN1a_01005	JN1c_00970	JN1b_00947	JN2a_01465	JN2c_00945	JN2-15_01036	JN2b_01002	JN2d_00996	JN2-26_00953
pduA_1		Propanediol utilization protein PduA		10	1	1	275	275	JN1-42_00975	JN1a_01006	JN1c_00971	JN1b_00948	JN2a_01466	JN2c_00946	JN2-15_01037	JN2b_01003	JN2d_00997	JN2-26_00954
group_6226		hypothetical protein		10	1	1	350	350	JN1-42_00976	JN1a_01007	JN1c_00972	JN1b_00949	JN2a_01467	JN2c_00947	JN2-15_01038	JN2b_01004	JN2d_00998	JN2-26_00955
ddrA_2		Diol dehydratase-reactivating factor alpha subunit		10	1	1	1832	1832	JN1-42_00977	JN1a_01008	JN1c_00973	JN1b_00950	JN2a_01468	JN2c_00948	JN2-15_01039	JN2b_01005	JN2d_00999	JN2-26_00956
pduE_2		Propanediol dehydratase small subunit		10	1	1	524	524	JN1-42_00978	JN1a_01009	JN1c_00974	JN1b_00951	JN2a_01469	JN2c_00949	JN2-15_01040	JN2b_01006	JN2d_01000	JN2-26_00957
pduD_2		Propanediol dehydratase medium subunit		10	1	1	689	689	JN1-42_00979	JN1a_01010	JN1c_00975	JN1b_00952	JN2a_01470	JN2c_00950	JN2-15_01041	JN2b_01007	JN2d_01001	JN2-26_00958
pduC		Propanediol dehydratase large subunit		10	1	1	1664	1664	JN1-42_00980	JN1a_01011	JN1c_00976	JN1b_00953	JN2a_01471	JN2c_00951	JN2-15_01042	JN2b_01008	JN2d_01002	JN2-26_00959
pduB		Propanediol utilization protein PduB		10	1	1	812	812	JN1-42_00981	JN1a_01012	JN1c_00977	JN1b_00954	JN2a_01472	JN2c_00952	JN2-15_01043	JN2b_01009	JN2d_01003	JN2-26_00960
pduA_2		Propanediol utilization protein PduA		10	1	1	284	284	JN1-42_00982	JN1a_01013	JN1c_00978	JN1b_00955	JN2a_01473	JN2c_00953	JN2-15_01044	JN2b_01010	JN2d_01004	JN2-26_00961
pduF		Propanediol diffusion facilitator		10	1	1	809	809	JN1-42_00983	JN1a_01014	JN1c_00979	JN1b_00956	JN2a_01474	JN2c_00954	JN2-15_01045	JN2b_01011	JN2d_01005	JN2-26_00962
rhaS_3		HTH-type transcriptional activator RhaS		10	1	1	911	911	JN1-42_00985	JN1a_01016	JN1c_00981	JN1b_00958	JN2a_01476	JN2c_00956	JN2-15_01047	JN2b_01013	JN2d_01007	JN2-26_00964
cbiA		Cobyrinate a,c-diamide synthase		10	1	1	1376	1376	JN1-42_00987	JN1a_01018	JN1c_00983	JN1b_00960	JN2a_01478	JN2c_00958	JN2-15_01049	JN2b_01015	JN2d_01009	JN2-26_00966
cobD_2		Cobalamin biosynthesis protein CobD		10	1	1	959	959	JN1-42_00988	JN1a_01019	JN1c_00984	JN1b_00961	JN2a_01479	JN2c_00959	JN2-15_01050	JN2b_01016	JN2d_01010	JN2-26_00967
cbiC		Cobalt-precorrin-8 methylmutase		10	1	1	635	635	JN1-42_00989	JN1a_01020	JN1c_00985	JN1b_00962	JN2a_01480	JN2c_00960	JN2-15_01051	JN2b_01017	JN2d_01011	JN2-26_00968
cbiD		Cobalt-precorrin-5B C(1)-methyltransferase		10	1	1	1139	1139	JN1-42_00990	JN1a_01021	JN1c_00986	JN1b_00963	JN2a_01481	JN2c_00961	JN2-15_01052	JN2b_01018	JN2d_01012	JN2-26_00969
cbiE		Cobalt-precorrin-7 C(5)-methyltransferase		10	1	1	605	605	JN1-42_00991	JN1a_01022	JN1c_00987	JN1b_00964	JN2a_01482	JN2c_00962	JN2-15_01053	JN2b_01019	JN2d_01013	JN2-26_00970
cbiT		Cobalt-precorrin-6B C(15)-methyltransferase (decarboxylating)		10	1	1	569	569	JN1-42_00992	JN1a_01023	JN1c_00988	JN1b_00965	JN2a_01483	JN2c_00963	JN2-15_01054	JN2b_01020	JN2d_01014	JN2-26_00971
cbiF		Cobalt-precorrin-4 C(11)-methyltransferase		10	1	1	773	773	JN1-42_00993	JN1a_01024	JN1c_00989	JN1b_00966	JN2a_01484	JN2c_00964	JN2-15_01055	JN2b_01021	JN2d_01015	JN2-26_00972
cbiG		Cobalt-precorrin-5A hydrolase		10	1	1	1055	1055	JN1-42_00994	JN1a_01025	JN1c_00990	JN1b_00967	JN2a_01485	JN2c_00965	JN2-15_01056	JN2b_01022	JN2d_01016	JN2-26_00973
cbiH		putative cobalt-factor III C(17)-methyltransferase		10	1	1	725	725	JN1-42_00995	JN1a_01026	JN1c_00991	JN1b_00968	JN2a_01486	JN2c_00966	JN2-15_01057	JN2b_01023	JN2d_01017	JN2-26_00974
cbiJ		Cobalt-precorrin-6A reductase		10	1	1	785	785	JN1-42_00996	JN1a_01027	JN1c_00992	JN1b_00969	JN2a_01487	JN2c_00967	JN2-15_01058	JN2b_01024	JN2d_01018	JN2-26_00975
cbiK		Sirohydrochlorin cobaltochelatase		10	1	1	794	794	JN1-42_00997	JN1a_01028	JN1c_00993	JN1b_00970	JN2a_01488	JN2c_00968	JN2-15_01059	JN2b_01025	JN2d_01019	JN2-26_00976
cbiL		Cobalt-precorrin-2 C(20)-methyltransferase		10	1	1	710	713	JN1-42_00998	JN1a_01029	JN1c_00994	JN1b_00971	JN2a_01489	JN2c_00969	JN2-15_01060	JN2b_01026	JN2d_01020	JN2-26_00977
cbiM		Cobalt transport protein CbiM		10	1	1	737	737	JN1-42_00999	JN1a_01030	JN1c_00995	JN1b_00972	JN2a_01490	JN2c_00970	JN2-15_01061	JN2b_01027	JN2d_01021	JN2-26_00978
cbiN		Cobalt transport protein CbiN		10	1	1	281	281	JN1-42_01000	JN1a_01031	JN1c_00996	JN1b_00973	JN2a_01491	JN2c_00971	JN2-15_01062	JN2b_01028	JN2d_01022	JN2-26_00979
cbiQ		Cobalt transport protein CbiQ		10	1	1	677	677	JN1-42_01001	JN1a_01032	JN1c_00997	JN1b_00974	JN2a_01492	JN2c_00972	JN2-15_01063	JN2b_01029	JN2d_01023	JN2-26_00980
cbiO		Cobalt import ATP-binding protein CbiO		10	1	1	824	824	JN1-42_01002	JN1a_01033	JN1c_00998	JN1b_00975	JN2a_01493	JN2c_00973	JN2-15_01064	JN2b_01030	JN2d_01024	JN2-26_00981
cobQ		Cobyric acid synthase		10	1	1	1523	1523	JN1-42_01003	JN1a_01034	JN1c_00999	JN1b_00976	JN2a_01494	JN2c_00974	JN2-15_01065	JN2b_01031	JN2d_01025	JN2-26_00982
cobU		Bifunctional adenosylcobalamin biosynthesis protein CobU		10	1	1	545	545	JN1-42_01004	JN1a_01035	JN1c_01000	JN1b_00977	JN2a_01495	JN2c_00975	JN2-15_01066	JN2b_01032	JN2d_01026	JN2-26_00983
cobT_1		Nicotinate-nucleotide--dimethylbenzimidazole phosphoribosyltransferase		10	1	1	755	1055	JN1-42_01005	JN1a_01036	JN1c_01001	JN1b_00978	JN2a_01496	JN2c_00976	JN2-15_01067	JN2b_01033	JN2d_01027	JN2-26_00984
group_710		hypothetical protein	type VI secretion system Tss operon and other proteins	6	1	1	425	425	JN1-42_01006	JN1a_01037	JN1c_01002	JN1b_00979	JN2a_01497	JN2c_00977
group_711		hypothetical protein	type VI secretion system Tss operon and other proteins	6	1	1	533	533	JN1-42_01007	JN1a_01038	JN1c_01003	JN1b_00980	JN2a_01498	JN2c_00978
group_712		hypothetical protein	type VI secretion system Tss operon and other proteins	6	1	1	1082	1082	JN1-42_01008	JN1a_01039	JN1c_01004	JN1b_00981	JN2a_01499	JN2c_00979
group_713		hypothetical protein	type VI secretion system Tss operon and other proteins	6	1	1	1760	1760	JN1-42_01009	JN1a_01040	JN1c_01005	JN1b_00982	JN2a_01500	JN2c_00980
group_240		hypothetical protein	type VI secretion system Tss operon and other proteins	6	1	1	533	533	JN1-42_01010	JN1a_01041	JN1c_01006	JN1b_00983	JN2a_01501	JN2c_00981
group_241		hypothetical protein	type VI secretion system Tss operon and other proteins	6	1	1	962	1043	JN1-42_01011	JN1a_01042	JN1c_01007	JN1b_00984	JN2a_01502	JN2c_00982
group_714		hypothetical protein	type VI secretion system Tss operon and other proteins	6	1	1	260	260	JN1-42_01012	JN1a_01043	JN1c_01008	JN1b_00985	JN2a_01503	JN2c_00983
group_715		hypothetical protein	type VI secretion system Tss operon and other proteins	6	1	1	392	392	JN1-42_01013	JN1a_01044	JN1c_01009	JN1b_00986	JN2a_01504	JN2c_00984
group_716		hypothetical protein	type VI secretion system Tss operon and other proteins	6	1	1	3365	3365	JN1-42_01014	JN1a_01045	JN1c_01010	JN1b_00987	JN2a_01505	JN2c_00985
group_717		hypothetical protein	type VI secretion system Tss operon and other proteins	6	1	1	1139	1139	JN1-42_01015	JN1a_01046	JN1c_01011	JN1b_00988	JN2a_01506	JN2c_00986
group_718		hypothetical protein	type VI secretion system Tss operon and other proteins	6	1	1	371	371	JN1-42_01016	JN1a_01047	JN1c_01012	JN1b_00989	JN2a_01507	JN2c_00987
group_719		hypothetical protein	type VI secretion system Tss operon and other proteins	6	1	1	1073	1073	JN1-42_01017	JN1a_01048	JN1c_01013	JN1b_00990	JN2a_01508	JN2c_00988
group_720		hypothetical protein	type VI secretion system Tss operon and other proteins	6	1	1	1451	1451	JN1-42_01018	JN1a_01049	JN1c_01014	JN1b_00991	JN2a_01509	JN2c_00989
group_721		hypothetical protein	type VI secretion system Tss operon and other proteins	6	1	1	2555	2555	JN1-42_01019	JN1a_01050	JN1c_01015	JN1b_00992	JN2a_01510	JN2c_00990
group_722		hypothetical protein	type VI secretion system Tss operon and other proteins	6	1	1	1703	1703	JN1-42_01020	JN1a_01051	JN1c_01016	JN1b_00993	JN2a_01511	JN2c_00991
group_723		hypothetical protein	type VI secretion system Tss operon and other proteins	6	1	1	665	665	JN1-42_01021	JN1a_01052	JN1c_01017	JN1b_00994	JN2a_01512	JN2c_00992
group_724		hypothetical protein	type VI secretion system Tss operon and other proteins	6	1	1	1340	1340	JN1-42_01022	JN1a_01053	JN1c_01018	JN1b_00995	JN2a_01513	JN2c_00993
mltA		Membrane-bound lytic murein transglycosylase A		10	1	1	1097	1097	JN1-42_01025	JN1a_01055	JN1c_01021	JN1b_00998	JN2a_01516	JN2c_00996	JN2-15_01070	JN2b_01036	JN2d_01030	JN2-26_00988
tcdA		tRNA threonylcarbamoyladenosine dehydratase		10	1	1	821	821	JN1-42_01026	JN1a_01056	JN1c_01022	JN1b_00999	JN2a_01517	JN2c_00997	JN2-15_01071	JN2b_01037	JN2d_01031	JN2-26_00989
csdE		Sulfur acceptor protein CsdE		10	1	1	431	431	JN1-42_01027	JN1a_01057	JN1c_01023	JN1b_01000	JN2a_01518	JN2c_00998	JN2-15_01072	JN2b_01038	JN2d_01032	JN2-26_00990
csdA		Cysteine desulfurase CsdA		10	1	1	1205	1205	JN1-42_01028	JN1a_01058	JN1c_01024	JN1b_01001	JN2a_01519	JN2c_00999	JN2-15_01073	JN2b_01039	JN2d_01033	JN2-26_00991
ygdR_2		putative lipoprotein YgdR		10	1	1	230	230	JN1-42_01029	JN1a_01059	JN1c_01025	JN1b_01002	JN2a_01520	JN2c_01000	JN2-15_01074	JN2b_01040	JN2d_01034	JN2-26_00992
gcvA_1		Glycine cleavage system transcriptional activator		10	1	1	824	824	JN1-42_01031	JN1a_01061	JN1c_01027	JN1b_01004	JN2a_01522	JN2c_01002	JN2-15_01076	JN2b_01042	JN2d_01036	JN2-26_00994
group_4336		hypothetical protein		10	1	1	395	395	JN1-42_01032	JN1a_01062	JN1c_01028	JN1b_01005	JN2a_01523	JN2c_01003	JN2-15_01077	JN2b_01043	JN2d_01037	JN2-26_00995
rlmM		Ribosomal RNA large subunit methyltransferase M		10	1	1	1100	1100	JN1-42_01033	JN1a_01063	JN1c_01029	JN1b_01006	JN2a_01524	JN2c_01004	JN2-15_01078	JN2b_01044	JN2d_01038	JN2-26_00996
ydjF		putative HTH-type transcriptional regulator YdjF		10	1	1	710	710	JN1-42_01034	JN1a_01064	JN1c_01030	JN1b_01007	JN2a_01525	JN2c_01005	JN2-15_01079	JN2b_01045	JN2d_01039	JN2-26_00997
fucU		L-fucose mutarotase		10	1	1	422	422	JN1-42_01035	JN1a_01065	JN1c_01031	JN1b_01008	JN2a_01526	JN2c_01006	JN2-15_01080	JN2b_01046	JN2d_01040	JN2-26_00998
fucK		L-fuculokinase		10	1	1	1196	1418	JN1-42_01036	JN1a_01066	JN1c_01032	JN1b_01009	JN2a_01527	JN2c_01007	JN2-15_01081	JN2b_01047	JN2d_01041	JN2-26_00999
fucI		L-fucose isomerase	carbohydrate metabolism/transport	7	1	1	1775	1775	JN1-42_01037	JN1a_01067	JN1c_01033				JN2-15_01082	JN2b_01048	JN2d_01042	JN2-26_01000
fucP_1		L-fucose-proton symporter		10	1	1	1310	1331	JN1-42_01038	JN1a_01068	JN1c_01034	JN1b_01011	JN2a_01529	JN2c_01009	JN2-15_01083	JN2b_01049	JN2d_01043	JN2-26_01001
fucA		L-fuculose phosphate aldolase		10	1	1	647	647	JN1-42_01039	JN1a_01069	JN1c_01035	JN1b_01012	JN2a_01530	JN2c_01010	JN2-15_01084	JN2b_01050	JN2d_01044	JN2-26_01002
fucO		Lactaldehyde reductase		10	1	1	1148	1148	JN1-42_01040	JN1a_01070	JN1c_01036	JN1b_01013	JN2a_01531	JN2c_01011	JN2-15_01085	JN2b_01051	JN2d_01045	JN2-26_01003
ygdG		Flap endonuclease Xni		10	1	1	755	755	JN1-42_01041	JN1a_01071	JN1c_01037	JN1b_01014	JN2a_01532	JN2c_01012	JN2-15_01086	JN2b_01052	JN2d_01046	JN2-26_01004
norR_1		Anaerobic nitric oxide reductase transcription regulator NorR		10	1	1	1943	1943	JN1-42_01042	JN1a_01072	JN1c_01038	JN1b_01015	JN2a_01533	JN2c_01013	JN2-15_01087	JN2b_01053	JN2d_01047	JN2-26_01005
msuD_1		Methanesulfonate monooxygenase		10	1	1	1172	1172	JN1-42_01043	JN1a_01073	JN1c_01039	JN1b_01016	JN2a_01534	JN2c_01014	JN2-15_01088	JN2b_01054	JN2d_01048	JN2-26_01006
group_4963		hypothetical protein		10	1	1	1397	1400	JN1-42_01044	JN1a_01074	JN1c_01040	JN1b_01017	JN2a_01535	JN2c_01015	JN2-15_01089	JN2b_01055	JN2d_01049	JN2-26_01007
dmoA		Dimethyl-sulfide monooxygenase		10	1	1	1406	1406	JN1-42_01045	JN1a_01075	JN1c_01041	JN1b_01018	JN2a_01536	JN2c_01016	JN2-15_01090	JN2b_01056	JN2d_01050	JN2-26_01008
metN_1		Methionine import ATP-binding protein MetN		10	1	1	1022	1022	JN1-42_01046	JN1a_01076	JN1c_01042	JN1b_01019	JN2a_01537	JN2c_01017	JN2-15_01091	JN2b_01057	JN2d_01051	JN2-26_01009
group_1	metI_1	hypothetical protein		10	1	1	242	698	JN1-42_01047	JN1a_01077	JN1c_01043	JN1b_01020	JN2a_01538	JN2c_01018	JN2-15_01092	JN2b_01058	JN2d_01052	JN2-26_01011
group_4373		hypothetical protein		10	1	1	878	878	JN1-42_01048	JN1a_01078	JN1c_01044	JN1b_01021	JN2a_01539	JN2c_01019	JN2-15_01093	JN2b_01059	JN2d_01053	JN2-26_01012
ygcS		Inner membrane metabolite transport protein YgcS		10	1	1	1421	1421	JN1-42_01049	JN1a_01079	JN1c_01045	JN1b_01022	JN2a_01540	JN2c_01020	JN2-15_01094	JN2b_01060	JN2d_01054	JN2-26_01013
soxC		Dibenzothiophene desulfurization enzyme C		10	1	1	1223	1223	JN1-42_01050	JN1a_01080	JN1c_01046	JN1b_01023	JN2a_01541	JN2c_01021	JN2-15_01095	JN2b_01061	JN2d_01055	JN2-26_01014
ssuA_1		Putative aliphatic sulfonates-binding protein		10	1	1	941	941	JN1-42_01051	JN1a_01081	JN1c_01047	JN1b_01024	JN2a_01542	JN2c_01022	JN2-15_01096	JN2b_01062	JN2d_01056	JN2-26_01015
sdaB		L-serine dehydratase 2		10	1	1	1367	1367	JN1-42_01052	JN1a_01082	JN1c_01048	JN1b_01025	JN2a_01543	JN2c_01023	JN2-15_01097	JN2b_01063	JN2d_01057	JN2-26_01016
sdaC_1		Serine transporter		10	1	1	1289	1289	JN1-42_01053	JN1a_01083	JN1c_01049	JN1b_01026	JN2a_01544	JN2c_01024	JN2-15_01098	JN2b_01064	JN2d_01058	JN2-26_01017
ppnN		Pyrimidine/purine nucleotide 5'-monophosphate nucleosidase		10	1	1	1367	1367	JN1-42_01054	JN1a_01084	JN1c_01050	JN1b_01027	JN2a_01545	JN2c_01025	JN2-15_01099	JN2b_01065	JN2d_01059	JN2-26_01018
queF		NADPH-dependent 7-cyano-7-deazaguanine reductase		10	1	1	845	845	JN1-42_01055	JN1a_01085	JN1c_01051	JN1b_01028	JN2a_01546	JN2c_01026	JN2-15_01100	JN2b_01066	JN2d_01060	JN2-26_01019
syd		Protein Syd		10	1	1	545	545	JN1-42_01056	JN1a_01086	JN1c_01052	JN1b_01029	JN2a_01547	JN2c_01027	JN2-15_01101	JN2b_01067	JN2d_01061	JN2-26_01020
yqcC		putative protein YqcC		10	1	1	329	329	JN1-42_01058	JN1a_01088	JN1c_01054	JN1b_01031	JN2a_01549	JN2c_01029	JN2-15_01103	JN2b_01069	JN2d_01063	JN2-26_01022
truC		tRNA pseudouridine synthase C		10	1	1	794	794	JN1-42_01059	JN1a_01089	JN1c_01055	JN1b_01032	JN2a_01550	JN2c_01030	JN2-15_01104	JN2b_01070	JN2d_01064	JN2-26_01023
group_3395		putative protein		10	1	1	443	443	JN1-42_01060	JN1a_01090	JN1c_01056	JN1b_01033	JN2a_01551	JN2c_01031	JN2-15_01105	JN2b_01071	JN2d_01065	JN2-26_01024
gudP_1		putative glucarate transporter		10	1	1	1352	1352	JN1-42_01061	JN1a_01091	JN1c_01057	JN1b_01034	JN2a_01552	JN2c_01032	JN2-15_01106	JN2b_01072	JN2d_01066	JN2-26_01025
gudX		Glucarate dehydratase-related protein		10	1	1	1340	1340	JN1-42_01062	JN1a_01092	JN1c_01058	JN1b_01035	JN2a_01553	JN2c_01033	JN2-15_01107	JN2b_01073	JN2d_01067	JN2-26_01026
gudD		Glucarate dehydratase		10	1	1	1340	1340	JN1-42_01063	JN1a_01093	JN1c_01059	JN1b_01036	JN2a_01554	JN2c_01034	JN2-15_01108	JN2b_01074	JN2d_01068	JN2-26_01027
garK_2		Glycerate 2-kinase		10	1	1	1139	1139	JN1-42_01064	JN1a_01094	JN1c_01060	JN1b_01037	JN2a_01555	JN2c_01035	JN2-15_01109	JN2b_01075	JN2d_01069	JN2-26_01028
barA		Signal transduction histidine-protein kinase BarA		10	1	1	2750	2750	JN1-42_01065	JN1a_01095	JN1c_01061	JN1b_01038	JN2a_01556	JN2c_01036	JN2-15_01110	JN2b_01076	JN2d_01070	JN2-26_01029
rlmD		23S rRNA (uracil(1939)-C(5))-methyltransferase RlmD		10	1	1	1304	1304	JN1-42_01066	JN1a_01096	JN1c_01062	JN1b_01039	JN2a_01557	JN2c_01037	JN2-15_01111	JN2b_01077	JN2d_01071	JN2-26_01030
relA		GTP pyrophosphokinase		10	1	1	2237	2237	JN1-42_01067	JN1a_01097	JN1c_01063	JN1b_01040	JN2a_01558	JN2c_01038	JN2-15_01112	JN2b_01078	JN2d_01072	JN2-26_01031
mazG		Nucleoside triphosphate pyrophosphohydrolase		10	1	1	791	791	JN1-42_01068	JN1a_01098	JN1c_01064	JN1b_01041	JN2a_01559	JN2c_01039	JN2-15_01113	JN2b_01079	JN2d_01073	JN2-26_01032
pyrG_1		CTP synthase		10	1	1	1637	1637	JN1-42_01069	JN1a_01099	JN1c_01065	JN1b_01042	JN2a_01560	JN2c_01040	JN2-15_01114	JN2b_01080	JN2d_01074	JN2-26_01033
eno		Enolase		10	1	1	1298	1298	JN1-42_01070	JN1a_01100	JN1c_01066	JN1b_01043	JN2a_01561	JN2c_01041	JN2-15_01115	JN2b_01081	JN2d_01075	JN2-26_01034
group_5895		hypothetical protein		10	1	1	1109	1109	JN1-42_01071	JN1a_01101	JN1c_01067	JN1b_01044	JN2a_01562	JN2c_01042	JN2-15_01116	JN2b_01082	JN2d_01076	JN2-26_01035
queE		7-carboxy-7-deazaguanine synthase		10	1	1	671	671	JN1-42_01072	JN1a_01102	JN1c_01068	JN1b_01045	JN2a_01563	JN2c_01043	JN2-15_01117	JN2b_01083	JN2d_01077	JN2-26_01036
queD		6-carboxy-5,6,7,8-tetrahydropterin synthase		10	1	1	365	365	JN1-42_01073	JN1a_01103	JN1c_01069	JN1b_01046	JN2a_01564	JN2c_01044	JN2-15_01118	JN2b_01084	JN2d_01078	JN2-26_01037
cysJ		Sulfite reductase [NADPH] flavoprotein alpha-component		10	1	1	1793	1799	JN1-42_01074	JN1a_01104	JN1c_01070	JN1b_01047	JN2a_01565	JN2c_01045	JN2-15_01119	JN2b_01085	JN2d_01079	JN2-26_01038
cysI		Sulfite reductase [NADPH] hemoprotein beta-component		10	1	1	1712	1712	JN1-42_01075	JN1a_01105	JN1c_01071	JN1b_01048	JN2a_01566	JN2c_01046	JN2-15_01120	JN2b_01086	JN2d_01080	JN2-26_01039
cysH_1		Phosphoadenosine phosphosulfate reductase		10	1	1	734	734	JN1-42_01076	JN1a_01106	JN1c_01072	JN1b_01049	JN2a_01567	JN2c_01047	JN2-15_01121	JN2b_01087	JN2d_01081	JN2-26_01040
group_5133		hypothetical protein		10	1	1	1046	1055	JN1-42_01077	JN1a_01107	JN1c_01073	JN1b_01050	JN2a_01568	JN2c_01048	JN2-15_01132	JN2b_01098	JN2d_01092	JN2-26_01051
cysG_2		Siroheme synthase		10	1	1	1415	1415	JN1-42_01078	JN1a_01108	JN1c_01074	JN1b_01051	JN2a_01569	JN2c_01049	JN2-15_01133	JN2b_01099	JN2d_01093	JN2-26_01052
cysD		Sulfate adenylyltransferase subunit 2		10	1	1	908	908	JN1-42_01079	JN1a_01109	JN1c_01075	JN1b_01052	JN2a_01570	JN2c_01050	JN2-15_01134	JN2b_01100	JN2d_01094	JN2-26_01053
cysN		Sulfate adenylyltransferase subunit 1		10	1	1	1427	1427	JN1-42_01080	JN1a_01110	JN1c_01076	JN1b_01053	JN2a_01571	JN2c_01051	JN2-15_01135	JN2b_01101	JN2d_01095	JN2-26_01054
cysC		Adenylyl-sulfate kinase		10	1	1	605	605	JN1-42_01081	JN1a_01111	JN1c_01077	JN1b_01054	JN2a_01572	JN2c_01052	JN2-15_01136	JN2b_01102	JN2d_01096	JN2-26_01055
ygbE		Inner membrane protein YgbE		10	1	1	326	326	JN1-42_01082	JN1a_01112	JN1c_01078	JN1b_01055	JN2a_01573	JN2c_01053	JN2-15_01137	JN2b_01103	JN2d_01097	JN2-26_01056
ftsB		Cell division protein FtsB		10	1	1	317	317	JN1-42_01083	JN1a_01113	JN1c_01079	JN1b_01056	JN2a_01574	JN2c_01054	JN2-15_01138	JN2b_01104	JN2d_01098	JN2-26_01057
ispD		2-C-methyl-D-erythritol 4-phosphate cytidylyltransferase		10	1	1	710	710	JN1-42_01084	JN1a_01114	JN1c_01080	JN1b_01057	JN2a_01575	JN2c_01055	JN2-15_01139	JN2b_01105	JN2d_01099	JN2-26_01058
ispF		2-C-methyl-D-erythritol 2,4-cyclodiphosphate synthase		10	1	1	479	479	JN1-42_01085	JN1a_01115	JN1c_01081	JN1b_01058	JN2a_01576	JN2c_01056	JN2-15_01140	JN2b_01106	JN2d_01100	JN2-26_01059
truD		tRNA pseudouridine synthase D		10	1	1	1049	1049	JN1-42_01086	JN1a_01116	JN1c_01082	JN1b_01059	JN2a_01577	JN2c_01057	JN2-15_01141	JN2b_01107	JN2d_01101	JN2-26_01060
surE		5'/3'-nucleotidase SurE		10	1	1	761	761	JN1-42_01087	JN1a_01117	JN1c_01083	JN1b_01060	JN2a_01578	JN2c_01058	JN2-15_01142	JN2b_01108	JN2d_01102	JN2-26_01061
pcm		Protein-L-isoaspartate O-methyltransferase		10	1	1	626	626	JN1-42_01088	JN1a_01118	JN1c_01084	JN1b_01061	JN2a_01579	JN2c_01059	JN2-15_01143	JN2b_01109	JN2d_01103	JN2-26_01062
nlpD_2		Murein hydrolase activator NlpD		10	1	1	1136	1136	JN1-42_01089	JN1a_01119	JN1c_01085	JN1b_01062	JN2a_01580	JN2c_01060	JN2-15_01144	JN2b_01110	JN2d_01104	JN2-26_01063
rpoS		RNA polymerase sigma factor RpoS		10	1	1	992	992	JN1-42_01090	JN1a_01120	JN1c_01086	JN1b_01063	JN2a_01581	JN2c_01061	JN2-15_01145	JN2b_01111	JN2d_01105	JN2-26_01064
group_5561		hypothetical protein		10	1	1	377	377	JN1-42_01091	JN1a_01121	JN1c_01087	JN1b_01064	JN2a_01582	JN2c_01062	JN2-15_01146	JN2b_01112	JN2d_01106	JN2-26_01065
mdtD_1		Putative multidrug resistance protein MdtD		10	1	1	1202	1202	JN1-42_01092	JN1a_01122	JN1c_01088	JN1b_01065	JN2a_01583	JN2c_01063	JN2-15_01147	JN2b_01113	JN2d_01107	JN2-26_01066
dmlR_5		HTH-type transcriptional regulator DmlR		10	1	1	887	887	JN1-42_01093	JN1a_01123	JN1c_01089	JN1b_01066	JN2a_01584	JN2c_01064	JN2-15_01148	JN2b_01114	JN2d_01108	JN2-26_01067
hosA		Transcriptional regulator HosA		10	1	1	407	407	JN1-42_01094	JN1a_01124	JN1c_01090	JN1b_01067	JN2a_01585	JN2c_01065	JN2-15_01149	JN2b_01115	JN2d_01109	JN2-26_01068
ecdB		putative UbiX-like flavin prenyltransferase		10	1	1	593	593	JN1-42_01095	JN1a_01125	JN1c_01091	JN1b_01068	JN2a_01586	JN2c_01066	JN2-15_01150	JN2b_01116	JN2d_01110	JN2-26_01069
edcC		Phenolic acid decarboxylase subunit C		10	1	1	1427	1427	JN1-42_01096	JN1a_01126	JN1c_01092	JN1b_01069	JN2a_01587	JN2c_01067	JN2-15_01151	JN2b_01117	JN2d_01111	JN2-26_01070
bsdD		Phenolic acid decarboxylase subunit D		10	1	1	236	236	JN1-42_01097	JN1a_01127	JN1c_01093	JN1b_01070	JN2a_01588	JN2c_01068	JN2-15_01152	JN2b_01118	JN2d_01112	JN2-26_01071
group_243		hypothetical protein		10	1	1	152	224	JN1-42_01099	JN1a_01129	JN1c_01095	JN1b_01072	JN2a_01590	JN2c_01070	JN2-15_01154	JN2b_01120	JN2d_01114	JN2-26_01073
mutS		DNA mismatch repair protein MutS		10	1	1	2561	2567	JN1-42_01100	JN1a_01130	JN1c_01096	JN1b_01073	JN2a_01591	JN2c_01071	JN2-15_01155	JN2b_01121	JN2d_01115	JN2-26_01074
group_726		hypothetical protein	phage	3	1	1	1457	1457	JN1-42_01101	JN1a_01131	JN1c_01097
group_727		hypothetical protein	phage	3	1	1	584	584	JN1-42_01102	JN1a_01132	JN1c_01098
group_728		hypothetical protein	phage	3	1	1	152	152	JN1-42_01103	JN1a_01133	JN1c_01099
group_729		hypothetical protein	phage	3	1	1	983	983	JN1-42_01104	JN1a_01134	JN1c_01100
group_730		hypothetical protein	phage	3	1	1	515	515	JN1-42_01105	JN1a_01135	JN1c_01101
group_731		hypothetical protein	phage	3	1	1	425	425	JN1-42_01106	JN1a_01136	JN1c_01102
group_732		hypothetical protein	phage	3	1	1	272	272	JN1-42_01107	JN1a_01137	JN1c_01103
group_733		hypothetical protein	phage	3	1	1	1199	1199	JN1-42_01108	JN1a_01138	JN1c_01104
group_734		hypothetical protein	phage	3	1	1	437	437	JN1-42_01109	JN1a_01139	JN1c_01105
group_735		hypothetical protein	phage	3	1	1	3812	3812	JN1-42_01110	JN1a_01140	JN1c_01106
group_736		hypothetical protein	phage	3	1	1	89	89	JN1-42_01111	JN1a_01141	JN1c_01107
group_737		hypothetical protein		9	1	1	332	332	JN1-42_01112	JN1a_01142		JN1b_01074	JN2a_01592	JN2c_01072	JN2-15_01156	JN2b_01122	JN2d_01116	JN2-26_01075
hcpA_1		Major exported protein	type VI secretion system protein	8	1	1	482	506	JN1-42_01113	JN1a_01143	JN1c_01108	JN1b_01075	JN2a_01593	JN2c_01073	JN2-15_01157			JN2-26_01076
hmuV		Hemin import ATP-binding protein HmuV		10	1	1	779	779	JN1-42_01114	JN1a_01144	JN1c_01109	JN1b_01076	JN2a_01594	JN2c_01074	JN2-15_01158	JN2b_01123	JN2d_01117	JN2-26_01077
hmuU_1		Hemin transport system permease protein HmuU		10	1	1	995	995	JN1-42_01115	JN1a_01145	JN1c_01110	JN1b_01077	JN2a_01595	JN2c_01075	JN2-15_01159	JN2b_01124	JN2d_01118	JN2-26_01078
hmuT		Hemin-binding periplasmic protein HmuT		10	1	1	818	818	JN1-42_01116	JN1a_01146	JN1c_01111	JN1b_01078	JN2a_01596	JN2c_01076	JN2-15_01160	JN2b_01125	JN2d_01119	JN2-26_01079
hemS		Hemin transport protein HemS		10	1	1	1031	1031	JN1-42_01117	JN1a_01147	JN1c_01112	JN1b_01079	JN2a_01597	JN2c_01077	JN2-15_01161	JN2b_01126	JN2d_01120	JN2-26_01080
group_6042		hypothetical protein		10	1	1	2363	2363	JN1-42_01118	JN1a_01148	JN1c_01113	JN1b_01080	JN2a_01598	JN2c_01078	JN2-15_01162	JN2b_01127	JN2d_01121	JN2-26_01081
group_245		hypothetical protein		10	1	1	293	293	JN1-42_01119	JN1a_01149	JN1c_01114	JN1b_01081	JN2a_01599	JN2c_01079	JN2-15_01163	JN2b_01128	JN2d_01122	JN2-26_01082
ilvI_1		Acetolactate synthase isozyme 3 large subunit		10	1	1	1709	1709	JN1-42_01120	JN1a_01150	JN1c_01115	JN1b_01082	JN2a_01600	JN2c_01080	JN2-15_01164	JN2b_01129	JN2d_01123	JN2-26_01083
group_6275		hypothetical protein		10	1	1	941	941	JN1-42_01121	JN1a_01151	JN1c_01116	JN1b_01083	JN2a_01601	JN2c_01081	JN2-15_01165	JN2b_01130	JN2d_01124	JN2-26_01084
tsaR_1		HTH-type transcriptional regulator TsaR		10	1	1	887	887	JN1-42_01122	JN1a_01152	JN1c_01117	JN1b_01084	JN2a_01602	JN2c_01082	JN2-15_01166	JN2b_01131	JN2d_01125	JN2-26_01085
group_74		hypothetical protein		10	1	1	341	395	JN1-42_01123	JN1a_01153	JN1c_01118	JN1b_01085	JN2a_01603	JN2c_01083	JN2-15_01167	JN2b_01132	JN2d_01126	JN2-26_01086
mntB_1		Manganese transport system membrane protein MntB		10	1	1	854	854	JN1-42_01124	JN1a_01154	JN1c_01119	JN1b_01086	JN2a_01604	JN2c_01084	JN2-15_01168	JN2b_01133	JN2d_01127	JN2-26_01087
mntB_2		Manganese transport system membrane protein MntB		10	1	1	848	848	JN1-42_01125	JN1a_01155	JN1c_01120	JN1b_01087	JN2a_01605	JN2c_01085	JN2-15_01169	JN2b_01134	JN2d_01128	JN2-26_01088
fhuC_1		Iron(3 )-hydroxamate import ATP-binding protein FhuC		10	1	1	821	821	JN1-42_01126	JN1a_01156	JN1c_01121	JN1b_01088	JN2a_01606	JN2c_01086	JN2-15_01170	JN2b_01135	JN2d_01129	JN2-26_01089
hpf_2		Putative metal ABC transporter substrate-binding protein Hpf		10	1	1	917	917	JN1-42_01127	JN1a_01157	JN1c_01122	JN1b_01089	JN2a_01607	JN2c_01087	JN2-15_01171	JN2b_01136	JN2d_01130	JN2-26_01090
ascG_3		HTH-type transcriptional regulator AscG		10	1	1	962	962	JN1-42_01128	JN1a_01158	JN1c_01123	JN1b_01090	JN2a_01608	JN2c_01088	JN2-15_01172	JN2b_01137	JN2d_01131	JN2-26_01091
mak_1		Fructokinase		10	1	1	914	914	JN1-42_01129	JN1a_01159	JN1c_01124	JN1b_01091	JN2a_01609	JN2c_01089	JN2-15_01173	JN2b_01138	JN2d_01132	JN2-26_01092
chbA_2		PTS system N,N'-diacetylchitobiose-specific EIIA component		10	1	1	314	314	JN1-42_01130	JN1a_01160	JN1c_01125	JN1b_01092	JN2a_01610	JN2c_01090	JN2-15_01174	JN2b_01139	JN2d_01133	JN2-26_01093
licC_3		Lichenan permease IIC component		10	1	1	1322	1322	JN1-42_01131	JN1a_01161	JN1c_01126	JN1b_01093	JN2a_01611	JN2c_01091	JN2-15_01175	JN2b_01140	JN2d_01134	JN2-26_01094
gmuB		PTS system oligo-beta-mannoside-specific EIIB component		10	1	1	314	314	JN1-42_01132	JN1a_01162	JN1c_01127	JN1b_01094	JN2a_01612	JN2c_01092	JN2-15_01176	JN2b_01141	JN2d_01135	JN2-26_01095
licC_4		Lichenan permease IIC component		10	1	1	1271	1400	JN1-42_01133	JN1a_01163	JN1c_01128	JN1b_01095	JN2a_01613	JN2c_01093	JN2-15_01177	JN2b_01142	JN2d_01136	JN2-26_01096
scrY_1		Sucrose porin		10	1	1	1337	1337	JN1-42_01134	JN1a_01164	JN1c_01129	JN1b_01096	JN2a_01614	JN2c_01094	JN2-15_01178	JN2b_01143	JN2d_01137	JN2-26_01097
group_4596		hypothetical protein		10	1	1	2192	2192	JN1-42_01135	JN1a_01165	JN1c_01130	JN1b_01097	JN2a_01615	JN2c_01095	JN2-15_01179	JN2b_01144	JN2d_01138	JN2-26_01098
gmuD_2		6-phospho-beta-glucosidase GmuD		10	1	1	1400	1400	JN1-42_01136	JN1a_01166	JN1c_01131	JN1b_01098	JN2a_01616	JN2c_01096	JN2-15_01180	JN2b_01145	JN2d_01139	JN2-26_01099
fhlA		Formate hydrogenlyase transcriptional activator		10	1	1	2072	2072	JN1-42_01137	JN1a_01167	JN1c_01132	JN1b_01099	JN2a_01617	JN2c_01097	JN2-15_01181	JN2b_01146	JN2d_01140	JN2-26_01100
hypE		Carbamoyl dehydratase HypE		10	1	1	1010	1010	JN1-42_01138	JN1a_01168	JN1c_01133	JN1b_01100	JN2a_01618	JN2c_01098	JN2-15_01182	JN2b_01147	JN2d_01141	JN2-26_01101
hypD		Hydrogenase maturation factor HypD		10	1	1	1121	1121	JN1-42_01139	JN1a_01169	JN1c_01134	JN1b_01101	JN2a_01619	JN2c_01099	JN2-15_01183	JN2b_01148	JN2d_01142	JN2-26_01102
hypC		Hydrogenase maturation factor HypC		10	1	1	272	272	JN1-42_01140	JN1a_01170	JN1c_01135	JN1b_01102	JN2a_01620	JN2c_01100	JN2-15_01184	JN2b_01149	JN2d_01143	JN2-26_01103
hypB		Hydrogenase maturation factor HypB		10	1	1	872	872	JN1-42_01141	JN1a_01171	JN1c_01136	JN1b_01103	JN2a_01621	JN2c_01101	JN2-15_01185	JN2b_01150	JN2d_01144	JN2-26_01104
hypA		Hydrogenase maturation factor HypA		10	1	1	344	344	JN1-42_01142	JN1a_01172	JN1c_01137	JN1b_01104	JN2a_01622	JN2c_01102	JN2-15_01186	JN2b_01151	JN2d_01145	JN2-26_01105
hycA		Formate hydrogenlyase regulatory protein HycA		10	1	1	449	449	JN1-42_01143	JN1a_01173	JN1c_01138	JN1b_01105	JN2a_01623	JN2c_01103	JN2-15_01187	JN2b_01152	JN2d_01146	JN2-26_01106
hyfA_1		Hydrogenase-4 component A		10	1	1	608	608	JN1-42_01144	JN1a_01174	JN1c_01139	JN1b_01106	JN2a_01624	JN2c_01104	JN2-15_01188	JN2b_01153	JN2d_01147	JN2-26_01107
hyfB		Hydrogenase-4 component B		10	1	1	1826	1826	JN1-42_01145	JN1a_01175	JN1c_01140	JN1b_01107	JN2a_01625	JN2c_01105	JN2-15_01189	JN2b_01154	JN2d_01148	JN2-26_01108
hycD		Formate hydrogenlyase subunit 4		10	1	1	923	923	JN1-42_01146	JN1a_01176	JN1c_01141	JN1b_01108	JN2a_01626	JN2c_01106	JN2-15_01190	JN2b_01155	JN2d_01149	JN2-26_01109
hycE		Formate hydrogenlyase subunit 5		10	1	1	1709	1709	JN1-42_01147	JN1a_01177	JN1c_01142	JN1b_01109	JN2a_01627	JN2c_01107	JN2-15_01191	JN2b_01156	JN2d_01150	JN2-26_01110
ndhI		NAD(P)H-quinone oxidoreductase subunit I, chloroplastic		10	1	1	542	542	JN1-42_01148	JN1a_01178	JN1c_01143	JN1b_01110	JN2a_01628	JN2c_01108	JN2-15_01192	JN2b_01157	JN2d_01151	JN2-26_01111
hycG		Formate hydrogenlyase subunit 7		10	1	1	767	767	JN1-42_01149	JN1a_01179	JN1c_01144	JN1b_01111	JN2a_01629	JN2c_01109	JN2-15_01193	JN2b_01158	JN2d_01152	JN2-26_01112
group_4553		hypothetical protein		10	1	1	410	410	JN1-42_01150	JN1a_01180	JN1c_01145	JN1b_01112	JN2a_01630	JN2c_01110	JN2-15_01194	JN2b_01159	JN2d_01153	JN2-26_01113
hycI		Hydrogenase 3 maturation protease		10	1	1	470	470	JN1-42_01151	JN1a_01181	JN1c_01146	JN1b_01113	JN2a_01631	JN2c_01111	JN2-15_01195	JN2b_01160	JN2d_01154	JN2-26_01114
group_4509		hypothetical protein		10	1	1	308	308	JN1-42_01152	JN1a_01182	JN1c_01147	JN1b_01114	JN2a_01632	JN2c_01112	JN2-15_01196	JN2b_01161	JN2d_01155	JN2-26_01115
bglH_2		Aryl-phospho-beta-D-glucosidase BglH		10	1	1	1424	1424	JN1-42_01153	JN1a_01183	JN1c_01148	JN1b_01115	JN2a_01633	JN2c_01113	JN2-15_01197	JN2b_01162	JN2d_01156	JN2-26_01116
bglF_1		PTS system beta-glucoside-specific EIIBCA component		10	1	1	1442	1442	JN1-42_01154	JN1a_01184	JN1c_01149	JN1b_01116	JN2a_01634	JN2c_01114	JN2-15_01198	JN2b_01163	JN2d_01157	JN2-26_01117
ascG_4		HTH-type transcriptional regulator AscG		10	1	1	1013	1013	JN1-42_01155	JN1a_01185	JN1c_01150	JN1b_01117	JN2a_01635	JN2c_01115	JN2-15_01199	JN2b_01164	JN2d_01158	JN2-26_01118
hyfA_2		Hydrogenase-4 component A		10	1	1	527	527	JN1-42_01156	JN1a_01186	JN1c_01151	JN1b_01118	JN2a_01636	JN2c_01116	JN2-15_01200	JN2b_01165	JN2d_01159	JN2-26_01119
hypF		Carbamoyltransferase HypF		10	1	1	2234	2234	JN1-42_01157	JN1a_01187	JN1c_01152	JN1b_01119	JN2a_01637	JN2c_01117	JN2-15_01201	JN2b_01166	JN2d_01160	JN2-26_01120
hoxN		High-affinity nickel transport protein		10	1	1	1013	1013	JN1-42_01158	JN1a_01188	JN1c_01153	JN1b_01120	JN2a_01638	JN2c_01118	JN2-15_01202	JN2b_01167	JN2d_01161	JN2-26_01121
norW_1		Nitric oxide reductase FlRd-NAD( ) reductase		10	1	1	1133	1133	JN1-42_01159	JN1a_01189	JN1c_01154	JN1b_01121	JN2a_01639	JN2c_01119	JN2-15_01203	JN2b_01168	JN2d_01162	JN2-26_01122
norV		Anaerobic nitric oxide reductase flavorubredoxin		10	1	1	1448	1448	JN1-42_01160	JN1a_01190	JN1c_01155	JN1b_01122	JN2a_01640	JN2c_01120	JN2-15_01204	JN2b_01169	JN2d_01163	JN2-26_01123
norR_2		Anaerobic nitric oxide reductase transcription regulator NorR		10	1	1	1550	1550	JN1-42_01161	JN1a_01191	JN1c_01156	JN1b_01123	JN2a_01641	JN2c_01121	JN2-15_01205	JN2b_01170	JN2d_01164	JN2-26_01124
gutQ		Arabinose 5-phosphate isomerase GutQ		10	1	1	965	971	JN1-42_01162	JN1a_01192	JN1c_01157	JN1b_01124	JN2a_01642	JN2c_01122	JN2-15_01206	JN2b_01171	JN2d_01165	JN2-26_01125
srlR_1		Glucitol operon repressor		10	1	1	773	773	JN1-42_01163	JN1a_01193	JN1c_01158	JN1b_01125	JN2a_01643	JN2c_01123	JN2-15_01207	JN2b_01172	JN2d_01166	JN2-26_01126
group_4532		hypothetical protein		10	1	1	359	359	JN1-42_01164	JN1a_01194	JN1c_01159	JN1b_01126	JN2a_01644	JN2c_01124	JN2-15_01208	JN2b_01173	JN2d_01167	JN2-26_01127
srlD		Sorbitol-6-phosphate 2-dehydrogenase		10	1	1	779	779	JN1-42_01165	JN1a_01195	JN1c_01160	JN1b_01127	JN2a_01645	JN2c_01125	JN2-15_01209	JN2b_01174	JN2d_01168	JN2-26_01128
srlB_1		PTS system glucitol/sorbitol-specific EIIA component		10	1	1	362	362	JN1-42_01166	JN1a_01196	JN1c_01161	JN1b_01128	JN2a_01646	JN2c_01126	JN2-15_01210	JN2b_01175	JN2d_01169	JN2-26_01129
srlE		PTS system glucitol/sorbitol-specific EIIB component		10	1	1	980	980	JN1-42_01167	JN1a_01197	JN1c_01162	JN1b_01129	JN2a_01647	JN2c_01127	JN2-15_01211	JN2b_01176	JN2d_01170	JN2-26_01130
srlA		PTS system glucitol/sorbitol-specific EIIC component		10	1	1	563	563	JN1-42_01168	JN1a_01198	JN1c_01163	JN1b_01130	JN2a_01648	JN2c_01128	JN2-15_01212	JN2b_01177	JN2d_01171	JN2-26_01131
mltB		Membrane-bound lytic murein transglycosylase B		10	1	1	1079	1079	JN1-42_01169	JN1a_01199	JN1c_01164	JN1b_01131	JN2a_01649	JN2c_01129	JN2-15_01213	JN2b_01178	JN2d_01172	JN2-26_01132
group_247		hypothetical protein		10	1	1	107	107	JN1-42_01170	JN1a_01200	JN1c_01165	JN1b_01132	JN2a_01650	JN2c_01130	JN2-15_01214	JN2b_01179	JN2d_01173	JN2-26_01133
fepC_1		Ferric enterobactin transport ATP-binding protein FepC		10	1	1	677	677	JN1-42_01171	JN1a_01201	JN1c_01166	JN1b_01133	JN2a_01651	JN2c_01131	JN2-15_01215	JN2b_01180	JN2d_01174	JN2-26_01134
mntB_3		Manganese transport system membrane protein MntB		10	1	1	863	863	JN1-42_01172	JN1a_01202	JN1c_01167	JN1b_01134	JN2a_01652	JN2c_01132	JN2-15_01216	JN2b_01181	JN2d_01175	JN2-26_01135
mntA		Manganese-binding lipoprotein MntA		10	1	1	878	878	JN1-42_01173	JN1a_01203	JN1c_01168	JN1b_01135	JN2a_01653	JN2c_01133	JN2-15_01217	JN2b_01182	JN2d_01176	JN2-26_01136
pncC_1		Nicotinamide-nucleotide amidohydrolase PncC		10	1	1	497	497	JN1-42_01174	JN1a_01204	JN1c_01169	JN1b_01136	JN2a_01654	JN2c_01134	JN2-15_01218	JN2b_01183	JN2d_01177	JN2-26_01137
recA		Protein RecA		10	1	1	1058	1058	JN1-42_01175	JN1a_01205	JN1c_01170	JN1b_01137	JN2a_01655	JN2c_01135	JN2-15_01219	JN2b_01184	JN2d_01178	JN2-26_01138
recX		Regulatory protein RecX		10	1	1	500	500	JN1-42_01176	JN1a_01206	JN1c_01171	JN1b_01138	JN2a_01656	JN2c_01136	JN2-15_01220	JN2b_01185	JN2d_01179	JN2-26_01139
alaS		Alanine--tRNA ligase		10	1	1	2627	2627	JN1-42_01177	JN1a_01207	JN1c_01172	JN1b_01139	JN2a_01657	JN2c_01137	JN2-15_01221	JN2b_01186	JN2d_01180	JN2-26_01140
csrA		Carbon storage regulator		10	1	1	185	185	JN1-42_01178	JN1a_01208	JN1c_01173	JN1b_01140	JN2a_01658	JN2c_01138	JN2-15_01222	JN2b_01187	JN2d_01181	JN2-26_01141
group_3458		hypothetical protein		10	1	1	314	314	JN1-42_01184	JN1a_01214	JN1c_01179	JN1b_01146	JN2a_01664	JN2c_01144	JN2-15_01228	JN2b_01193	JN2d_01187	JN2-26_01147
yqaB		Fructose-1-phosphate phosphatase YqaB		10	1	1	566	566	JN1-42_01185	JN1a_01215	JN1c_01180	JN1b_01147	JN2a_01665	JN2c_01145	JN2-15_01229	JN2b_01194	JN2d_01188	JN2-26_01148
yqaA		Inner membrane protein YqaA		10	1	1	428	428	JN1-42_01186	JN1a_01216	JN1c_01181	JN1b_01148	JN2a_01666	JN2c_01146	JN2-15_01230	JN2b_01195	JN2d_01189	JN2-26_01149
gshA		Glutamate--cysteine ligase		10	1	1	1556	1556	JN1-42_01187	JN1a_01217	JN1c_01182	JN1b_01149	JN2a_01667	JN2c_01147	JN2-15_01231	JN2b_01196	JN2d_01190	JN2-26_01150
luxS		S-ribosylhomocysteine lyase		10	1	1	515	515	JN1-42_01188	JN1a_01218	JN1c_01183	JN1b_01150	JN2a_01668	JN2c_01148	JN2-15_01232	JN2b_01197	JN2d_01191	JN2-26_01151
nimR_1		HTH-type transcriptional regulator NimR		10	1	1	767	767	JN1-42_01189	JN1a_01219	JN1c_01184	JN1b_01151	JN2a_01669	JN2c_01149	JN2-15_01233	JN2b_01198	JN2d_01192	JN2-26_01152
leuA_1		2-isopropylmalate synthase		10	1	1	1676	1676	JN1-42_01190	JN1a_01220	JN1c_01185	JN1b_01152	JN2a_01670	JN2c_01150	JN2-15_01234	JN2b_01199	JN2d_01193	JN2-26_01153
emrB		Multidrug export protein EmrB		10	1	1	1538	1538	JN1-42_01191	JN1a_01221	JN1c_01186	JN1b_01153	JN2a_01671	JN2c_01151	JN2-15_01235	JN2b_01200	JN2d_01194	JN2-26_01154
emrA		Multidrug export protein EmrA		10	1	1	1172	1172	JN1-42_01192	JN1a_01222	JN1c_01187	JN1b_01154	JN2a_01672	JN2c_01152	JN2-15_01236	JN2b_01201	JN2d_01195	JN2-26_01155
mprA		Transcriptional repressor MprA		10	1	1	530	530	JN1-42_01193	JN1a_01223	JN1c_01188	JN1b_01155	JN2a_01673	JN2c_01153	JN2-15_01237	JN2b_01202	JN2d_01196	JN2-26_01156
group_6317		hypothetical protein		10	1	1	335	335	JN1-42_01194	JN1a_01224	JN1c_01189	JN1b_01156	JN2a_01674	JN2c_01154	JN2-15_01238	JN2b_01203	JN2d_01197	JN2-26_01157
ygaZ_1		Inner membrane protein YgaZ		10	1	1	746	746	JN1-42_01195	JN1a_01225	JN1c_01190	JN1b_01157	JN2a_01675	JN2c_01155	JN2-15_01239	JN2b_01204	JN2d_01198	JN2-26_01158
proX		Glycine betaine/proline betaine-binding periplasmic protein		10	1	1	998	998	JN1-42_01196	JN1a_01226	JN1c_01191	JN1b_01158	JN2a_01676	JN2c_01156	JN2-15_01240	JN2b_01205	JN2d_01199	JN2-26_01159
proW		Glycine betaine/proline betaine transport system permease protein ProW		10	1	1	1067	1067	JN1-42_01197	JN1a_01227	JN1c_01192	JN1b_01159	JN2a_01677	JN2c_01157	JN2-15_01241	JN2b_01206	JN2d_01200	JN2-26_01160
proV		Glycine betaine/proline betaine transport system ATP-binding protein ProV		10	1	1	1202	1202	JN1-42_01198	JN1a_01228	JN1c_01193	JN1b_01160	JN2a_01678	JN2c_01158	JN2-15_01242	JN2b_01207	JN2d_01201	JN2-26_01161
nrdF		Ribonucleoside-diphosphate reductase 2 subunit beta		10	1	1	962	962	JN1-42_01199	JN1a_01229	JN1c_01194	JN1b_01161	JN2a_01679	JN2c_01159	JN2-15_01243	JN2b_01208	JN2d_01202	JN2-26_01162
nrdE		Ribonucleoside-diphosphate reductase 2 subunit alpha		10	1	1	2141	2141	JN1-42_01200	JN1a_01230	JN1c_01195	JN1b_01162	JN2a_01680	JN2c_01160	JN2-15_01244	JN2b_01209	JN2d_01203	JN2-26_01163
nrdI		Protein NrdI		10	1	1	410	410	JN1-42_01201	JN1a_01231	JN1c_01196	JN1b_01163	JN2a_01681	JN2c_01161	JN2-15_01245	JN2b_01210	JN2d_01204	JN2-26_01164
nrdH		Glutaredoxin-like protein NrdH		10	1	1	245	245	JN1-42_01202	JN1a_01232	JN1c_01197	JN1b_01164	JN2a_01682	JN2c_01162	JN2-15_01246	JN2b_01211	JN2d_01205	JN2-26_01165
group_6748		hypothetical protein		10	1	1	431	431	JN1-42_01203	JN1a_01233	JN1c_01198	JN1b_01165	JN2a_01683	JN2c_01163	JN2-15_01247	JN2b_01212	JN2d_01206	JN2-26_01166
gabR_2		HTH-type transcriptional regulatory protein GabR		10	1	1	1352	1352	JN1-42_01204	JN1a_01234	JN1c_01199	JN1b_01166	JN2a_01684	JN2c_01164	JN2-15_01248	JN2b_01213	JN2d_01207	JN2-26_01167
ygaM		putative protein YgaM		10	1	1	347	347	JN1-42_01205	JN1a_01235	JN1c_01200	JN1b_01167	JN2a_01685	JN2c_01165	JN2-15_01249	JN2b_01214	JN2d_01208	JN2-26_01168
group_4285		hypothetical protein		10	1	1	362	362	JN1-42_01206	JN1a_01236	JN1c_01201	JN1b_01168	JN2a_01686	JN2c_01166	JN2-15_01250	JN2b_01215	JN2d_01209	JN2-26_01169
alaE		L-alanine exporter AlaE		10	1	1	449	449	JN1-42_01207	JN1a_01237	JN1c_01202	JN1b_01169	JN2a_01687	JN2c_01167	JN2-15_01251	JN2b_01216	JN2d_01210	JN2-26_01170
stpA		DNA-binding protein StpA		10	1	1	401	401	JN1-42_01208	JN1a_01238	JN1c_01203	JN1b_01170	JN2a_01688	JN2c_01168	JN2-15_01252	JN2b_01217	JN2d_01211	JN2-26_01171
group_3497		hypothetical protein		10	1	1	179	179	JN1-42_01209	JN1a_01239	JN1c_01204	JN1b_01171	JN2a_01689	JN2c_01169	JN2-15_01253	JN2b_01218	JN2d_01212	JN2-26_01172
group_6107		hypothetical protein		10	1	1	902	902	JN1-42_01210	JN1a_01240	JN1c_01205	JN1b_01172	JN2a_01690	JN2c_01170	JN2-15_01254	JN2b_01219	JN2d_01213	JN2-26_01173
group_738	ygaP	Inner membrane protein YgaP		3	1	1	464	464	JN1-42_01211	JN1a_01241	JN1c_01206
ygaV		putative HTH-type transcriptional regulator YgaV		10	1	1	299	299	JN1-42_01212	JN1a_01242	JN1c_01207	JN1b_01174	JN2a_01692	JN2c_01172	JN2-15_01256	JN2b_01221	JN2d_01215	JN2-26_01175
azoR_1		FMN-dependent NADH-azoreductase		10	1	1	605	605	JN1-42_01213	JN1a_01243	JN1c_01208	JN1b_01175	JN2a_01693	JN2c_01173	JN2-15_01257	JN2b_01222	JN2d_01216	JN2-26_01176
dmlR_6		HTH-type transcriptional regulator DmlR		10	1	1	908	908	JN1-42_01214	JN1a_01244	JN1c_01209	JN1b_01176	JN2a_01694	JN2c_01174	JN2-15_01258	JN2b_01223	JN2d_01217	JN2-26_01177
acoR		Acetoin dehydrogenase operon transcriptional activator AcoR		10	1	1	1787	1787	JN1-42_01215	JN1a_01245	JN1c_01210	JN1b_01177	JN2a_01695	JN2c_01175	JN2-15_01259	JN2b_01224	JN2d_01218	JN2-26_01178
ald1		Long-chain-aldehyde dehydrogenase		10	1	1	1520	1520	JN1-42_01216	JN1a_01246	JN1c_01211	JN1b_01178	JN2a_01696	JN2c_01176	JN2-15_01260	JN2b_01225	JN2d_01219	JN2-26_01179
group_4284		hypothetical protein		10	1	1	581	581	JN1-42_01217	JN1a_01247	JN1c_01212	JN1b_01179	JN2a_01697	JN2c_01177	JN2-15_01261	JN2b_01226	JN2d_01220	JN2-26_01180
yraI_1		putative fimbrial chaperone YraI		10	1	1	662	662	JN1-42_01218	JN1a_01248	JN1c_01213	JN1b_01180	JN2a_01698	JN2c_01178	JN2-15_01262	JN2b_01227	JN2d_01221	JN2-26_01181
fimD_2		Outer membrane usher protein FimD		10	1	1	2555	2555	JN1-42_01219	JN1a_01249	JN1c_01214	JN1b_01181	JN2a_01699	JN2c_01179	JN2-15_01263	JN2b_01228	JN2d_01222	JN2-26_01182
group_6528		hypothetical protein		10	1	1	1094	1094	JN1-42_01220	JN1a_01250	JN1c_01215	JN1b_01182	JN2a_01700	JN2c_01180	JN2-15_01264	JN2b_01229	JN2d_01223	JN2-26_01183
group_248		hypothetical protein	fimbriae	4	1	1	1028	1028	JN1-42_01221	JN1a_01251	JN1c_01216							JN2-26_01184
group_75	fimD_3	Outer membrane usher protein FimD	fimbriae	4	1	1	1349	2537	JN1-42_01222	JN1a_01252	JN1c_01217							JN2-26_01186
group_739	yadV_2	putative fimbrial chaperone YadV	fimbriae	4	1	1	668	668	JN1-42_01223	JN1a_01253	JN1c_01218							JN2-26_01187
group_740		hypothetical protein	fimbriae	3	1	1	548	548	JN1-42_01224	JN1a_01254	JN1c_01219
group_741		hypothetical protein	fimbriae	4	1	1	701	701	JN1-42_01225	JN1a_01255	JN1c_01220							JN2-26_01189
mltF_1		Membrane-bound lytic murein transglycosylase F		10	1	1	761	926	JN1-42_01226	JN1a_01256	JN1c_01221	JN1b_01185	JN2a_01703	JN2c_01183	JN2-15_01267	JN2b_01232	JN2d_01226	JN2-26_01190
group_5919		hypothetical protein		10	1	1	620	620	JN1-42_01227	JN1a_01257	JN1c_01222	JN1b_01186	JN2a_01704	JN2c_01184	JN2-15_01268	JN2b_01233	JN2d_01227	JN2-26_01191
fabG_2		3-oxoacyl-[acyl-carrier-protein] reductase FabG		10	1	1	794	794	JN1-42_01228	JN1a_01258	JN1c_01223	JN1b_01187	JN2a_01705	JN2c_01185	JN2-15_01269	JN2b_01234	JN2d_01228	JN2-26_01192
ghrA_1		Glyoxylate/hydroxypyruvate reductase A		10	1	1	932	932	JN1-42_01229	JN1a_01259	JN1c_01224	JN1b_01188	JN2a_01706	JN2c_01186	JN2-15_01270	JN2b_01235	JN2d_01229	JN2-26_01193
cloR		4-hydroxy-3-prenylphenylpyruvate oxygenase/4-hydroxy-3-prenylbenzoate synthase		10	1	1	728	728	JN1-42_01230	JN1a_01260	JN1c_01225	JN1b_01189	JN2a_01707	JN2c_01187	JN2-15_01271	JN2b_01236	JN2d_01230	JN2-26_01194
btuD_1		Vitamin B12 import ATP-binding protein BtuD		10	1	1	1520	1520	JN1-42_01231	JN1a_01261	JN1c_01226	JN1b_01190	JN2a_01708	JN2c_01188	JN2-15_01272	JN2b_01237	JN2d_01231	JN2-26_01195
fliY_1		L-cystine-binding protein FliY		10	1	1	803	803	JN1-42_01232	JN1a_01262	JN1c_01227	JN1b_01191	JN2a_01709	JN2c_01189	JN2-15_01273	JN2b_01238	JN2d_01232	JN2-26_01196
efe		2-oxoglutarate-dependent ethylene/succinate-forming enzyme		10	1	1	1067	1076	JN1-42_01233	JN1a_01263	JN1c_01228	JN1b_01192	JN2a_01710	JN2c_01190	JN2-15_01274	JN2b_01239	JN2d_01233	JN2-26_01197
group_7032		hypothetical protein		10	1	1	863	863	JN1-42_01234	JN1a_01264	JN1c_01229	JN1b_01193	JN2a_01711	JN2c_01191	JN2-15_01275	JN2b_01240	JN2d_01234	JN2-26_01198
gbuA		Guanidinobutyrase		10	1	1	950	950	JN1-42_01235	JN1a_01265	JN1c_01230	JN1b_01194	JN2a_01712	JN2c_01192	JN2-15_01276	JN2b_01241	JN2d_01235	JN2-26_01199
group_5413		hypothetical protein		10	1	1	911	911	JN1-42_01236	JN1a_01266	JN1c_01231	JN1b_01195	JN2a_01713	JN2c_01193	JN2-15_01277	JN2b_01242	JN2d_01236	JN2-26_01200
group_3246		hypothetical protein		10	1	1	479	479	JN1-42_01237	JN1a_01267	JN1c_01232	JN1b_01196	JN2a_01714	JN2c_01194	JN2-15_01278	JN2b_01243	JN2d_01237	JN2-26_01201
oqxB19		multidrug efflux RND transporter permease subunit OqxB19		10	1	1	3152	3152	JN1-42_01238	JN1a_01268	JN1c_01233	JN1b_01197	JN2a_01715	JN2c_01195	JN2-15_01279	JN2b_01244	JN2d_01238	JN2-26_01202
bepF		Efflux pump periplasmic linker BepF		10	1	1	1175	1175	JN1-42_01239	JN1a_01269	JN1c_01234	JN1b_01198	JN2a_01716	JN2c_01196	JN2-15_01280	JN2b_01245	JN2d_01239	JN2-26_01203
rob_1		Right origin-binding protein		10	1	1	365	365	JN1-42_01240	JN1a_01270	JN1c_01235	JN1b_01199	JN2a_01717	JN2c_01197	JN2-15_01281	JN2b_01246	JN2d_01240	JN2-26_01204
group_250		hypothetical protein		10	1	1	572	638	JN1-42_01241	JN1a_01271	JN1c_01236	JN1b_01200	JN2a_01718	JN2c_01198	JN2-15_01282	JN2b_01247	JN2d_01241	JN2-26_01205
pgrR_2		HTH-type transcriptional regulator PgrR		10	1	1	431	884	JN1-42_01242	JN1a_01272	JN1c_01237	JN1b_01201	JN2a_01719	JN2c_01199	JN2-15_01283	JN2b_01248	JN2d_01242	JN2-26_01206
group_78		hypothetical protein		3	1	1	356	356	JN1-42_01243	JN1a_01273	JN1c_01238
group_7132		hypothetical protein		10	1	1	800	800	JN1-42_01244	JN1a_01274	JN1c_01239	JN1b_01202	JN2a_01720	JN2c_01200	JN2-15_01284	JN2b_01249	JN2d_01243	JN2-26_01207
group_742		hypothetical protein	phage	3	1	1	908	908	JN1-42_01245	JN1a_01275	JN1c_01240
intQ_1		Putative defective protein IntQ	phage	3	1	1	1175	1175	JN1-42_01246	JN1a_01276	JN1c_01241
group_744		hypothetical protein	phage	3	1	1	212	212	JN1-42_01247	JN1a_01277	JN1c_01242
group_745		hypothetical protein	phage	3	1	1	212	212	JN1-42_01248	JN1a_01278	JN1c_01243
group_746		hypothetical protein	phage	3	1	1	224	224	JN1-42_01249	JN1a_01279	JN1c_01244
group_251		hypothetical protein	phage	4	1	1	713	722	JN1-42_01250	JN1a_01280	JN1c_01245							JN2-26_02728
group_747		hypothetical protein	phage	4	1	1	578	578	JN1-42_01251	JN1a_01281	JN1c_01246							JN2-26_02727
group_748		hypothetical protein	phage	3	1	1	827	827	JN1-42_01252	JN1a_01282	JN1c_01247
group_749		hypothetical protein	phage	3	1	1	194	194	JN1-42_01253	JN1a_01283	JN1c_01248
group_252		hypothetical protein	phage	4	1	1	425	440	JN1-42_01254	JN1a_01284	JN1c_01249							JN2-26_02726
group_750		hypothetical protein	phage	4	1	1	218	218	JN1-42_01255	JN1a_01285	JN1c_01250							JN2-26_02725
group_751		hypothetical protein	phage	3	1	1	254	254	JN1-42_01256	JN1a_01286	JN1c_01251
group_752		hypothetical protein	phage	3	1	1	188	188	JN1-42_01257	JN1a_01287	JN1c_01252
group_753		putative HTH-type transcriptional regulator	phage	3	1	1	668	668	JN1-42_01258	JN1a_01289	JN1c_01253
group_754		hypothetical protein	phage	3	1	1	221	221	JN1-42_01259	JN1a_01290	JN1c_01254
group_755		hypothetical protein	phage	3	1	1	1658	1658	JN1-42_01260	JN1a_03125	JN1c_01255
group_756		hypothetical protein	phage	3	1	1	962	962	JN1-42_01261	JN1a_03124	JN1c_01256
group_757		hypothetical protein	phage	3	1	1	476	476	JN1-42_01262	JN1a_03123	JN1c_01257
group_758		hypothetical protein	phage	3	1	1	782	782	JN1-42_01263	JN1a_03122	JN1c_01258
group_759		hypothetical protein	phage	3	1	1	548	548	JN1-42_01264	JN1a_03121	JN1c_01259
group_760		hypothetical protein	phage	3	1	1	116	116	JN1-42_01265	JN1a_03120	JN1c_01260
group_761		hypothetical protein	phage	3	1	1	392	392	JN1-42_01266	JN1a_03119	JN1c_01261
group_762		hypothetical protein	phage	3	1	1	278	278	JN1-42_01267	JN1a_03118	JN1c_01262
group_763		hypothetical protein	phage	3	1	1	629	629	JN1-42_01268	JN1a_03117	JN1c_01263
group_764		hypothetical protein	phage	3	1	1	275	275	JN1-42_01269	JN1a_03116	JN1c_01264
group_765		hypothetical protein	phage	3	1	1	197	197	JN1-42_01270	JN1a_03115	JN1c_01265
group_26		hypothetical protein	phage	3	1	1	245	245	JN1-42_01271	JN1a_03114	JN1c_01266
group_766		hypothetical protein	phage	3	1	1	485	485	JN1-42_01272	JN1a_03113	JN1c_01267
group_767		hypothetical protein	phage	3	1	1	290	290	JN1-42_01273	JN1a_03112	JN1c_01268
group_768		hypothetical protein	phage	3	1	1	209	209	JN1-42_01274	JN1a_03111	JN1c_01269
group_769		hypothetical protein	phage	3	1	1	434	434	JN1-42_01275	JN1a_03110	JN1c_01270
group_770		hypothetical protein	phage	3	1	1	1532	1532	JN1-42_01276	JN1a_03109	JN1c_01271
group_771		hypothetical protein	phage	3	1	1	1277	1277	JN1-42_01277	JN1a_03108	JN1c_01272
group_772		hypothetical protein	phage	3	1	1	668	668	JN1-42_01278	JN1a_03107	JN1c_01273
group_773		hypothetical protein	phage	3	1	1	1163	1163	JN1-42_01279	JN1a_03106	JN1c_01274
group_774		hypothetical protein	phage	3	1	1	326	326	JN1-42_01280	JN1a_03105	JN1c_01275
group_775		hypothetical protein	phage	3	1	1	197	197	JN1-42_01281	JN1a_03104	JN1c_01276
group_776		hypothetical protein	phage	3	1	1	332	332	JN1-42_01282	JN1a_03103	JN1c_01277
group_777		hypothetical protein	phage	3	1	1	539	539	JN1-42_01283	JN1a_03102	JN1c_01278
group_778		hypothetical protein	phage	3	1	1	365	365	JN1-42_01284	JN1a_03101	JN1c_01279
group_779		hypothetical protein	phage	3	1	1	491	491	JN1-42_01285	JN1a_03100	JN1c_01280
group_780		hypothetical protein	phage	3	1	1	353	353	JN1-42_01286	JN1a_03099	JN1c_01281
group_781		hypothetical protein	phage	3	1	1	263	263	JN1-42_01287	JN1a_03098	JN1c_01282
group_782		hypothetical protein	phage	3	1	1	2447	2447	JN1-42_01288	JN1a_03097	JN1c_01283
group_783		hypothetical protein	phage	3	1	1	479	479	JN1-42_01289	JN1a_03096	JN1c_01284
group_79		hypothetical protein	phage	7	1	1	482	482	JN1-42_01290	JN1a_03095	JN1c_01285	JN1b_02836	JN2a_03354	JN2c_02836				JN2-26_02983
group_80		hypothetical protein	phage	7	1	1	380	380	JN1-42_01291	JN1a_03094	JN1c_01286	JN1b_02835	JN2a_03353	JN2c_02835				JN2-26_02982
group_81		hypothetical protein	phage	7	1	1	3068	3068	JN1-42_01292	JN1a_03093	JN1c_01287	JN1b_02834	JN2a_03352	JN2c_02834				JN2-26_02981
group_784		hypothetical protein	phage	3	1	1	845	845	JN1-42_01293	JN1a_01385	JN1c_01288
group_785	dinI_1	DNA damage-inducible protein I		3	1	1	248	248	JN1-42_01294	JN1a_01386	JN1c_01289
smpB		SsrA-binding protein		10	1	1	482	482	JN1-42_01297	JN1a_01389	JN1c_01292	JN1b_01215	JN2a_01733	JN2c_01213	JN2-15_01287	JN2b_01252	JN2d_01246	JN2-26_01257
ratA		Ribosome association toxin RatA		10	1	1	437	437	JN1-42_01298	JN1a_01390	JN1c_01293	JN1b_01216	JN2a_01734	JN2c_01214	JN2-15_01288	JN2b_01253	JN2d_01247	JN2-26_01258
group_3913		hypothetical protein		10	1	1	290	290	JN1-42_01299	JN1a_01391	JN1c_01294	JN1b_01217	JN2a_01735	JN2c_01215	JN2-15_01289	JN2b_01254	JN2d_01248	JN2-26_01259
bamE		Outer membrane protein assembly factor BamE		10	1	1	341	341	JN1-42_01300	JN1a_01392	JN1c_01295	JN1b_01218	JN2a_01736	JN2c_01216	JN2-15_01290	JN2b_01255	JN2d_01249	JN2-26_01260
recN		DNA repair protein RecN		10	1	1	1661	1661	JN1-42_01301	JN1a_01393	JN1c_01296	JN1b_01219	JN2a_01737	JN2c_01217	JN2-15_01291	JN2b_01256	JN2d_01250	JN2-26_01261
nadK		NAD kinase		10	1	1	878	878	JN1-42_01302	JN1a_01394	JN1c_01297	JN1b_01220	JN2a_01738	JN2c_01218	JN2-15_01292	JN2b_01257	JN2d_01251	JN2-26_01262	DUF1833 fam protein
grpE		Protein GrpE		10	1	1	590	590	JN1-42_01303	JN1a_01395	JN1c_01298	JN1b_01221	JN2a_01739	JN2c_01219	JN2-15_01293	JN2b_01258	JN2d_01252	JN2-26_01263	nitrite transporter
group_5667		hypothetical protein		10	1	1	1286	1286	JN1-42_01304	JN1a_01396	JN1c_01299	JN1b_01222	JN2a_01740	JN2c_01220	JN2-15_01294	JN2b_01259	JN2d_01253	JN2-26_01264	kinase
ypjD		Inner membrane protein YpjD		10	1	1	791	791	JN1-42_01305	JN1a_01397	JN1c_01300	JN1b_01223	JN2a_01741	JN2c_01221	JN2-15_01295	JN2b_01260	JN2d_01254	JN2-26_01265
ffh		Signal recognition particle protein		10	1	1	1364	1364	JN1-42_01306	JN1a_01398	JN1c_01301	JN1b_01224	JN2a_01742	JN2c_01222	JN2-15_01296	JN2b_01261	JN2d_01255	JN2-26_01266
rpsP		30S ribosomal protein S16		10	1	1	248	248	JN1-42_01307	JN1a_01399	JN1c_01302	JN1b_01225	JN2a_01743	JN2c_01223	JN2-15_01297	JN2b_01262	JN2d_01256	JN2-26_01267
rimM		Ribosome maturation factor RimM		10	1	1	548	548	JN1-42_01308	JN1a_01400	JN1c_01303	JN1b_01226	JN2a_01744	JN2c_01224	JN2-15_01298	JN2b_01263	JN2d_01257	JN2-26_01268
trmD		tRNA (guanine-N(1)-)-methyltransferase		10	1	1	767	767	JN1-42_01309	JN1a_01401	JN1c_01304	JN1b_01227	JN2a_01745	JN2c_01225	JN2-15_01299	JN2b_01264	JN2d_01258	JN2-26_01269
rplS		50S ribosomal protein L19		10	1	1	347	347	JN1-42_01310	JN1a_01402	JN1c_01305	JN1b_01228	JN2a_01746	JN2c_01226	JN2-15_01300	JN2b_01265	JN2d_01259	JN2-26_01270
group_6344		hypothetical protein		10	1	1	458	458	JN1-42_01311	JN1a_01403	JN1c_01306	JN1b_01229	JN2a_01747	JN2c_01227	JN2-15_01301	JN2b_01266	JN2d_01260	JN2-26_01271
group_6677		hypothetical protein		10	1	1	1370	1370	JN1-42_01312	JN1a_01404	JN1c_01307	JN1b_01230	JN2a_01748	JN2c_01228	JN2-15_01302	JN2b_01267	JN2d_01261	JN2-26_01272
group_4208		hypothetical protein		10	1	1	482	482	JN1-42_01313	JN1a_01405	JN1c_01308	JN1b_01231	JN2a_01749	JN2c_01229	JN2-15_01303	JN2b_01268	JN2d_01262	JN2-26_01273
dgcN		Diguanylate cyclase DgcN		10	1	1	1223	1223	JN1-42_01314	JN1a_01406	JN1c_01309	JN1b_01232	JN2a_01750	JN2c_01230	JN2-15_01304	JN2b_01269	JN2d_01263	JN2-26_01274
group_3950		hypothetical protein		10	1	1	509	509	JN1-42_01315	JN1a_01407	JN1c_01310	JN1b_01233	JN2a_01751	JN2c_01231	JN2-15_01305	JN2b_01270	JN2d_01264	JN2-26_01275
aroF		Phospho-2-dehydro-3-deoxyheptonate aldolase, Tyr-sensitive		10	1	1	1070	1070	JN1-42_01316	JN1a_01408	JN1c_01311	JN1b_01234	JN2a_01752	JN2c_01232	JN2-15_01306	JN2b_01271	JN2d_01265	JN2-26_01276
tyrA		T-protein		10	1	1	1121	1121	JN1-42_01317	JN1a_01409	JN1c_01312	JN1b_01235	JN2a_01753	JN2c_01233	JN2-15_01307	JN2b_01272	JN2d_01266	JN2-26_01277
group_6206		6-deoxy-6-sulfogluconolactonase		10	1	1	872	872	JN1-42_01318	JN1a_01410	JN1c_01313	JN1b_01236	JN2a_01754	JN2c_01234	JN2-15_01308	JN2b_01273	JN2d_01267	JN2-26_01278
pheA		P-protein		10	1	1	1160	1160	JN1-42_01319	JN1a_01411	JN1c_01314	JN1b_01237	JN2a_01755	JN2c_01235	JN2-15_01309	JN2b_01274	JN2d_01268	JN2-26_01279
raiA		Ribosome-associated inhibitor A		10	1	1	335	335	JN1-42_01321	JN1a_01413	JN1c_01316	JN1b_01239	JN2a_01757	JN2c_01237	JN2-15_01311	JN2b_01276	JN2d_01270	JN2-26_01281
bamD		Outer membrane protein assembly factor BamD		10	1	1	737	737	JN1-42_01322	JN1a_01414	JN1c_01317	JN1b_01240	JN2a_01758	JN2c_01238	JN2-15_01312	JN2b_01277	JN2d_01271	JN2-26_01282
rluD		Ribosomal large subunit pseudouridine synthase D		10	1	1	980	980	JN1-42_01323	JN1a_01415	JN1c_01318	JN1b_01241	JN2a_01759	JN2c_01239	JN2-15_01313	JN2b_01278	JN2d_01272	JN2-26_01283
yfiH		Polyphenol oxidase		10	1	1	731	731	JN1-42_01324	JN1a_01416	JN1c_01319	JN1b_01242	JN2a_01760	JN2c_01240	JN2-15_01314	JN2b_01279	JN2d_01273	JN2-26_01284
clpB		Chaperone protein ClpB		10	1	1	2573	2573	JN1-42_01325	JN1a_01417	JN1c_01320	JN1b_01243	JN2a_01761	JN2c_01241	JN2-15_01315	JN2b_01280	JN2d_01274	JN2-26_01285
kgtP_1		Alpha-ketoglutarate permease		10	1	1	1298	1298	JN1-42_01326	JN1a_01418	JN1c_01321	JN1b_01244	JN2a_01762	JN2c_01242	JN2-15_01316	JN2b_01281	JN2d_01275	JN2-26_01286
group_7065		hypothetical protein		10	1	1	323	323	JN1-42_01327	JN1a_01419	JN1c_01322	JN1b_01245	JN2a_01763	JN2c_01243	JN2-15_01317	JN2b_01282	JN2d_01276	JN2-26_01287
pssA		CDP-diacylglycerol--serine O-phosphatidyltransferase		10	1	1	1355	1355	JN1-42_01328	JN1a_01420	JN1c_01323	JN1b_01246	JN2a_01764	JN2c_01244	JN2-15_01318	JN2b_01283	JN2d_01277	JN2-26_01288
pat_1		Protein lysine acetyltransferase Pat		10	1	1	2651	2651	JN1-42_01329	JN1a_01421	JN1c_01324	JN1b_01247	JN2a_01765	JN2c_01245	JN2-15_01319	JN2b_01284	JN2d_01278	JN2-26_01289
group_5369		hypothetical protein		10	1	1	698	698	JN1-42_01330	JN1a_01422	JN1c_01325	JN1b_01248	JN2a_01766	JN2c_01246	JN2-15_01320	JN2b_01285	JN2d_01279	JN2-26_01290
trxC		Thioredoxin 2		10	1	1	425	425	JN1-42_01331	JN1a_01423	JN1c_01326	JN1b_01249	JN2a_01767	JN2c_01247	JN2-15_01321	JN2b_01286	JN2d_01280	JN2-26_01291
yfiF		putative tRNA/rRNA methyltransferase YfiF		10	1	1	1085	1085	JN1-42_01332	JN1a_01424	JN1c_01327	JN1b_01250	JN2a_01768	JN2c_01248	JN2-15_01322	JN2b_01287	JN2d_01281	JN2-26_01292
ung		Uracil-DNA glycosylase		10	1	1	689	689	JN1-42_01333	JN1a_01425	JN1c_01328	JN1b_01251	JN2a_01769	JN2c_01249	JN2-15_01323	JN2b_01288	JN2d_01282	JN2-26_01293
grcA		Autonomous glycyl radical cofactor		10	1	1	383	383	JN1-42_01334	JN1a_01426	JN1c_01329	JN1b_01252	JN2a_01770	JN2c_01250	JN2-15_01324	JN2b_01289	JN2d_01283	JN2-26_01294
srmB		ATP-dependent RNA helicase SrmB		10	1	1	1325	1331	JN1-42_01335	JN1a_01427	JN1c_01330	JN1b_01253	JN2a_01771	JN2c_01251	JN2-15_01325	JN2b_01290	JN2d_01284	JN2-26_01295
yfiC		tRNA1(Val) (adenine(37)-N6)-methyltransferase		10	1	1	737	737	JN1-42_01336	JN1a_01428	JN1c_01331	JN1b_01254	JN2a_01772	JN2c_01252	JN2-15_01326	JN2b_01291	JN2d_01285	JN2-26_01296
nadB		L-aspartate oxidase		10	1	1	1619	1619	JN1-42_01337	JN1a_01429	JN1c_01332	JN1b_01255	JN2a_01773	JN2c_01253	JN2-15_01327	JN2b_01292	JN2d_01286	JN2-26_01297
rpoE		ECF RNA polymerase sigma-E factor		10	1	1	575	575	JN1-42_01338	JN1a_01430	JN1c_01333	JN1b_01256	JN2a_01774	JN2c_01254	JN2-15_01328	JN2b_01293	JN2d_01287	JN2-26_01298
rseA		Anti-sigma-E factor RseA		10	1	1	650	650	JN1-42_01339	JN1a_01431	JN1c_01334	JN1b_01257	JN2a_01775	JN2c_01255	JN2-15_01329	JN2b_01294	JN2d_01288	JN2-26_01299
rseB		Sigma-E factor regulatory protein RseB		10	1	1	956	956	JN1-42_01340	JN1a_01432	JN1c_01335	JN1b_01258	JN2a_01776	JN2c_01256	JN2-15_01330	JN2b_01295	JN2d_01289	JN2-26_01300
rseC		Protein RseC		10	1	1	479	479	JN1-42_01341	JN1a_01433	JN1c_01336	JN1b_01259	JN2a_01777	JN2c_01257	JN2-15_01331	JN2b_01296	JN2d_01290	JN2-26_01301
lepA		Elongation factor 4		10	1	1	1799	1799	JN1-42_01342	JN1a_01435	JN1c_01337	JN1b_01261	JN2a_01779	JN2c_01259	JN2-15_01332	JN2b_01297	JN2d_01292	JN2-26_01302
lepB		Signal peptidase I		10	1	1	974	974	JN1-42_01343	JN1a_01436	JN1c_01338	JN1b_01262	JN2a_01780	JN2c_01260	JN2-15_01333	JN2b_01298	JN2d_01293	JN2-26_01303
rnc		Ribonuclease 3		10	1	1	680	680	JN1-42_01345	JN1a_01438	JN1c_01340	JN1b_01264	JN2a_01782	JN2c_01262	JN2-15_01335	JN2b_01300	JN2d_01295	JN2-26_01305
era		GTPase Era		10	1	1	905	905	JN1-42_01346	JN1a_01439	JN1c_01341	JN1b_01265	JN2a_01783	JN2c_01263	JN2-15_01336	JN2b_01301	JN2d_01296	JN2-26_01306
recO		DNA repair protein RecO		10	1	1	737	737	JN1-42_01347	JN1a_01440	JN1c_01342	JN1b_01266	JN2a_01784	JN2c_01264	JN2-15_01337	JN2b_01302	JN2d_01297	JN2-26_01307
pdxJ		Pyridoxine 5'-phosphate synthase		10	1	1	731	731	JN1-42_01348	JN1a_01441	JN1c_01343	JN1b_01267	JN2a_01785	JN2c_01265	JN2-15_01338	JN2b_01303	JN2d_01298	JN2-26_01308
acpS		Holo-[acyl-carrier-protein] synthase		10	1	1	380	380	JN1-42_01349	JN1a_01442	JN1c_01344	JN1b_01268	JN2a_01786	JN2c_01266	JN2-15_01339	JN2b_01304	JN2d_01299	JN2-26_01309
yfhL		Ferredoxin YfhL		10	1	1	260	260	JN1-42_01350	JN1a_01443	JN1c_01345	JN1b_01269	JN2a_01787	JN2c_01267	JN2-15_01340	JN2b_01305	JN2d_01300	JN2-26_01310
murR		HTH-type transcriptional regulator MurR		10	1	1	848	848	JN1-42_01351	JN1a_01444	JN1c_01346	JN1b_01270	JN2a_01788	JN2c_01268	JN2-15_01341	JN2b_01306	JN2d_01301	JN2-26_01311
pgpC		Phosphatidylglycerophosphatase C		10	1	1	635	635	JN1-42_01352	JN1a_01445	JN1c_01347	JN1b_01271	JN2a_01789	JN2c_01269	JN2-15_01342	JN2b_01307	JN2d_01302	JN2-26_01312
tadA		tRNA-specific adenosine deaminase		10	1	1	509	509	JN1-42_01353	JN1a_01446	JN1c_01348	JN1b_01272	JN2a_01790	JN2c_01270	JN2-15_01343	JN2b_01308	JN2d_01303	JN2-26_01313
mltF_2		Membrane-bound lytic murein transglycosylase F		10	1	1	1616	1616	JN1-42_01354	JN1a_01447	JN1c_01349	JN1b_01273	JN2a_01791	JN2c_01271	JN2-15_01344	JN2b_01309	JN2d_01304	JN2-26_01314
purL		Phosphoribosylformylglycinamidine synthase		10	1	1	3887	3887	JN1-42_01355	JN1a_01448	JN1c_01350	JN1b_01274	JN2a_01792	JN2c_01272	JN2-15_01345	JN2b_01310	JN2d_01305	JN2-26_01315
glrK		Sensor histidine kinase GlrK		10	1	1	1421	1421	JN1-42_01357	JN1a_01450	JN1c_01352	JN1b_01276	JN2a_01794	JN2c_01274	JN2-15_01347	JN2b_01312	JN2d_01307	JN2-26_01317
qseG		Quorum-sensing regulator protein G		10	1	1	686	707	JN1-42_01358	JN1a_01451	JN1c_01353	JN1b_01277	JN2a_01795	JN2c_01275	JN2-15_01348	JN2b_01313	JN2d_01308	JN2-26_01318
glrR		Transcriptional regulatory protein GlrR		10	1	1	1337	1337	JN1-42_01359	JN1a_01452	JN1c_01354	JN1b_01278	JN2a_01796	JN2c_01276	JN2-15_01349	JN2b_01314	JN2d_01309	JN2-26_01319
glnB		Nitrogen regulatory protein P-II		10	1	1	338	338	JN1-42_01360	JN1a_01453	JN1c_01355	JN1b_01279	JN2a_01797	JN2c_01277	JN2-15_01350	JN2b_01315	JN2d_01310	JN2-26_01320
hmp		Flavohemoprotein		10	1	1	1190	1190	JN1-42_01361	JN1a_01454	JN1c_01356	JN1b_01280	JN2a_01798	JN2c_01278	JN2-15_01351	JN2b_01316	JN2d_01311	JN2-26_01321
glyA1		Serine hydroxymethyltransferase 1		10	1	1	1253	1253	JN1-42_01362	JN1a_01455	JN1c_01357	JN1b_01281	JN2a_01799	JN2c_01279	JN2-15_01352	JN2b_01317	JN2d_01312	JN2-26_01322
yphA		Inner membrane protein YphA		10	1	1	467	467	JN1-42_01363	JN1a_01456	JN1c_01358	JN1b_01282	JN2a_01800	JN2c_01280	JN2-15_01353	JN2b_01318	JN2d_01313	JN2-26_01323
nagC_1		N-acetylglucosamine repressor		10	1	1	1196	1196	JN1-42_01364	JN1a_01457	JN1c_01359	JN1b_01283	JN2a_01801	JN2c_01281	JN2-15_01354	JN2b_01319	JN2d_01314	JN2-26_01324
group_5522		hypothetical protein		10	1	1	3275	3275	JN1-42_01365	JN1a_01458	JN1c_01360	JN1b_01284	JN2a_01802	JN2c_01282	JN2-15_01355	JN2b_01320	JN2d_01315	JN2-26_01325
xylE		D-xylose-proton symporter		10	1	1	1436	1436	JN1-42_01366	JN1a_01459	JN1c_01361	JN1b_01285	JN2a_01803	JN2c_01283	JN2-15_01356	JN2b_01321	JN2d_01316	JN2-26_01326
yphB		putative protein YphB		9	1	1	833	833	JN1-42_01367		JN1c_01362	JN1b_01286	JN2a_01804	JN2c_01284	JN2-15_01357	JN2b_01322	JN2d_01317	JN2-26_01327
hcaT		putative 3-phenylpropionic acid transporter		10	1	1	1136	1136	JN1-42_01368	JN1a_01460	JN1c_01363	JN1b_01287	JN2a_01805	JN2c_01285	JN2-15_01358	JN2b_01323	JN2d_01318	JN2-26_01328
group_3787		hypothetical protein		10	1	1	1277	1277	JN1-42_01369	JN1a_01461	JN1c_01364	JN1b_01288	JN2a_01806	JN2c_01286	JN2-15_01359	JN2b_01324	JN2d_01319	JN2-26_01329
group_6020		hypothetical protein		10	1	1	638	638	JN1-42_01370	JN1a_01462	JN1c_01365	JN1b_01289	JN2a_01807	JN2c_01287	JN2-15_01360	JN2b_01325	JN2d_01320	JN2-26_01330
group_4700		hypothetical protein		10	1	1	980	980	JN1-42_01371	JN1a_01463	JN1c_01366	JN1b_01290	JN2a_01808	JN2c_01288	JN2-15_01361	JN2b_01326	JN2d_01321	JN2-26_01331
group_7101		hypothetical protein		10	1	1	830	836	JN1-42_01372	JN1a_01464	JN1c_01367	JN1b_01291	JN2a_01809	JN2c_01289	JN2-15_01362	JN2b_01327	JN2d_01322	JN2-26_01332
suhB_1		Inositol-1-monophosphatase		10	1	1	803	803	JN1-42_01373	JN1a_01465	JN1c_01368	JN1b_01292	JN2a_01810	JN2c_01290	JN2-15_01363	JN2b_01328	JN2d_01323	JN2-26_01333
trmJ		tRNA (cytidine/uridine-2'-O-)-methyltransferase TrmJ		10	1	1	734	734	JN1-42_01374	JN1a_01466	JN1c_01369	JN1b_01293	JN2a_01811	JN2c_01291	JN2-15_01364	JN2b_01329	JN2d_01324	JN2-26_01334
iscR_1		HTH-type transcriptional regulator IscR		10	1	1	491	491	JN1-42_01375	JN1a_01467	JN1c_01370	JN1b_01294	JN2a_01812	JN2c_01292	JN2-15_01365	JN2b_01330	JN2d_01325	JN2-26_01335
iscS		Cysteine desulfurase IscS		10	1	1	1214	1214	JN1-42_01377	JN1a_01469	JN1c_01372	JN1b_01296	JN2a_01814	JN2c_01294	JN2-15_01367	JN2b_01332	JN2d_01327	JN2-26_01337
iscU		Iron-sulfur cluster assembly scaffold protein IscU		10	1	1	386	386	JN1-42_01378	JN1a_01470	JN1c_01373	JN1b_01297	JN2a_01815	JN2c_01295	JN2-15_01368	JN2b_01333	JN2d_01328	JN2-26_01338
iscA		Iron-binding protein IscA		10	1	1	323	323	JN1-42_01379	JN1a_01471	JN1c_01374	JN1b_01298	JN2a_01816	JN2c_01296	JN2-15_01369	JN2b_01334	JN2d_01329	JN2-26_01339
hscB		Co-chaperone protein HscB		10	1	1	515	515	JN1-42_01380	JN1a_01472	JN1c_01375	JN1b_01299	JN2a_01817	JN2c_01297	JN2-15_01370	JN2b_01335	JN2d_01330	JN2-26_01340
hscA		Chaperone protein HscA		10	1	1	1850	1850	JN1-42_01381	JN1a_01473	JN1c_01376	JN1b_01300	JN2a_01818	JN2c_01298	JN2-15_01371	JN2b_01336	JN2d_01331	JN2-26_01341
fdx		2Fe-2S ferredoxin		10	1	1	335	335	JN1-42_01382	JN1a_01474	JN1c_01377	JN1b_01301	JN2a_01819	JN2c_01299	JN2-15_01372	JN2b_01337	JN2d_01332	JN2-26_01342
iscX		Protein IscX		10	1	1	200	200	JN1-42_01383	JN1a_01475	JN1c_01378	JN1b_01302	JN2a_01820	JN2c_01300	JN2-15_01373	JN2b_01338	JN2d_01333	JN2-26_01343
pepB		Peptidase B		10	1	1	1286	1286	JN1-42_01384	JN1a_01476	JN1c_01379	JN1b_01303	JN2a_01821	JN2c_01301	JN2-15_01374	JN2b_01339	JN2d_01334	JN2-26_01344
group_5418		hypothetical protein		10	1	1	776	776	JN1-42_01385	JN1a_01477	JN1c_01380	JN1b_01304	JN2a_01822	JN2c_01302	JN2-15_01375	JN2b_01340	JN2d_01335	JN2-26_01345
group_6939		hypothetical protein		10	1	1	842	842	JN1-42_01386	JN1a_01478	JN1c_01381	JN1b_01305	JN2a_01823	JN2c_01303	JN2-15_01376	JN2b_01341	JN2d_01336	JN2-26_01346
sseA		3-mercaptopyruvate sulfurtransferase		10	1	1	857	857	JN1-42_01387	JN1a_01479	JN1c_01382	JN1b_01307	JN2a_01825	JN2c_01305	JN2-15_01377	JN2b_01343	JN2d_01338	JN2-26_01347
yfhM		putative lipoprotein YfhM		10	1	1	4931	4949	JN1-42_01388	JN1a_01480	JN1c_01383	JN1b_01308	JN2a_01826	JN2c_01306	JN2-15_01378	JN2b_01344	JN2d_01339	JN2-26_01348
pbpC		Penicillin-binding protein 1C		10	1	1	2324	2324	JN1-42_01389	JN1a_01481	JN1c_01384	JN1b_01309	JN2a_01827	JN2c_01307	JN2-15_01379	JN2b_01345	JN2d_01340	JN2-26_01349
ndk		Nucleoside diphosphate kinase		10	1	1	431	431	JN1-42_01390	JN1a_01482	JN1c_01385	JN1b_01310	JN2a_01828	JN2c_01308	JN2-15_01380	JN2b_01346	JN2d_01341	JN2-26_01350
rlmN		Dual-specificity RNA methyltransferase RlmN		10	1	1	1166	1166	JN1-42_01391	JN1a_01483	JN1c_01386	JN1b_01311	JN2a_01829	JN2c_01309	JN2-15_01381	JN2b_01347	JN2d_01342	JN2-26_01351
rodZ		Cytoskeleton protein RodZ		10	1	1	995	995	JN1-42_01392	JN1a_01484	JN1c_01387	JN1b_01312	JN2a_01830	JN2c_01310	JN2-15_01382	JN2b_01348	JN2d_01343	JN2-26_01352
ispG		4-hydroxy-3-methylbut-2-en-1-yl diphosphate synthase (flavodoxin)		10	1	1	1121	1121	JN1-42_01393	JN1a_01485	JN1c_01388	JN1b_01313	JN2a_01831	JN2c_01311	JN2-15_01383	JN2b_01349	JN2d_01344	JN2-26_01353
hisS		Histidine--tRNA ligase		10	1	1	1274	1274	JN1-42_01395	JN1a_01487	JN1c_01390	JN1b_01315	JN2a_01833	JN2c_01313	JN2-15_01385	JN2b_01351	JN2d_01346	JN2-26_01355
group_6251		hypothetical protein		10	1	1	620	620	JN1-42_01396	JN1a_01488	JN1c_01391	JN1b_01316	JN2a_01834	JN2c_01314	JN2-15_01386	JN2b_01352	JN2d_01347	JN2-26_01356
bamB		Outer membrane protein assembly factor BamB		10	1	1	1178	1178	JN1-42_01397	JN1a_01489	JN1c_01392	JN1b_01317	JN2a_01835	JN2c_01315	JN2-15_01387	JN2b_01353	JN2d_01348	JN2-26_01357
der		GTPase Der		10	1	1	1478	1478	JN1-42_01398	JN1a_01490	JN1c_01393	JN1b_01318	JN2a_01836	JN2c_01316	JN2-15_01388	JN2b_01354	JN2d_01349	JN2-26_01358
group_6704		hypothetical protein		10	1	1	1079	1079	JN1-42_01399	JN1a_01491	JN1c_01394	JN1b_01321	JN2a_01839	JN2c_01319	JN2-15_01389	JN2b_01357	JN2d_01352	JN2-26_01361
yfgJ		putative protein YfgJ		10	1	1	218	218	JN1-42_01400	JN1a_01492	JN1c_01395	JN1b_01322	JN2a_01840	JN2c_01320	JN2-15_01390	JN2b_01358	JN2d_01353	JN2-26_01362
xseA		Exodeoxyribonuclease 7 large subunit		10	1	1	1391	1391	JN1-42_01401	JN1a_01493	JN1c_01396	JN1b_01323	JN2a_01841	JN2c_01321	JN2-15_01391	JN2b_01359	JN2d_01354	JN2-26_01363
guaB		Inosine-5'-monophosphate dehydrogenase		10	1	1	1466	1466	JN1-42_01402	JN1a_01494	JN1c_01397	JN1b_01324	JN2a_01842	JN2c_01322	JN2-15_01392	JN2b_01360	JN2d_01355	JN2-26_01364
guaA		GMP synthase [glutamine-hydrolyzing]		10	1	1	1577	1577	JN1-42_01403	JN1a_01495	JN1c_01398	JN1b_01325	JN2a_01843	JN2c_01323	JN2-15_01393	JN2b_01361	JN2d_01356	JN2-26_01365
recF_2		DNA replication and repair protein RecF		3	1	1	1961	1961	JN1-42_01404	JN1a_01496	JN1c_01399
pcrA		ATP-dependent DNA helicase PcrA		3	1	1	1865	1865	JN1-42_01405	JN1a_01497	JN1c_01400
group_789		IS3 family transposase ISEc15	mobile element	3	1	1	185	185	JN1-42_01406	JN1a_01498	JN1c_01401
group_790		hypothetical protein		3	1	1	632	632	JN1-42_01407	JN1a_01499	JN1c_01402
group_4893		hypothetical protein		10	1	1	1868	1868	JN1-42_01408	JN1a_01500	JN1c_01403	JN1b_01326	JN2a_01844	JN2c_01324	JN2-15_01394	JN2b_01362	JN2d_01357	JN2-26_01366
chuR		Anaerobic sulfatase-maturating enzyme		10	1	1	1049	1178	JN1-42_01409	JN1a_01501	JN1c_01404	JN1b_01327	JN2a_01845	JN2c_01325	JN2-15_01395	JN2b_01363	JN2d_01358	JN2-26_01367
group_6609		hypothetical protein		10	1	1	1232	1232	JN1-42_01410	JN1a_01502	JN1c_01405	JN1b_01329	JN2a_01847	JN2c_01327	JN2-15_01396	JN2b_01364	JN2d_01359	JN2-26_01369
yofA_1		HTH-type transcriptional regulator YofA		10	1	1	887	887	JN1-42_01411	JN1a_01503	JN1c_01406	JN1b_01330	JN2a_01848	JN2c_01328	JN2-15_01397	JN2b_01365	JN2d_01360	JN2-26_01370
group_3531		hypothetical protein		10	1	1	173	173	JN1-42_01412	JN1a_01504	JN1c_01407	JN1b_01331	JN2a_01849	JN2c_01329	JN2-15_01398	JN2b_01366	JN2d_01361	JN2-26_01371
pdeF		Cyclic di-GMP phosphodiesterase PdeF		10	1	1	2228	2228	JN1-42_01413	JN1a_01505	JN1c_01408	JN1b_01332	JN2a_01850	JN2c_01330	JN2-15_01399	JN2b_01367	JN2d_01362	JN2-26_01372
ppx		Exopolyphosphatase		10	1	1	1532	1532	JN1-42_01414	JN1a_01506	JN1c_01409	JN1b_01333	JN2a_01851	JN2c_01331	JN2-15_01400	JN2b_01368	JN2d_01363	JN2-26_01373
ppk		Polyphosphate kinase		10	1	1	2060	2060	JN1-42_01415	JN1a_01507	JN1c_01410	JN1b_01334	JN2a_01852	JN2c_01332	JN2-15_01401	JN2b_01369	JN2d_01364	JN2-26_01374
purN		Phosphoribosylglycinamide formyltransferase		10	1	1	641	641	JN1-42_01416	JN1a_01508	JN1c_01411	JN1b_01335	JN2a_01853	JN2c_01333	JN2-15_01402	JN2b_01370	JN2d_01365	JN2-26_01375
purM		Phosphoribosylformylglycinamidine cyclo-ligase		10	1	1	1037	1037	JN1-42_01417	JN1a_01509	JN1c_01412	JN1b_01336	JN2a_01854	JN2c_01334	JN2-15_01403	JN2b_01371	JN2d_01366	JN2-26_01376
bglK		Beta-glucoside kinase		10	1	1	893	893	JN1-42_01418	JN1a_01510	JN1c_01413	JN1b_01337	JN2a_01855	JN2c_01335	JN2-15_01404	JN2b_01372	JN2d_01367	JN2-26_01377
bglA_2		6-phospho-beta-glucosidase BglA		10	1	1	1433	1433	JN1-42_01419	JN1a_01511	JN1c_01414	JN1b_01338	JN2a_01856	JN2c_01336	JN2-15_01405	JN2b_01373	JN2d_01368	JN2-26_01378
upp		Uracil phosphoribosyltransferase		10	1	1	626	626	JN1-42_01420	JN1a_01512	JN1c_01415	JN1b_01339	JN2a_01857	JN2c_01337	JN2-15_01406	JN2b_01374	JN2d_01369	JN2-26_01379
uraA		Uracil permease		10	1	1	1286	1286	JN1-42_01421	JN1a_01513	JN1c_01416	JN1b_01340	JN2a_01858	JN2c_01338	JN2-15_01407	JN2b_01375	JN2d_01370	JN2-26_01380
hda		DnaA regulatory inactivator Hda		10	1	1	677	677	JN1-42_01422	JN1a_01514	JN1c_01417	JN1b_01341	JN2a_01859	JN2c_01339	JN2-15_01408	JN2b_01376	JN2d_01371	JN2-26_01381
group_791		hypothetical protein		3	1	1	185	185	JN1-42_01423	JN1a_01515	JN1c_01418
group_256		ISNCY family transposase ISSen7		10	1	1	710	923	JN1-42_01424	JN1a_01516	JN1c_01419	JN1b_01342	JN2a_01860	JN2c_01340	JN2-15_01409	JN2b_01377	JN2d_01372	JN2-26_01382
yfgD		putative protein YfgD		10	1	1	359	359	JN1-42_01425	JN1a_01517	JN1c_01420	JN1b_01343	JN2a_01861	JN2c_01341	JN2-15_01410	JN2b_01378	JN2d_01373	JN2-26_01383
bepA		Beta-barrel assembly-enhancing protease		10	1	1	1463	1463	JN1-42_01426	JN1a_01518	JN1c_01421	JN1b_01344	JN2a_01862	JN2c_01342	JN2-15_01411	JN2b_01379	JN2d_01374	JN2-26_01384
yhhT_2		Putative transport protein YhhT		10	1	1	1061	1061	JN1-42_01427	JN1a_01519	JN1c_01422	JN1b_01345	JN2a_01863	JN2c_01343	JN2-15_01412	JN2b_01380	JN2d_01375	JN2-26_01385
bcp		Peroxiredoxin Bcp		10	1	1	470	470	JN1-42_01428	JN1a_01520	JN1c_01423	JN1b_01346	JN2a_01864	JN2c_01344	JN2-15_01413	JN2b_01381	JN2d_01376	JN2-26_01386
gcvR		Glycine cleavage system transcriptional repressor		10	1	1	566	566	JN1-42_01429	JN1a_01521	JN1c_01424	JN1b_01347	JN2a_01865	JN2c_01345	JN2-15_01414	JN2b_01382	JN2d_01377	JN2-26_01387
dapA_1		4-hydroxy-tetrahydrodipicolinate synthase		10	1	1	878	878	JN1-42_01430	JN1a_01522	JN1c_01425	JN1b_01348	JN2a_01866	JN2c_01346	JN2-15_01415	JN2b_01383	JN2d_01378	JN2-26_01388
bamC		Outer membrane protein assembly factor BamC		10	1	1	1034	1034	JN1-42_01431	JN1a_01523	JN1c_01426	JN1b_01349	JN2a_01867	JN2c_01347	JN2-15_01416	JN2b_01384	JN2d_01379	JN2-26_01389
purC		Phosphoribosylaminoimidazole-succinocarboxamide synthase		10	1	1	713	713	JN1-42_01432	JN1a_01524	JN1c_01427	JN1b_01350	JN2a_01868	JN2c_01348	JN2-15_01417	JN2b_01385	JN2d_01380	JN2-26_01390
group_4589		hypothetical protein		10	1	1	875	875	JN1-42_01433	JN1a_01525	JN1c_01428	JN1b_01351	JN2a_01869	JN2c_01349	JN2-15_01418	JN2b_01386	JN2d_01381	JN2-26_01391
tmcA		tRNA(Met) cytidine acetyltransferase TmcA		10	1	1	2003	2003	JN1-42_01434	JN1a_01526	JN1c_01429	JN1b_01352	JN2a_01870	JN2c_01350	JN2-15_01419	JN2b_01387	JN2d_01382	JN2-26_01392
group_6086		hypothetical protein		10	1	1	695	695	JN1-42_01435	JN1a_01527	JN1c_01430	JN1b_01353	JN2a_01871	JN2c_01351	JN2-15_01420	JN2b_01388	JN2d_01383	JN2-26_01393
group_6853		hypothetical protein		10	1	1	200	203	JN1-42_01436	JN1a_01528	JN1c_01431	JN1b_01354	JN2a_01872	JN2c_01352	JN2-15_01421	JN2b_01389	JN2d_01384	JN2-26_01394
dapE		Succinyl-diaminopimelate desuccinylase		10	1	1	1127	1127	JN1-42_01437	JN1a_01529	JN1c_01432	JN1b_01355	JN2a_01873	JN2c_01353	JN2-15_01422	JN2b_01390	JN2d_01385	JN2-26_01395
yffB		Protein YffB		10	1	1	353	353	JN1-42_01438	JN1a_01530	JN1c_01433	JN1b_01356	JN2a_01874	JN2c_01354	JN2-15_01423	JN2b_01391	JN2d_01386	JN2-26_01396
acrB_1		Multidrug efflux pump subunit AcrB		10	1	1	3113	3113	JN1-42_01439	JN1a_01531	JN1c_01434	JN1b_01357	JN2a_01875	JN2c_01355	JN2-15_01424	JN2b_01392	JN2d_01387	JN2-26_01397
group_5657		Ferredoxin--NADP reductase		10	1	1	1982	1982	JN1-42_01440	JN1a_01532	JN1c_01435	JN1b_01358	JN2a_01876	JN2c_01356	JN2-15_01425	JN2b_01393	JN2d_01388	JN2-26_01398
nudK_1		GDP-mannose pyrophosphatase NudK		10	1	1	596	596	JN1-42_01441	JN1a_01533	JN1c_01436	JN1b_01359	JN2a_01877	JN2c_01357	JN2-15_01426	JN2b_01394	JN2d_01389	JN2-26_01399
group_5877		hypothetical protein		10	1	1	1046	1046	JN1-42_01442	JN1a_01534	JN1c_01437	JN1b_01360	JN2a_01878	JN2c_01358	JN2-15_01427	JN2b_01395	JN2d_01390	JN2-26_01400
tktB		Transketolase 2		10	1	1	1994	1994	JN1-42_01443	JN1a_01535	JN1c_01438	JN1b_01361	JN2a_01879	JN2c_01359	JN2-15_01428	JN2b_01396	JN2d_01391	JN2-26_01401
tal		Transaldolase		10	1	1	956	956	JN1-42_01444	JN1a_01536	JN1c_01439	JN1b_01362	JN2a_01880	JN2c_01360	JN2-15_01429	JN2b_01397	JN2d_01392	JN2-26_01402
maeB		NADP-dependent malic enzyme		10	1	1	2279	2279	JN1-42_01445	JN1a_01537	JN1c_01440	JN1b_01363	JN2a_01881	JN2c_01361	JN2-15_01430	JN2b_01398	JN2d_01393	JN2-26_01403
eutS		Ethanolamine utilization protein EutS		10	1	1	335	335	JN1-42_01446	JN1a_01538	JN1c_01441	JN1b_01364	JN2a_01882	JN2c_01362	JN2-15_01431	JN2b_01399	JN2d_01394	JN2-26_01404
group_3881		hypothetical protein		10	1	1	479	479	JN1-42_01447	JN1a_01539	JN1c_01442	JN1b_01365	JN2a_01883	JN2c_01363	JN2-15_01432	JN2b_01400	JN2d_01395	JN2-26_01405
eutQ		Ethanolamine utilization protein EutQ		10	1	1	689	689	JN1-42_01448	JN1a_01540	JN1c_01443	JN1b_01366	JN2a_01884	JN2c_01364	JN2-15_01433	JN2b_01401	JN2d_01396	JN2-26_01406
group_6856		hypothetical protein		10	1	1	806	806	JN1-42_01449	JN1a_01541	JN1c_01444	JN1b_01367	JN2a_01885	JN2c_01365	JN2-15_01434	JN2b_01402	JN2d_01397	JN2-26_01407
eutD		Ethanolamine utilization protein EutD		10	1	1	1016	1016	JN1-42_01450	JN1a_01542	JN1c_01445	JN1b_01368	JN2a_01886	JN2c_01366	JN2-15_01435	JN2b_01403	JN2d_01398	JN2-26_01408
eutM		Ethanolamine utilization protein EutM		10	1	1	290	290	JN1-42_01451	JN1a_01543	JN1c_01446	JN1b_01369	JN2a_01887	JN2c_01367	JN2-15_01436	JN2b_01404	JN2d_01399	JN2-26_01409
eutN		Ethanolamine utilization protein EutN		10	1	1	287	287	JN1-42_01452	JN1a_01544	JN1c_01447	JN1b_01370	JN2a_01888	JN2c_01368	JN2-15_01437	JN2b_01405	JN2d_01400	JN2-26_01410
proA_1		Gamma-glutamyl phosphate reductase		10	1	1	1403	1403	JN1-42_01453	JN1a_01545	JN1c_01448	JN1b_01371	JN2a_01889	JN2c_01369	JN2-15_01438	JN2b_01406	JN2d_01401	JN2-26_01411
ftsA_1		Cell division protein FtsA		10	1	1	839	839	JN1-42_01454	JN1a_01546	JN1c_01449	JN1b_01372	JN2a_01890	JN2c_01370	JN2-15_01439	JN2b_01407	JN2d_01402	JN2-26_01412
mdh_2		NAD-dependent methanol dehydrogenase		10	1	1	1187	1187	JN1-42_01455	JN1a_01547	JN1c_01450	JN1b_01373	JN2a_01891	JN2c_01371	JN2-15_01440	JN2b_01408	JN2d_01403	JN2-26_01413
group_4994		hypothetical protein		10	1	1	1232	1232	JN1-42_01456	JN1a_01548	JN1c_01451	JN1b_01374	JN2a_01892	JN2c_01372	JN2-15_01441	JN2b_01409	JN2d_01404	JN2-26_01414
group_4986		hypothetical protein		10	1	1	1403	1403	JN1-42_01457	JN1a_01549	JN1c_01452	JN1b_01375	JN2a_01893	JN2c_01373	JN2-15_01442	JN2b_01410	JN2d_01405	JN2-26_01415
eutB_1		Ethanolamine ammonia-lyase heavy chain		10	1	1	1361	1361	JN1-42_01458	JN1a_01550	JN1c_01453	JN1b_01376	JN2a_01894	JN2c_01374	JN2-15_01443	JN2b_01411	JN2d_01406	JN2-26_01416
eutC_1		Ethanolamine ammonia-lyase light chain		10	1	1	899	899	JN1-42_01459	JN1a_01551	JN1c_01454	JN1b_01377	JN2a_01895	JN2c_01375	JN2-15_01444	JN2b_01412	JN2d_01407	JN2-26_01417
eutL		Ethanolamine utilization protein EutL		10	1	1	659	659	JN1-42_01460	JN1a_01552	JN1c_01455	JN1b_01378	JN2a_01896	JN2c_01376	JN2-15_01445	JN2b_01413	JN2d_01408	JN2-26_01418
eutK		Ethanolamine utilization protein EutK		10	1	1	485	485	JN1-42_01461	JN1a_01553	JN1c_01456	JN1b_01379	JN2a_01897	JN2c_01377	JN2-15_01446	JN2b_01414	JN2d_01409	JN2-26_01419
group_4807		hypothetical protein		10	1	1	1052	1052	JN1-42_01462	JN1a_01554	JN1c_01457	JN1b_01380	JN2a_01898	JN2c_01378	JN2-15_01447	JN2b_01415	JN2d_01410	JN2-26_01420
hemF		Oxygen-dependent coproporphyrinogen-III oxidase		10	1	1	899	899	JN1-42_01463	JN1a_01555	JN1c_01458	JN1b_01381	JN2a_01899	JN2c_01379	JN2-15_01448	JN2b_01416	JN2d_01411	JN2-26_01421
amiA		N-acetylmuramoyl-L-alanine amidase AmiA		10	1	1	872	872	JN1-42_01464	JN1a_01556	JN1c_01459	JN1b_01382	JN2a_01900	JN2c_01380	JN2-15_01449	JN2b_01417	JN2d_01412	JN2-26_01422
ypeA		Acetyltransferase YpeA		10	1	1	425	425	JN1-42_01465	JN1a_01557	JN1c_01460	JN1b_01383	JN2a_01901	JN2c_01381	JN2-15_01450	JN2b_01418	JN2d_01413	JN2-26_01423
yfeZ		Inner membrane protein YfeZ		10	1	1	449	449	JN1-42_01466	JN1a_01558	JN1c_01461	JN1b_01384	JN2a_01902	JN2c_01382	JN2-15_01451	JN2b_01419	JN2d_01414	JN2-26_01424
yfeY		putative protein YfeY		10	1	1	575	575	JN1-42_01467	JN1a_01559	JN1c_01462	JN1b_01385	JN2a_01903	JN2c_01383	JN2-15_01452	JN2b_01420	JN2d_01415	JN2-26_01425
yfeX		putative deferrochelatase/peroxidase YfeX		10	1	1	899	899	JN1-42_01468	JN1a_01560	JN1c_01463	JN1b_01386	JN2a_01904	JN2c_01384	JN2-15_01453	JN2b_01421	JN2d_01416	JN2-26_01426
cysP		Thiosulfate-binding protein		10	1	1	1016	1016	JN1-42_01469	JN1a_01561	JN1c_01464	JN1b_01387	JN2a_01905	JN2c_01385	JN2-15_01454	JN2b_01422	JN2d_01417	JN2-26_01427
cysT		Sulfate transport system permease protein CysT		10	1	1	833	833	JN1-42_01470	JN1a_01562	JN1c_01465	JN1b_01388	JN2a_01906	JN2c_01386	JN2-15_01455	JN2b_01423	JN2d_01418	JN2-26_01428
cysW		Sulfate transport system permease protein CysW		10	1	1	875	875	JN1-42_01471	JN1a_01563	JN1c_01466	JN1b_01389	JN2a_01907	JN2c_01387	JN2-15_01456	JN2b_01424	JN2d_01419	JN2-26_01429
cysA		Sulfate/thiosulfate import ATP-binding protein CysA		10	1	1	1094	1094	JN1-42_01472	JN1a_01564	JN1c_01467	JN1b_01390	JN2a_01908	JN2c_01388	JN2-15_01457	JN2b_01425	JN2d_01420	JN2-26_01430
cysM		Cysteine synthase B		10	1	1	911	911	JN1-42_01473	JN1a_01565	JN1c_01468	JN1b_01391	JN2a_01909	JN2c_01389	JN2-15_01458	JN2b_01426	JN2d_01421	JN2-26_01431
yybH		putative protein YybH		10	1	1	395	395	JN1-42_01474	JN1a_01566	JN1c_01469	JN1b_01392	JN2a_01910	JN2c_01390	JN2-15_01459	JN2b_01427	JN2d_01422	JN2-26_01432
ptsJ		Vitamin B6 salvage pathway transcriptional repressor PtsJ		10	1	1	1298	1298	JN1-42_01475	JN1a_01567	JN1c_01470	JN1b_01393	JN2a_01911	JN2c_01391	JN2-15_01460	JN2b_01428	JN2d_01423	JN2-26_01433
pdxK		Pyridoxine/pyridoxal/pyridoxamine kinase		10	1	1	866	866	JN1-42_01476	JN1a_01568	JN1c_01471	JN1b_01394	JN2a_01912	JN2c_01392	JN2-15_01461	JN2b_01429	JN2d_01424	JN2-26_01434
group_3394		hypothetical protein		10	1	1	239	239	JN1-42_01477	JN1a_01569	JN1c_01472	JN1b_01395	JN2a_01913	JN2c_01393	JN2-15_01462	JN2b_01430	JN2d_01425	JN2-26_01435
crr		PTS system glucose-specific EIIA component		10	1	1	509	509	JN1-42_01478	JN1a_01570	JN1c_01473	JN1b_01396	JN2a_01914	JN2c_01394	JN2-15_01463	JN2b_01431	JN2d_01426	JN2-26_01436
ptsI		Phosphoenolpyruvate-protein phosphotransferase		10	1	1	1727	1727	JN1-42_01479	JN1a_01571	JN1c_01474	JN1b_01397	JN2a_01915	JN2c_01395	JN2-15_01464	JN2b_01432	JN2d_01427	JN2-26_01437
ptsH		Phosphocarrier protein HPr		10	1	1	257	257	JN1-42_01480	JN1a_01572	JN1c_01475	JN1b_01398	JN2a_01916	JN2c_01396	JN2-15_01465	JN2b_01433	JN2d_01428	JN2-26_01438
cysK		Cysteine synthase A		10	1	1	971	971	JN1-42_01481	JN1a_01573	JN1c_01476	JN1b_01399	JN2a_01917	JN2c_01397	JN2-15_01466	JN2b_01434	JN2d_01429	JN2-26_01439
cysZ		Sulfate transporter CysZ		10	1	1	761	761	JN1-42_01482	JN1a_01574	JN1c_01477	JN1b_01400	JN2a_01918	JN2c_01398	JN2-15_01467	JN2b_01435	JN2d_01430	JN2-26_01440
zipA		Cell division protein ZipA		10	1	1	1061	1061	JN1-42_01483	JN1a_01575	JN1c_01478	JN1b_01401	JN2a_01919	JN2c_01399	JN2-15_01468	JN2b_01436	JN2d_01431	JN2-26_01441
ligA		DNA ligase		10	1	1	2015	2015	JN1-42_01484	JN1a_01576	JN1c_01479	JN1b_01402	JN2a_01920	JN2c_01400	JN2-15_01469	JN2b_01437	JN2d_01432	JN2-26_01442
group_257		hypothetical protein		10	1	1	179	218	JN1-42_01485	JN1a_01577	JN1c_01480	JN1b_01403	JN2a_01921	JN2c_01401	JN2-15_01470	JN2b_01438	JN2d_01433	JN2-26_01443
group_5267		hypothetical protein		10	1	1	998	998	JN1-42_01486	JN1a_01578	JN1c_01481	JN1b_01404	JN2a_01922	JN2c_01402	JN2-15_01471	JN2b_01439	JN2d_01434	JN2-26_01444
cynR_1		HTH-type transcriptional regulator CynR		10	1	1	926	926	JN1-42_01487	JN1a_01579	JN1c_01482	JN1b_01405	JN2a_01923	JN2c_01403	JN2-15_01472	JN2b_01440	JN2d_01435	JN2-26_01445
gltX		Glutamate--tRNA ligase		10	1	1	1418	1418	JN1-42_01492	JN1a_01584	JN1c_01487	JN1b_01411	JN2a_01929	JN2c_01409	JN2-15_01477	JN2b_01445	JN2d_01440	JN2-26_01450
group_3275		hypothetical protein		10	1	1	392	392	JN1-42_01493	JN1a_01585	JN1c_01488	JN1b_01412	JN2a_01930	JN2c_01410	JN2-15_01478	JN2b_01446	JN2d_01441	JN2-26_01451
group_4392		hypothetical protein		10	1	1	353	353	JN1-42_01494	JN1a_01586	JN1c_01489	JN1b_01413	JN2a_01931	JN2c_01411	JN2-15_01479	JN2b_01447	JN2d_01442	JN2-26_01452
pdeA		putative cyclic di-GMP phosphodiesterase PdeA		10	1	1	2171	2213	JN1-42_01497	JN1a_01589	JN1c_01492	JN1b_01416	JN2a_01934	JN2c_01414	JN2-15_01482	JN2b_01450	JN2d_01445	JN2-26_01455
nupC_1		Nucleoside permease NupC		10	1	1	1202	1202	JN1-42_01498	JN1a_01590	JN1c_01493	JN1b_01417	JN2a_01935	JN2c_01415	JN2-15_01483	JN2b_01451	JN2d_01446	JN2-26_01456
mntH		Divalent metal cation transporter MntH		10	1	1	1241	1241	JN1-42_01499	JN1a_01591	JN1c_01494	JN1b_01418	JN2a_01936	JN2c_01416	JN2-15_01484	JN2b_01452	JN2d_01447	JN2-26_01457
group_6447		hypothetical protein		10	1	1	359	359	JN1-42_01500	JN1a_01592	JN1c_01495	JN1b_01419	JN2a_01937	JN2c_01417	JN2-15_01485	JN2b_01453	JN2d_01448	JN2-26_01458
gpr		L-glyceraldehyde 3-phosphate reductase		10	1	1	992	992	JN1-42_01501	JN1a_01593	JN1c_01496	JN1b_01420	JN2a_01938	JN2c_01418	JN2-15_01486	JN2b_01454	JN2d_01449	JN2-26_01459
ipdC		Indole-3-pyruvate decarboxylase		10	1	1	1661	1661	JN1-42_01502	JN1a_01594	JN1c_01497	JN1b_01421	JN2a_01939	JN2c_01419	JN2-15_01487	JN2b_01455	JN2d_01450	JN2-26_01460
yfeO		Putative ion-transport protein YfeO		10	1	1	1235	1235	JN1-42_01503	JN1a_01595	JN1c_01498	JN1b_01422	JN2a_01940	JN2c_01420	JN2-15_01488	JN2b_01456	JN2d_01451	JN2-26_01461
glk		Glucokinase		10	1	1	965	965	JN1-42_01504	JN1a_01596	JN1c_01499	JN1b_01423	JN2a_01941	JN2c_01421	JN2-15_01489	JN2b_01457	JN2d_01452	JN2-26_01462
ypdB		Transcriptional regulatory protein YpdB		10	1	1	737	737	JN1-42_01505	JN1a_01597	JN1c_01500	JN1b_01424	JN2a_01942	JN2c_01422	JN2-15_01490	JN2b_01458	JN2d_01453	JN2-26_01463
ypdA		Sensor histidine kinase YpdA		10	1	1	1697	1697	JN1-42_01506	JN1a_01598	JN1c_01501	JN1b_01425	JN2a_01943	JN2c_01423	JN2-15_01491	JN2b_01459	JN2d_01454	JN2-26_01464
alaC		Glutamate-pyruvate aminotransferase AlaC		10	1	1	1214	1214	JN1-42_01507	JN1a_01599	JN1c_01502	JN1b_01426	JN2a_01944	JN2c_01424	JN2-15_01492	JN2b_01460	JN2d_01455	JN2-26_01465
yycB		putative transporter YycB		10	1	1	1196	1196	JN1-42_01508	JN1a_01600	JN1c_01503	JN1b_01427	JN2a_01945	JN2c_01425	JN2-15_01493	JN2b_01461	JN2d_01456	JN2-26_01466
guaD_1		Guanine deaminase		10	1	1	458	458	JN1-42_01509	JN1a_01601	JN1c_01504	JN1b_01428	JN2a_01946	JN2c_01426	JN2-15_01494	JN2b_01462	JN2d_01457	JN2-26_01467
cynR_2		HTH-type transcriptional regulator CynR		10	1	1	908	920	JN1-42_01510	JN1a_01602	JN1c_01505	JN1b_01429	JN2a_01947	JN2c_01427	JN2-15_01495	JN2b_01463	JN2d_01458	JN2-26_01468
group_7044		hypothetical protein		10	1	1	881	881	JN1-42_01511	JN1a_01603	JN1c_01506	JN1b_01430	JN2a_01948	JN2c_01428	JN2-15_01496	JN2b_01464	JN2d_01459	JN2-26_01469
group_5700		hypothetical protein		10	1	1	482	482	JN1-42_01512	JN1a_01604	JN1c_01507	JN1b_01431	JN2a_01949	JN2c_01429	JN2-15_01497	JN2b_01465	JN2d_01460	JN2-26_01470
group_792		hypothetical protein	type VI secretion system Tss operon and other proteins	6	1	1	1349	1349	JN1-42_01513	JN1a_01605	JN1c_01508	JN1b_01432	JN2a_01950	JN2c_01430
group_793		hypothetical protein	type VI secretion system Tss operon and other proteins	6	1	1	689	689	JN1-42_01514	JN1a_01606	JN1c_01509	JN1b_01433	JN2a_01951	JN2c_01431
group_794		hypothetical protein	type VI secretion system Tss operon and other proteins	6	1	1	1676	1676	JN1-42_01515	JN1a_01607	JN1c_01510	JN1b_01434	JN2a_01952	JN2c_01432
group_795	hcpA_3	Major exported protein	type VI secretion system Tss operon and other proteins	6	1	1	491	491	JN1-42_01516	JN1a_01608	JN1c_01511	JN1b_01435	JN2a_01953	JN2c_01433
group_796		hypothetical protein	type VI secretion system Tss operon and other proteins	6	1	1	164	164	JN1-42_01517	JN1a_01609	JN1c_01512	JN1b_01436	JN2a_01954	JN2c_01434
group_258		hypothetical protein	type VI secretion system Tss operon and other proteins	6	1	1	2357	2357	JN1-42_01518	JN1a_01610	JN1c_01513	JN1b_01437	JN2a_01955	JN2c_01435
group_797		hypothetical protein	type VI secretion system Tss operon and other proteins	6	1	1	542	542	JN1-42_01519	JN1a_01611	JN1c_01514	JN1b_01438	JN2a_01956	JN2c_01436
group_798		hypothetical protein	type VI secretion system Tss operon and other proteins	6	1	1	2744	2744	JN1-42_01520	JN1a_01612	JN1c_01515	JN1b_01439	JN2a_01957	JN2c_01437
group_799		hypothetical protein	type VI secretion system Tss operon and other proteins	6	1	1	443	443	JN1-42_01521	JN1a_01613	JN1c_01516	JN1b_01440	JN2a_01958	JN2c_01438
group_800		hypothetical protein	type VI secretion system Tss operon and other proteins	6	1	1	269	269	JN1-42_01522	JN1a_01614	JN1c_01517	JN1b_01441	JN2a_01959	JN2c_01439
group_801		hypothetical protein	type VI secretion system Tss operon and other proteins	6	1	1	263	263	JN1-42_01523	JN1a_01615	JN1c_01518	JN1b_01442	JN2a_01960	JN2c_01440
group_802		hypothetical protein	type VI secretion system Tss operon and other proteins	6	1	1	1208	1208	JN1-42_01524	JN1a_01616	JN1c_01519	JN1b_01443	JN2a_01961	JN2c_01441
group_803		hypothetical protein	type VI secretion system Tss operon and other proteins	6	1	1	3371	3371	JN1-42_01525	JN1a_01617	JN1c_01520	JN1b_01444	JN2a_01962	JN2c_01442
group_259		hypothetical protein	type VI secretion system Tss operon and other proteins	6	1	1	149	149	JN1-42_01526	JN1a_01618	JN1c_01521	JN1b_01445	JN2a_01963	JN2c_01443
group_804		hypothetical protein	type VI secretion system Tss operon and other proteins	6	1	1	107	107	JN1-42_01527	JN1a_01619	JN1c_01522	JN1b_01446	JN2a_01964	JN2c_01444
group_260		hypothetical protein	type VI secretion system Tss operon and other proteins	6	1	1	1607	1607	JN1-42_01528	JN1a_01620	JN1c_01523	JN1b_01447	JN2a_01965	JN2c_01445
group_805		hypothetical protein	type VI secretion system Tss operon and other proteins	6	1	1	1769	1769	JN1-42_01529	JN1a_01621	JN1c_01524	JN1b_01449	JN2a_01967	JN2c_01447
group_261		hypothetical protein	type VI secretion system Tss operon and other proteins	6	1	1	1082	1082	JN1-42_01530	JN1a_01622	JN1c_01525	JN1b_01450	JN2a_01968	JN2c_01448
group_806		hypothetical protein	type VI secretion system Tss operon and other proteins	3	1	1	524	524	JN1-42_01531	JN1a_01623	JN1c_01526
group_807		hypothetical protein	type VI secretion system Tss operon and other proteins	3	1	1	2321	2321	JN1-42_01532	JN1a_01624	JN1c_01527
group_808		hypothetical protein	type VI secretion system Tss operon and other proteins	3	1	1	503	503	JN1-42_01533	JN1a_01625	JN1c_01528
group_809		hypothetical protein	type VI secretion system Tss operon and other proteins	3	1	1	344	344	JN1-42_01534	JN1a_01626	JN1c_01529
group_810		hypothetical protein	type VI secretion system Tss operon and other proteins	3	1	1	770	770	JN1-42_01535	JN1a_01627	JN1c_01530
group_811		hypothetical protein	type VI secretion system Tss operon and other proteins	3	1	1	722	722	JN1-42_01536	JN1a_01628	JN1c_01531
group_82		hypothetical protein	type VI secretion system Tss operon and other proteins	6	1	1	1256	2471	JN1-42_01537	JN1a_01629	JN1c_01532	JN1b_01452	JN2a_01970	JN2c_01450
group_83		hypothetical protein	type VI secretion system Tss operon and other proteins	3	1	1	464	464	JN1-42_01538	JN1a_01630	JN1c_01533
group_262		hypothetical protein	type VI secretion system Tss operon and other proteins	6	1	1	611	884	JN1-42_01539	JN1a_01631	JN1c_01534	JN1b_01454	JN2a_01972	JN2c_01452
group_263		hypothetical protein	type VI secretion system Tss operon and other proteins	6	1	1	485	557	JN1-42_01540	JN1a_01632	JN1c_01535	JN1b_01455	JN2a_01973	JN2c_01453
group_812		hypothetical protein	type VI secretion system Tss operon and other proteins	6	1	1	533	533	JN1-42_01541	JN1a_01633	JN1c_01536	JN1b_01456	JN2a_01974	JN2c_01454
yfdC		Inner membrane protein YfdC		10	1	1	929	929	JN1-42_01543	JN1a_01635	JN1c_01538	JN1b_01458	JN2a_01976	JN2c_01456	JN2-15_01526	JN2b_01467	JN2d_01462	JN2-26_01472
mlaA		putative phospholipid-binding lipoprotein MlaA		10	1	1	761	761	JN1-42_01544	JN1a_01636	JN1c_01539	JN1b_01459	JN2a_01977	JN2c_01457	JN2-15_01527	JN2b_01468	JN2d_01463	JN2-26_01473
fadL		Long-chain fatty acid transport protein		10	1	1	1322	1322	JN1-42_01545	JN1a_01637	JN1c_01540	JN1b_01460	JN2a_01978	JN2c_01458	JN2-15_01528	JN2b_01469	JN2d_01464	JN2-26_01474
group_4153		hypothetical protein		10	1	1	284	284	JN1-42_01546	JN1a_01638	JN1c_01541	JN1b_01461	JN2a_01979	JN2c_01459	JN2-15_01529	JN2b_01470	JN2d_01465	JN2-26_01475
fadI		3-ketoacyl-CoA thiolase FadI		10	1	1	1310	1310	JN1-42_01547	JN1a_01639	JN1c_01542	JN1b_01462	JN2a_01980	JN2c_01460	JN2-15_01530	JN2b_01471	JN2d_01466	JN2-26_01476
fadJ		Fatty acid oxidation complex subunit alpha		10	1	1	2144	2144	JN1-42_01548	JN1a_01640	JN1c_01543	JN1b_01463	JN2a_01981	JN2c_01461	JN2-15_01531	JN2b_01472	JN2d_01467	JN2-26_01477
sixA		Phosphohistidine phosphatase SixA		10	1	1	386	386	JN1-42_01549	JN1a_01641	JN1c_01544	JN1b_01464	JN2a_01982	JN2c_01462	JN2-15_01532	JN2b_01473	JN2d_01468	JN2-26_01478
mutS2		Endonuclease MutS2		10	1	1	551	551	JN1-42_01550	JN1a_01642	JN1c_01545	JN1b_01465	JN2a_01983	JN2c_01463	JN2-15_01533	JN2b_01474	JN2d_01469	JN2-26_01479
prmB		50S ribosomal protein L3 glutamine methyltransferase		10	1	1	932	1004	JN1-42_01551	JN1a_01643	JN1c_01546	JN1b_01466	JN2a_01984	JN2c_01464	JN2-15_01534	JN2b_01475	JN2d_01470	JN2-26_01480
aroC		Chorismate synthase		10	1	1	1085	1085	JN1-42_01552	JN1a_01644	JN1c_01547	JN1b_01467	JN2a_01985	JN2c_01465	JN2-15_01535	JN2b_01476	JN2d_01471	JN2-26_01481
mepA		Penicillin-insensitive murein endopeptidase		10	1	1	824	824	JN1-42_01553	JN1a_01645	JN1c_01548	JN1b_01468	JN2a_01986	JN2c_01466	JN2-15_01536	JN2b_01477	JN2d_01472	JN2-26_01482
yfcA		putative membrane transporter protein YfcA		10	1	1	617	809	JN1-42_01554	JN1a_01646	JN1c_01549	JN1b_01469	JN2a_01987	JN2c_01467	JN2-15_01537	JN2b_01478	JN2d_01473	JN2-26_01483
epmC		Elongation factor P hydroxylase		10	1	1	548	548	JN1-42_01555	JN1a_01647	JN1c_01550	JN1b_01470	JN2a_01988	JN2c_01468	JN2-15_01538	JN2b_01479	JN2d_01474	JN2-26_01485
group_3957		hypothetical protein		10	1	1	281	281	JN1-42_01556	JN1a_01648	JN1c_01551	JN1b_01471	JN2a_01989	JN2c_01469	JN2-15_01539	JN2b_01480	JN2d_01475	JN2-26_01486
mnmC		tRNA 5-methylaminomethyl-2-thiouridine biosynthesis bifunctional protein MnmC		10	1	1	1988	1988	JN1-42_01557	JN1a_01649	JN1c_01552	JN1b_01472	JN2a_01990	JN2c_01470	JN2-15_01540	JN2b_01481	JN2d_01476	JN2-26_01487
fabB		3-oxoacyl-[acyl-carrier-protein] synthase 1		10	1	1	1220	1220	JN1-42_01558	JN1a_01650	JN1c_01553	JN1b_01473	JN2a_01991	JN2c_01471	JN2-15_01541	JN2b_01482	JN2d_01477	JN2-26_01488
yfcJ		putative MFS-type transporter YfcJ		10	1	1	1175	1175	JN1-42_01559	JN1a_01651	JN1c_01554	JN1b_01474	JN2a_01992	JN2c_01472	JN2-15_01542	JN2b_01483	JN2d_01478	JN2-26_01489
flk		Flagellar regulator flk		10	1	1	977	977	JN1-42_01560	JN1a_01652	JN1c_01555	JN1b_01475	JN2a_01993	JN2c_01473	JN2-15_01543	JN2b_01484	JN2d_01479	JN2-26_01490
pdxB		Erythronate-4-phosphate dehydrogenase		10	1	1	1136	1136	JN1-42_01561	JN1a_01653	JN1c_01556	JN1b_01476	JN2a_01994	JN2c_01474	JN2-15_01544	JN2b_01485	JN2d_01480	JN2-26_01491
usg		USG-1 protein		10	1	1	1013	1013	JN1-42_01562	JN1a_01654	JN1c_01557	JN1b_01477	JN2a_01995	JN2c_01475	JN2-15_01545	JN2b_01486	JN2d_01481	JN2-26_01492
truA		tRNA pseudouridine synthase A		10	1	1	812	812	JN1-42_01563	JN1a_01655	JN1c_01558	JN1b_01478	JN2a_01996	JN2c_01476	JN2-15_01546	JN2b_01487	JN2d_01482	JN2-26_01493
dedA		Protein DedA		10	1	1	659	659	JN1-42_01564	JN1a_01656	JN1c_01559	JN1b_01479	JN2a_01997	JN2c_01477	JN2-15_01547	JN2b_01488	JN2d_01483	JN2-26_01494
accD		Acetyl-coenzyme A carboxylase carboxyl transferase subunit beta		10	1	1	983	983	JN1-42_01565	JN1a_01657	JN1c_01560	JN1b_01480	JN2a_01998	JN2c_01478	JN2-15_01548	JN2b_01489	JN2d_01484	JN2-26_01495
folC		Dihydrofolate synthase/folylpolyglutamate synthase		10	1	1	1268	1268	JN1-42_01566	JN1a_01658	JN1c_01561	JN1b_01481	JN2a_01999	JN2c_01479	JN2-15_01549	JN2b_01490	JN2d_01485	JN2-26_01496
dedD		Cell division protein DedD		10	1	1	689	689	JN1-42_01567	JN1a_01659	JN1c_01562	JN1b_01482	JN2a_02000	JN2c_01480	JN2-15_01550	JN2b_01491	JN2d_01486	JN2-26_01497
cvpA		Colicin V production protein		10	1	1	488	488	JN1-42_01568	JN1a_01660	JN1c_01563	JN1b_01483	JN2a_02001	JN2c_01481	JN2-15_01551	JN2b_01492	JN2d_01487	JN2-26_01498
purF		Amidophosphoribosyltransferase		10	1	1	1517	1517	JN1-42_01569	JN1a_01661	JN1c_01564	JN1b_01484	JN2a_02002	JN2c_01482	JN2-15_01552	JN2b_01493	JN2d_01488	JN2-26_01499
ubiX		Flavin prenyltransferase UbiX		10	1	1	569	632	JN1-42_01570	JN1a_01662	JN1c_01565	JN1b_01485	JN2a_02003	JN2c_01483	JN2-15_01558	JN2b_01494	JN2d_01489	JN2-26_01500
argT		Lysine/arginine/ornithine-binding periplasmic protein		10	1	1	782	782	JN1-42_01571	JN1a_01663	JN1c_01566	JN1b_01486	JN2a_02004	JN2c_01484	JN2-15_01559	JN2b_01495	JN2d_01490	JN2-26_01501
hisJ_1		Histidine-binding periplasmic protein		10	1	1	782	782	JN1-42_01572	JN1a_01664	JN1c_01567	JN1b_01487	JN2a_02005	JN2c_01485	JN2-15_01560	JN2b_01496	JN2d_01491	JN2-26_01502
hisQ_1		Histidine transport system permease protein HisQ		10	1	1	686	686	JN1-42_01573	JN1a_01665	JN1c_01568	JN1b_01488	JN2a_02006	JN2c_01486	JN2-15_01561	JN2b_01497	JN2d_01492	JN2-26_01503
hisM		Histidine transport system permease protein HisM		10	1	1	716	716	JN1-42_01574	JN1a_01666	JN1c_01569	JN1b_01489	JN2a_02007	JN2c_01487	JN2-15_01562	JN2b_01498	JN2d_01493	JN2-26_01504
hisP		Histidine transport ATP-binding protein HisP		10	1	1	773	773	JN1-42_01575	JN1a_01667	JN1c_01570	JN1b_01490	JN2a_02008	JN2c_01488	JN2-15_01563	JN2b_01499	JN2d_01494	JN2-26_01505
group_813		hypothetical protein		3	1	1	527	527	JN1-42_01576	JN1a_01668	JN1c_01571
group_3356		Epimerase family protein		10	1	1	893	893	JN1-42_01577	JN1a_01669	JN1c_01572	JN1b_01492	JN2a_02010	JN2c_01490	JN2-15_01565	JN2b_01501	JN2d_01496	JN2-26_01507
folX		Dihydroneopterin triphosphate 2'-epimerase		10	1	1	362	362	JN1-42_01578	JN1a_01670	JN1c_01573	JN1b_01493	JN2a_02011	JN2c_01491	JN2-15_01566	JN2b_01502	JN2d_01497	JN2-26_01508
yfcG		Disulfide-bond oxidoreductase YfcG		10	1	1	629	629	JN1-42_01579	JN1a_01671	JN1c_01574	JN1b_01494	JN2a_02012	JN2c_01492	JN2-15_01567	JN2b_01503	JN2d_01498	JN2-26_01509
yfcF		Glutathione S-transferase YfcF		10	1	1	638	638	JN1-42_01580	JN1a_01672	JN1c_01575	JN1b_01495	JN2a_02013	JN2c_01493	JN2-15_01568	JN2b_01504	JN2d_01499	JN2-26_01510
yfcE		Phosphodiesterase YfcE		10	1	1	551	551	JN1-42_01581	JN1a_01673	JN1c_01576	JN1b_01496	JN2a_02014	JN2c_01494	JN2-15_01569	JN2b_01505	JN2d_01500	JN2-26_01511
yfcD		putative Nudix hydrolase YfcD		10	1	1	551	551	JN1-42_01582	JN1a_01674	JN1c_01577	JN1b_01497	JN2a_02015	JN2c_01495	JN2-15_01570	JN2b_01506	JN2d_01501	JN2-26_01512
pta		Phosphate acetyltransferase		10	1	1	2147	2147	JN1-42_01583	JN1a_01675	JN1c_01578	JN1b_01498	JN2a_02016	JN2c_01496	JN2-15_01571	JN2b_01507	JN2d_01502	JN2-26_01513
ackA		Acetate kinase		10	1	1	1202	1202	JN1-42_01584	JN1a_01676	JN1c_01579	JN1b_01499	JN2a_02017	JN2c_01497	JN2-15_01572	JN2b_01508	JN2d_01503	JN2-26_01514
group_3980		hypothetical protein		10	1	1	455	455	JN1-42_01585	JN1a_01677	JN1c_01580	JN1b_01500	JN2a_02018	JN2c_01498	JN2-15_01573	JN2b_01509	JN2d_01504	JN2-26_01515
group_3340		hypothetical protein		10	1	1	494	494	JN1-42_01586	JN1a_01678	JN1c_01581	JN1b_01501	JN2a_02019	JN2c_01499	JN2-15_01574	JN2b_01510	JN2d_01505	JN2-26_01516
hxpA		Hexitol phosphatase A		10	1	1	659	659	JN1-42_01587	JN1a_01679	JN1c_01582	JN1b_01502	JN2a_02020	JN2c_01500	JN2-15_01575	JN2b_01511	JN2d_01506	JN2-26_01517
group_5897		hypothetical protein		10	1	1	1832	1832	JN1-42_01588	JN1a_01680	JN1c_01583	JN1b_01503	JN2a_02021	JN2c_01501	JN2-15_01576	JN2b_01512	JN2d_01507	JN2-26_01518
yfbR		5'-deoxynucleotidase YfbR		10	1	1	599	599	JN1-42_01589	JN1a_01681	JN1c_01584	JN1b_01504	JN2a_02022	JN2c_01502	JN2-15_01577	JN2b_01513	JN2d_01508	JN2-26_01519
alaA		Glutamate-pyruvate aminotransferase AlaA		10	1	1	1217	1217	JN1-42_01590	JN1a_01682	JN1c_01585	JN1b_01505	JN2a_02023	JN2c_01503	JN2-15_01578	JN2b_01514	JN2d_01509	JN2-26_01520
cmpR_1		HTH-type transcriptional activator CmpR		10	1	1	926	926	JN1-42_01591	JN1a_01683	JN1c_01586	JN1b_01506	JN2a_02024	JN2c_01504	JN2-15_01579	JN2b_01515	JN2d_01510	JN2-26_01521
ndhC		NAD(P)H-quinone oxidoreductase subunit 3, chloroplastic		10	1	1	359	359	JN1-42_01592	JN1a_01684	JN1c_01587	JN1b_01507	JN2a_02025	JN2c_01505	JN2-15_01580	JN2b_01516	JN2d_01511	JN2-26_01522
nuoB		NADH-quinone oxidoreductase subunit B		10	1	1	674	674	JN1-42_01593	JN1a_01685	JN1c_01588	JN1b_01508	JN2a_02026	JN2c_01506	JN2-15_01581	JN2b_01517	JN2d_01512	JN2-26_01523
nuoC		NADH-quinone oxidoreductase subunit C/D		10	1	1	1808	1808	JN1-42_01594	JN1a_01686	JN1c_01589	JN1b_01509	JN2a_02027	JN2c_01507	JN2-15_01582	JN2b_01518	JN2d_01513	JN2-26_01524
nuoE		NADH-quinone oxidoreductase subunit E		10	1	1	500	500	JN1-42_01595	JN1a_01687	JN1c_01590	JN1b_01510	JN2a_02028	JN2c_01508	JN2-15_01583	JN2b_01519	JN2d_01514	JN2-26_01525
nuoF		NADH-quinone oxidoreductase subunit F		10	1	1	1337	1337	JN1-42_01596	JN1a_01688	JN1c_01591	JN1b_01511	JN2a_02029	JN2c_01509	JN2-15_01584	JN2b_01520	JN2d_01515	JN2-26_01526
nuoG		NADH-quinone oxidoreductase subunit G		10	1	1	2726	2726	JN1-42_01597	JN1a_01689	JN1c_01592	JN1b_01512	JN2a_02030	JN2c_01510	JN2-15_01585	JN2b_01521	JN2d_01516	JN2-26_01527
nuoH		NADH-quinone oxidoreductase subunit H		10	1	1	977	977	JN1-42_01598	JN1a_01690	JN1c_01593	JN1b_01513	JN2a_02031	JN2c_01511	JN2-15_01586	JN2b_01522	JN2d_01517	JN2-26_01528
nuoI		NADH-quinone oxidoreductase subunit I		10	1	1	542	542	JN1-42_01599	JN1a_01691	JN1c_01594	JN1b_01514	JN2a_02032	JN2c_01512	JN2-15_01587	JN2b_01523	JN2d_01518	JN2-26_01529
nuoJ		NADH-quinone oxidoreductase subunit J		10	1	1	554	554	JN1-42_01600	JN1a_01692	JN1c_01595	JN1b_01515	JN2a_02033	JN2c_01513	JN2-15_01588	JN2b_01524	JN2d_01519	JN2-26_01530
nuoK		NADH-quinone oxidoreductase subunit K		10	1	1	302	302	JN1-42_01601	JN1a_01693	JN1c_01596	JN1b_01516	JN2a_02034	JN2c_01514	JN2-15_01589	JN2b_01525	JN2d_01520	JN2-26_01531
nuoL		NADH-quinone oxidoreductase subunit L		10	1	1	1841	1841	JN1-42_01602	JN1a_01694	JN1c_01597	JN1b_01517	JN2a_02035	JN2c_01515	JN2-15_01590	JN2b_01526	JN2d_01521	JN2-26_01532
nuoM		NADH-quinone oxidoreductase subunit M		10	1	1	1529	1529	JN1-42_01603	JN1a_01695	JN1c_01598	JN1b_01518	JN2a_02036	JN2c_01516	JN2-15_01591	JN2b_01527	JN2d_01522	JN2-26_01533
nuoN		NADH-quinone oxidoreductase subunit N		10	1	1	1457	1457	JN1-42_01604	JN1a_01696	JN1c_01599	JN1b_01519	JN2a_02037	JN2c_01517	JN2-15_01592	JN2b_01528	JN2d_01523	JN2-26_01534
rbn_1		Ribonuclease BN		10	1	1	920	920	JN1-42_01605	JN1a_01697	JN1c_01600	JN1b_01520	JN2a_02038	JN2c_01518	JN2-15_01593	JN2b_01529	JN2d_01524	JN2-26_01535
group_6565		hypothetical protein		10	1	1	458	461	JN1-42_01606	JN1a_01698	JN1c_01601	JN1b_01521	JN2a_02039	JN2c_01519	JN2-15_01594	JN2b_01530	JN2d_01525	JN2-26_01536
menF		Isochorismate synthase MenF		10	1	1	1289	1289	JN1-42_01607	JN1a_01699	JN1c_01602	JN1b_01522	JN2a_02040	JN2c_01520	JN2-15_01595	JN2b_01531	JN2d_01526	JN2-26_01537
menD		2-succinyl-5-enolpyruvyl-6-hydroxy-3-cyclohexene-1-carboxylate synthase		10	1	1	1670	1670	JN1-42_01608	JN1a_01700	JN1c_01603	JN1b_01523	JN2a_02041	JN2c_01521	JN2-15_01596	JN2b_01532	JN2d_01527	JN2-26_01538
menH_2		2-succinyl-6-hydroxy-2,4-cyclohexadiene-1-carboxylate synthase		10	1	1	758	758	JN1-42_01609	JN1a_01701	JN1c_01604	JN1b_01524	JN2a_02042	JN2c_01522	JN2-15_01597	JN2b_01533	JN2d_01528	JN2-26_01539
menB		1,4-dihydroxy-2-naphthoyl-CoA synthase		10	1	1	857	857	JN1-42_01610	JN1a_01702	JN1c_01605	JN1b_01525	JN2a_02043	JN2c_01523	JN2-15_01598	JN2b_01534	JN2d_01529	JN2-26_01540
menC		o-succinylbenzoate synthase		10	1	1	965	965	JN1-42_01611	JN1a_01703	JN1c_01606	JN1b_01526	JN2a_02044	JN2c_01524	JN2-15_01599	JN2b_01535	JN2d_01530	JN2-26_01541
menE		2-succinylbenzoate--CoA ligase		10	1	1	1376	1376	JN1-42_01612	JN1a_01704	JN1c_01607	JN1b_01527	JN2a_02045	JN2c_01525	JN2-15_01600	JN2b_01536	JN2d_01531	JN2-26_01542
nudI		Nucleoside triphosphatase NudI		10	1	1	422	425	JN1-42_01613	JN1a_01705	JN1c_01608	JN1b_01528	JN2a_02046	JN2c_01526	JN2-15_01601	JN2b_01537	JN2d_01532	JN2-26_01543
group_6876		ISNCY family transposase ISRor2		10	1	1	941	953	JN1-42_01614	JN1a_01706	JN1c_01609	JN1b_01529	JN2a_02047	JN2c_01527	JN2-15_01602	JN2b_01538	JN2d_01533	JN2-26_01544
group_3758		hypothetical protein		10	1	1	542	542	JN1-42_01615	JN1a_01707	JN1c_01610	JN1b_01530	JN2a_02048	JN2c_01528	JN2-15_01603	JN2b_01539	JN2d_01534	JN2-26_01545
pncC_2		Nicotinamide-nucleotide amidohydrolase PncC		10	1	1	1196	1196	JN1-42_01616	JN1a_01708	JN1c_01611	JN1b_01531	JN2a_02049	JN2c_01529	JN2-15_01604	JN2b_01540	JN2d_01535	JN2-26_01546
rhmR		putative HTH-type transcriptional regulator RhmR		10	1	1	785	785	JN1-42_01617	JN1a_01709	JN1c_01612	JN1b_01532	JN2a_02050	JN2c_01530	JN2-15_01605	JN2b_01541	JN2d_01536	JN2-26_01547
rhmD		L-rhamnonate dehydratase		10	1	1	1205	1205	JN1-42_01618	JN1a_01710	JN1c_01613	JN1b_01533	JN2a_02051	JN2c_01531	JN2-15_01606	JN2b_01542	JN2d_01537	JN2-26_01548
rhmT		Inner membrane transport protein RhmT		10	1	1	1292	1292	JN1-42_01619	JN1a_01711	JN1c_01614	JN1b_01534	JN2a_02052	JN2c_01532	JN2-15_01607	JN2b_01543	JN2d_01538	JN2-26_01549
rhmA		2-keto-3-deoxy-L-rhamnonate aldolase		10	1	1	803	803	JN1-42_01620	JN1a_01712	JN1c_01615	JN1b_01535	JN2a_02053	JN2c_01533	JN2-15_01608	JN2b_01544	JN2d_01539	JN2-26_01550
glpC		Anaerobic glycerol-3-phosphate dehydrogenase subunit C		10	1	1	1178	1178	JN1-42_01621	JN1a_01713	JN1c_01616	JN1b_01536	JN2a_02054	JN2c_01534	JN2-15_01609	JN2b_01545	JN2d_01540	JN2-26_01551
glpB		Anaerobic glycerol-3-phosphate dehydrogenase subunit B		10	1	1	1259	1259	JN1-42_01622	JN1a_01714	JN1c_01617	JN1b_01537	JN2a_02055	JN2c_01535	JN2-15_01610	JN2b_01546	JN2d_01541	JN2-26_01552
glpA		Anaerobic glycerol-3-phosphate dehydrogenase subunit A		10	1	1	1622	1622	JN1-42_01623	JN1a_01715	JN1c_01618	JN1b_01538	JN2a_02056	JN2c_01536	JN2-15_01611	JN2b_01547	JN2d_01542	JN2-26_01553
glpT_1		Glycerol-3-phosphate transporter		10	1	1	1346	1346	JN1-42_01624	JN1a_01716	JN1c_01619	JN1b_01539	JN2a_02057	JN2c_01537	JN2-15_01612	JN2b_01548	JN2d_01543	JN2-26_01554
glpQ		Glycerophosphodiester phosphodiesterase, periplasmic		10	1	1	1070	1070	JN1-42_01625	JN1a_01717	JN1c_01620	JN1b_01540	JN2a_02058	JN2c_01538	JN2-15_01613	JN2b_01549	JN2d_01544	JN2-26_01555
group_270		hypothetical protein		10	1	1	254	254	JN1-42_01626	JN1a_01718	JN1c_01621	JN1b_01541	JN2a_02059	JN2c_01539	JN2-15_01614	JN2b_01550	JN2d_01545	JN2-26_01556
nrdB		Ribonucleoside-diphosphate reductase 1 subunit beta		10	1	1	1130	1130	JN1-42_01627	JN1a_01719	JN1c_01622	JN1b_01542	JN2a_02060	JN2c_01540	JN2-15_01615	JN2b_01551	JN2d_01546	JN2-26_01557
nrdA		Ribonucleoside-diphosphate reductase 1 subunit alpha		10	1	1	2285	2285	JN1-42_01628	JN1a_01720	JN1c_01623	JN1b_01543	JN2a_02061	JN2c_01541	JN2-15_01616	JN2b_01552	JN2d_01547	JN2-26_01558
ubiG		Ubiquinone biosynthesis O-methyltransferase		10	1	1	728	728	JN1-42_01629	JN1a_01721	JN1c_01624	JN1b_01544	JN2a_02062	JN2c_01542	JN2-15_01617	JN2b_01553	JN2d_01548	JN2-26_01559
gyrA		DNA gyrase subunit A		10	1	1	2633	2636	JN1-42_01630	JN1a_01722	JN1c_01625	JN1b_01545	JN2a_02063	JN2c_01543	JN2-15_01618	JN2b_01554	JN2d_01549	JN2-26_01560
rcsC_2		Sensor histidine kinase RcsC		10	1	1	2840	2840	JN1-42_01631	JN1a_01723	JN1c_01626	JN1b_01546	JN2a_02064	JN2c_01544	JN2-15_01619	JN2b_01555	JN2d_01550	JN2-26_01567
rcsB		Transcriptional regulatory protein RcsB		10	1	1	650	650	JN1-42_01632	JN1a_01724	JN1c_01627	JN1b_01547	JN2a_02065	JN2c_01545	JN2-15_01620	JN2b_01556	JN2d_01551	JN2-26_01568
rcsD		Phosphotransferase RcsD		10	1	1	2657	2657	JN1-42_01633	JN1a_01725	JN1c_01628	JN1b_01548	JN2a_02066	JN2c_01546	JN2-15_01621	JN2b_01557	JN2d_01552	JN2-26_01569
group_814	ompC	Outer membrane protein C	porin	3	1	1	1118	1118	JN1-42_01635	JN1a_01727	JN1c_01630
apbE_1		FAD:protein FMN transferase		10	1	1	1052	1052	JN1-42_01636	JN1a_01728	JN1c_01631	JN1b_01551	JN2a_02069	JN2c_01549	JN2-15_01624	JN2b_01560	JN2d_01555	JN2-26_01572
ada_2		Bifunctional transcriptional activator/DNA repair enzyme Ada		10	1	1	1064	1064	JN1-42_01637	JN1a_01729	JN1c_01632	JN1b_01552	JN2a_02070	JN2c_01550	JN2-15_01625	JN2b_01561	JN2d_01556	JN2-26_01573
alkB		Alpha-ketoglutarate-dependent dioxygenase AlkB		10	1	1	653	653	JN1-42_01638	JN1a_01730	JN1c_01633	JN1b_01553	JN2a_02071	JN2c_01551	JN2-15_01626	JN2b_01562	JN2d_01557	JN2-26_01574
yojI		ABC transporter ATP-binding/permease protein YojI		10	1	1	1643	1643	JN1-42_01639	JN1a_01731	JN1c_01634	JN1b_01554	JN2a_02072	JN2c_01552	JN2-15_01627	JN2b_01563	JN2d_01558	JN2-26_01575
group_3679		Magnesium transporter MgtE		10	1	1	1436	1436	JN1-42_01640	JN1a_01732	JN1c_01635	JN1b_01555	JN2a_02073	JN2c_01553	JN2-15_01628	JN2b_01564	JN2d_01559	JN2-26_01576
dauA_1		hypothetical protein		10	1	1	1238	1238	JN1-42_01641	JN1a_01733	JN1c_01636	JN1b_01556	JN2a_02074	JN2c_01554	JN2-15_01629	JN2b_01565	JN2d_01560	JN2-26_01577
mqo_1		Malate:quinone oxidoreductase		10	1	1	1634	1634	JN1-42_01642	JN1a_01734	JN1c_01637	JN1b_01557	JN2a_02075	JN2c_01555	JN2-15_01630	JN2b_01566	JN2d_01561	JN2-26_01578
eco		Ecotin		10	1	1	491	491	JN1-42_01643	JN1a_01735	JN1c_01638	JN1b_01558	JN2a_02076	JN2c_01556	JN2-15_01631	JN2b_01567	JN2d_01562	JN2-26_01579
group_5303		Putative transport protein		10	1	1	1109	1109	JN1-42_01644	JN1a_01736	JN1c_01639	JN1b_01559	JN2a_02077	JN2c_01557	JN2-15_01632	JN2b_01568	JN2d_01563	JN2-26_01580
yejM		Inner membrane protein YejM		10	1	1	1760	1760	JN1-42_01646	JN1a_01738	JN1c_01641	JN1b_01561	JN2a_02079	JN2c_01559	JN2-15_01634	JN2b_01641	JN2d_01637	JN2-26_01582
group_4393		hypothetical protein		10	1	1	263	263	JN1-42_01647	JN1a_01739	JN1c_01642	JN1b_01562	JN2a_02080	JN2c_01560	JN2-15_01635	JN2b_01642	JN2d_01638	JN2-26_01583
yejK		Nucleoid-associated protein YejK		10	1	1	1007	1007	JN1-42_01648	JN1a_01740	JN1c_01643	JN1b_01563	JN2a_02081	JN2c_01561	JN2-15_01636	JN2b_01643	JN2d_01639	JN2-26_01584
glcR_1		HTH-type transcriptional repressor GlcR		10	1	1	761	761	JN1-42_01649	JN1a_01741	JN1c_01644	JN1b_01564	JN2a_02082	JN2c_01562	JN2-15_01637	JN2b_01644	JN2d_01640	JN2-26_01585
nudK_2		GDP-mannose pyrophosphatase NudK		10	1	1	596	596	JN1-42_01650	JN1a_01742	JN1c_01645	JN1b_01565	JN2a_02083	JN2c_01563	JN2-15_01638	JN2b_01645	JN2d_01641	JN2-26_01586
group_5073		hypothetical protein		10	1	1	1286	1286	JN1-42_01651	JN1a_01743	JN1c_01646	JN1b_01566	JN2a_02084	JN2c_01564	JN2-15_01639	JN2b_01646	JN2d_01642	JN2-26_01587
group_5660		hypothetical protein		10	1	1	887	887	JN1-42_01652	JN1a_01744	JN1c_01647	JN1b_01567	JN2a_02085	JN2c_01565	JN2-15_01640	JN2b_01647	JN2d_01643	JN2-26_01588
rplY		50S ribosomal protein L25		10	1	1	284	284	JN1-42_01653	JN1a_01745	JN1c_01648	JN1b_01568	JN2a_02086	JN2c_01566	JN2-15_01641	JN2b_01648	JN2d_01644	JN2-26_01589
radD		Putative DNA repair helicase RadD		10	1	1	1757	1757	JN1-42_01654	JN1a_01746	JN1c_01649	JN1b_01569	JN2a_02087	JN2c_01567	JN2-15_01642	JN2b_01649	JN2d_01645	JN2-26_01590
rsuA		Ribosomal small subunit pseudouridine synthase A		10	1	1	719	719	JN1-42_01655	JN1a_01747	JN1c_01650	JN1b_01570	JN2a_02088	JN2c_01568	JN2-15_01643	JN2b_01650	JN2d_01646	JN2-26_01591
bcr_2		Bicyclomycin resistance protein		10	1	1	1196	1196	JN1-42_01656	JN1a_01748	JN1c_01651	JN1b_01571	JN2a_02089	JN2c_01569	JN2-15_01644	JN2b_01651	JN2d_01647	JN2-26_01592
yejG		putative protein YejG		10	1	1	344	344	JN1-42_01657	JN1a_01749	JN1c_01652	JN1b_01572	JN2a_02090	JN2c_01570	JN2-15_01645	JN2b_01652	JN2d_01648	JN2-26_01593
yejF		putative ABC transporter ATP-binding protein YejF		10	1	1	1589	1589	JN1-42_01658	JN1a_01750	JN1c_01653	JN1b_01573	JN2a_02091	JN2c_01571	JN2-15_01646	JN2b_01653	JN2d_01649	JN2-26_01594
yejE		Inner membrane ABC transporter permease protein YejE		10	1	1	1025	1025	JN1-42_01659	JN1a_01751	JN1c_01654	JN1b_01574	JN2a_02092	JN2c_01572	JN2-15_01647	JN2b_01654	JN2d_01650	JN2-26_01595
yejB		Inner membrane ABC transporter permease protein YejB		10	1	1	1094	1094	JN1-42_01660	JN1a_01752	JN1c_01655	JN1b_01575	JN2a_02093	JN2c_01573	JN2-15_01648	JN2b_01655	JN2d_01651	JN2-26_01596
group_4883		hypothetical protein		10	1	1	1805	1805	JN1-42_01661	JN1a_01753	JN1c_01656	JN1b_01576	JN2a_02094	JN2c_01574	JN2-15_01649	JN2b_01656	JN2d_01652	JN2-26_01597
pdeN		putative cyclic di-GMP phosphodiesterase PdeN		10	1	1	1562	1562	JN1-42_01662	JN1a_01754	JN1c_01657	JN1b_01577	JN2a_02095	JN2c_01575	JN2-15_01650	JN2b_01657	JN2d_01653	JN2-26_01598
mepS_1		Murein DD-endopeptidase MepS/Murein LD-carboxypeptidase		10	1	1	569	569	JN1-42_01663	JN1a_01755	JN1c_01658	JN1b_01578	JN2a_02096	JN2c_01576	JN2-15_01651	JN2b_01658	JN2d_01654	JN2-26_01599
lpxT		Lipid A 1-diphosphate synthase		10	1	1	704	707	JN1-42_01664	JN1a_01756	JN1c_01659	JN1b_01579	JN2a_02097	JN2c_01577	JN2-15_01652	JN2b_01659	JN2d_01655	JN2-26_01600
yeiR		Zinc-binding GTPase YeiR		10	1	1	977	977	JN1-42_01665	JN1a_01757	JN1c_01660	JN1b_01580	JN2a_02098	JN2c_01578	JN2-15_01653	JN2b_01660	JN2d_01656	JN2-26_01601
por_1		Polyol:NADP oxidoreductase		10	1	1	1466	1466	JN1-42_01666	JN1a_01758	JN1c_01661	JN1b_01581	JN2a_02099	JN2c_01579	JN2-15_01654	JN2b_01661	JN2d_01657	JN2-26_01602
uxuA_2		Mannonate dehydratase		10	1	1	1190	1190	JN1-42_01667	JN1a_01759	JN1c_01662	JN1b_01582	JN2a_02100	JN2c_01580	JN2-15_01655	JN2b_01662	JN2d_01658	JN2-26_01603
yeiP		Elongation factor P-like protein		10	1	1	572	572	JN1-42_01668	JN1a_01760	JN1c_01663	JN1b_01583	JN2a_02101	JN2c_01581	JN2-15_01656	JN2b_01663	JN2d_01659	JN2-26_01604
group_815		hypothetical protein		7	1	1	779	779	JN1-42_01669	JN1a_01761	JN1c_01664				JN2-15_01657	JN2b_01664	JN2d_01660	JN2-26_01605
setB		Sugar efflux transporter B		10	1	1	1181	1181	JN1-42_01670	JN1a_01762	JN1c_01665	JN1b_01585	JN2a_02103	JN2c_01583	JN2-15_01658	JN2b_01665	JN2d_01661	JN2-26_01606
fruB_1		Multiphosphoryl transfer protein		10	1	1	1130	1130	JN1-42_01671	JN1a_01763	JN1c_01666	JN1b_01586	JN2a_02104	JN2c_01584	JN2-15_01659	JN2b_01666	JN2d_01662	JN2-26_01607
lacC		Tagatose-6-phosphate kinase		10	1	1	938	938	JN1-42_01672	JN1a_01764	JN1c_01667	JN1b_01587	JN2a_02105	JN2c_01585	JN2-15_01660	JN2b_01667	JN2d_01663	JN2-26_01608
fruA_2		PTS system fructose-specific EIIB'BC component		10	1	1	1694	1694	JN1-42_01673	JN1a_01765	JN1c_01668	JN1b_01588	JN2a_02106	JN2c_01586	JN2-15_01661	JN2b_01668	JN2d_01664	JN2-26_01609
nfo		Endonuclease 4		10	1	1	854	854	JN1-42_01674	JN1a_01766	JN1c_01669	JN1b_01589	JN2a_02107	JN2c_01587	JN2-15_01662	JN2b_01669	JN2d_01665	JN2-26_01610
group_6270		hypothetical protein		10	1	1	1049	1049	JN1-42_01675	JN1a_01767	JN1c_01670	JN1b_01590	JN2a_02108	JN2c_01588	JN2-15_01663	JN2b_01670	JN2d_01666	JN2-26_01611
cmpR_2		HTH-type transcriptional activator CmpR		10	1	1	866	866	JN1-42_01676	JN1a_01768	JN1c_01671	JN1b_01591	JN2a_02109	JN2c_01589	JN2-15_01664	JN2b_01671	JN2d_01667	JN2-26_01612
lysP		Lysine-specific permease		10	1	1	1469	1469	JN1-42_01677	JN1a_01769	JN1c_01672	JN1b_01592	JN2a_02110	JN2c_01590	JN2-15_01665	JN2b_01672	JN2d_01668	JN2-26_01613
cirA		Colicin I receptor		10	1	1	1973	1973	JN1-42_01678	JN1a_01770	JN1c_01673	JN1b_01593	JN2a_02111	JN2c_01591	JN2-15_01666	JN2b_01673	JN2d_01669	JN2-26_01614
yeiG		S-formylglutathione hydrolase YeiG		10	1	1	833	833	JN1-42_01679	JN1a_01771	JN1c_01674	JN1b_01594	JN2a_02112	JN2c_01592	JN2-15_01667	JN2b_01674	JN2d_01670	JN2-26_01615
folE		GTP cyclohydrolase 1		10	1	1	668	668	JN1-42_01680	JN1a_01772	JN1c_01675	JN1b_01595	JN2a_02113	JN2c_01593	JN2-15_01668	JN2b_01675	JN2d_01671	JN2-26_01616
group_6396		hypothetical protein		10	1	1	1157	1157	JN1-42_01681	JN1a_01773	JN1c_01676	JN1b_01596	JN2a_02114	JN2c_01594	JN2-15_01669	JN2b_01676	JN2d_01672	JN2-26_01617
galS		HTH-type transcriptional regulator GalS		10	1	1	1022	1022	JN1-42_01682	JN1a_01774	JN1c_01677	JN1b_01597	JN2a_02115	JN2c_01595	JN2-15_01670	JN2b_01677	JN2d_01673	JN2-26_01618
mglB		D-galactose-binding periplasmic protein		10	1	1	998	998	JN1-42_01683	JN1a_01775	JN1c_01678	JN1b_01598	JN2a_02116	JN2c_01596	JN2-15_01671	JN2b_01678	JN2d_01674	JN2-26_01619
mglA_1		Galactose/methyl galactoside import ATP-binding protein MglA		10	1	1	1520	1520	JN1-42_01684	JN1a_01776	JN1c_01679	JN1b_01599	JN2a_02117	JN2c_01597	JN2-15_01672	JN2b_01679	JN2d_01675	JN2-26_01620
mglC		Galactoside transport system permease protein MglC		10	1	1	1010	1010	JN1-42_01685	JN1a_01777	JN1c_01680	JN1b_01600	JN2a_02118	JN2c_01598	JN2-15_01673	JN2b_01680	JN2d_01676	JN2-26_01621
group_6331		hypothetical protein		10	1	1	716	716	JN1-42_01686	JN1a_01778	JN1c_01681	JN1b_01601	JN2a_02119	JN2c_01599	JN2-15_01674	JN2b_01681	JN2d_01677	JN2-26_01622
cdd		Cytidine deaminase		10	1	1	884	884	JN1-42_01687	JN1a_01779	JN1c_01682	JN1b_01602	JN2a_02120	JN2c_01600	JN2-15_01675	JN2b_01682	JN2d_01678	JN2-26_01623
yohK_1		Inner membrane protein YohK		10	1	1	695	698	JN1-42_01688	JN1a_01780	JN1c_01683	JN1b_01603	JN2a_02121	JN2c_01601	JN2-15_01676	JN2b_01683	JN2d_01679	JN2-26_01624
group_4912		hypothetical protein		10	1	1	398	398	JN1-42_01689	JN1a_01781	JN1c_01684	JN1b_01604	JN2a_02122	JN2c_01602	JN2-15_01677	JN2b_01684	JN2d_01680	JN2-26_01625
dusC		tRNA-dihydrouridine(16) synthase		10	1	1	932	932	JN1-42_01690	JN1a_01782	JN1c_01685	JN1b_01605	JN2a_02123	JN2c_01603	JN2-15_01678	JN2b_01685	JN2d_01681	JN2-26_01626
oprB		Porin B		10	1	1	1364	1364	JN1-42_01691	JN1a_01783	JN1c_01686	JN1b_01606	JN2a_02124	JN2c_01604	JN2-15_01679	JN2b_01686	JN2d_01682	JN2-26_01627
bglG		Cryptic beta-glucoside bgl operon antiterminator		10	1	1	833	833	JN1-42_01692	JN1a_01784	JN1c_01687	JN1b_01607	JN2a_02125	JN2c_01605	JN2-15_01680	JN2b_01687	JN2d_01683	JN2-26_01628
bglF_2		PTS system beta-glucoside-specific EIIBCA component	carbohydrate metabolism/transport	9	1	1	1862	1862	JN1-42_01693		JN1c_01688	JN1b_01608	JN2a_02126	JN2c_01606	JN2-15_01681	JN2b_01688	JN2d_01684	JN2-26_01629
bglB		6-phospho-beta-glucosidase BglB		10	1	1	1394	1394	JN1-42_01694	JN1a_01785	JN1c_01689	JN1b_01609	JN2a_02127	JN2c_01607	JN2-15_01682	JN2b_01689	JN2d_01685	JN2-26_01630
oprM_2		Outer membrane protein OprM		10	1	1	1439	1439	JN1-42_01695	JN1a_01786	JN1c_01690	JN1b_01610	JN2a_02128	JN2c_01608	JN2-15_01683	JN2b_01690	JN2d_01686	JN2-26_01632
yohD		Inner membrane protein YohD		10	1	1	569	569	JN1-42_01696	JN1a_01787	JN1c_01691	JN1b_01611	JN2a_02129	JN2c_01609	JN2-15_01684	JN2b_01691	JN2d_01687	JN2-26_01633
yohC		Inner membrane protein YohC		10	1	1	587	587	JN1-42_01697	JN1a_01788	JN1c_01692	JN1b_01612	JN2a_02130	JN2c_01610	JN2-15_01685	JN2b_01692	JN2d_01688	JN2-26_01634
pbpG		D-alanyl-D-alanine endopeptidase		10	1	1	950	950	JN1-42_01698	JN1a_01789	JN1c_01693	JN1b_01613	JN2a_02131	JN2c_01611	JN2-15_01686	JN2b_01693	JN2d_01689	JN2-26_01635
pat_2		Phosphinothricin N-acetyltransferase		10	1	1	554	554	JN1-42_01699	JN1a_01790	JN1c_01694	JN1b_01614	JN2a_02132	JN2c_01612	JN2-15_01687	JN2b_01694	JN2d_01690	JN2-26_01636
dld		Quinone-dependent D-lactate dehydrogenase		10	1	1	1745	1745	JN1-42_01700	JN1a_01791	JN1c_01695	JN1b_01615	JN2a_02133	JN2c_01613	JN2-15_01688	JN2b_01695	JN2d_01691	JN2-26_01637
group_5234		Beta-glucosidase BoGH3B		10	1	1	2297	2297	JN1-42_01701	JN1a_01792	JN1c_01696	JN1b_01616	JN2a_02134	JN2c_01614	JN2-15_01689	JN2b_01696	JN2d_01692	JN2-26_01638
yehZ		Glycine betaine-binding protein YehZ		10	1	1	917	917	JN1-42_01702	JN1a_01793	JN1c_01697	JN1b_01617	JN2a_02135	JN2c_01615	JN2-15_01690	JN2b_01697	JN2d_01693	JN2-26_01639
yehY		Glycine betaine uptake system permease protein YehY		10	1	1	1157	1157	JN1-42_01703	JN1a_01794	JN1c_01698	JN1b_01618	JN2a_02136	JN2c_01616	JN2-15_01691	JN2b_01698	JN2d_01694	JN2-26_01640
yehX		Glycine betaine uptake system ATP-binding protein YehX		10	1	1	947	947	JN1-42_01704	JN1a_01795	JN1c_01699	JN1b_01619	JN2a_02137	JN2c_01617	JN2-15_01692	JN2b_01699	JN2d_01695	JN2-26_01641
yehW		Glycine betaine uptake system permease protein YehW		10	1	1	737	737	JN1-42_01705	JN1a_01796	JN1c_01700	JN1b_01620	JN2a_02138	JN2c_01618	JN2-15_01693	JN2b_01700	JN2d_01696	JN2-26_01642
group_3691		hypothetical protein		10	1	1	113	113	JN1-42_01706	JN1a_01797	JN1c_01701	JN1b_01621	JN2a_02139	JN2c_01619	JN2-15_01694	JN2b_01701	JN2d_01697	JN2-26_01643
btsS		Sensor histidine kinase BtsS		10	1	1	1724	1724	JN1-42_01707	JN1a_01798	JN1c_01702	JN1b_01622	JN2a_02140	JN2c_01620	JN2-15_01695	JN2b_01702	JN2d_01698	JN2-26_01644
btsR		Transcriptional regulatory protein BtsR		10	1	1	719	719	JN1-42_01708	JN1a_01799	JN1c_01703	JN1b_01623	JN2a_02141	JN2c_01621	JN2-15_01696	JN2b_01703	JN2d_01699	JN2-26_01645
group_6000		hypothetical protein		10	1	1	470	470	JN1-42_01709	JN1a_01800	JN1c_01704	JN1b_01624	JN2a_02142	JN2c_01622	JN2-15_01697	JN2b_01704	JN2d_01700	JN2-26_01646
metG		Methionine--tRNA ligase		10	1	1	2042	2042	JN1-42_01710	JN1a_01801	JN1c_01705	JN1b_01625	JN2a_02143	JN2c_01623	JN2-15_01698	JN2b_01705	JN2d_01701	JN2-26_01647
apbC		Iron-sulfur cluster carrier protein		10	1	1	1109	1109	JN1-42_01711	JN1a_01802	JN1c_01706	JN1b_01626	JN2a_02144	JN2c_01624	JN2-15_01699	JN2b_01706	JN2d_01702	JN2-26_01648
yafP_1		putative N-acetyltransferase YafP		10	1	1	461	461	JN1-42_01712	JN1a_01803	JN1c_01707	JN1b_01627	JN2a_02145	JN2c_01625	JN2-15_01700	JN2b_01707	JN2d_01703	JN2-26_01649
rcnB		Nickel/cobalt homeostasis protein RcnB		10	1	1	317	317	JN1-42_01713	JN1a_01804	JN1c_01708	JN1b_01628	JN2a_02146	JN2c_01626	JN2-15_01701	JN2b_01708	JN2d_01704	JN2-26_01650
dmlR_7		HTH-type transcriptional regulator DmlR		10	1	1	899	899	JN1-42_01714	JN1a_01805	JN1c_01709	JN1b_01629	JN2a_02147	JN2c_01627	JN2-15_01702	JN2b_01709	JN2d_01705	JN2-26_01651
adeQ		Adenine permease AdeQ		10	1	1	1343	1343	JN1-42_01715	JN1a_01806	JN1c_01710	JN1b_01630	JN2a_02148	JN2c_01628	JN2-15_01703	JN2b_01710	JN2d_01706	JN2-26_01652
ade2		Adenine deaminase 2		10	1	1	1811	1811	JN1-42_01716	JN1a_01807	JN1c_01711	JN1b_01631	JN2a_02149	JN2c_01629	JN2-15_01704	JN2b_01711	JN2d_01707	JN2-26_01653
oxyR_1		Hydrogen peroxide-inducible genes activator		10	1	1	914	926	JN1-42_01717	JN1a_01808	JN1c_01712	JN1b_01632	JN2a_02150	JN2c_01630	JN2-15_01705	JN2b_01712	JN2d_01708	JN2-26_01654
group_817		hypothetical protein		9	1	1	422	422	JN1-42_01718	JN1a_01809	JN1c_01713	JN1b_01633	JN2a_02151	JN2c_01631	JN2-15_01706	JN2b_01713	JN2d_01709
thiM		Hydroxyethylthiazole kinase		10	1	1	773	773	JN1-42_01720	JN1a_01811	JN1c_01715	JN1b_01635	JN2a_02153	JN2c_01633	JN2-15_01708	JN2b_01715	JN2d_01711	JN2-26_01659
thiD		Hydroxymethylpyrimidine/phosphomethylpyrimidine kinase		10	1	1	800	800	JN1-42_01721	JN1a_01812	JN1c_01716	JN1b_01636	JN2a_02154	JN2c_01634	JN2-15_01709	JN2b_01716	JN2d_01712	JN2-26_01660
fbaB		Fructose-bisphosphate aldolase class 1		10	1	1	1052	1052	JN1-42_01722	JN1a_01813	JN1c_01717	JN1b_01637	JN2a_02155	JN2c_01635	JN2-15_01710	JN2b_01717	JN2d_01713	JN2-26_01661
csbX_1		Alpha-ketoglutarate permease		9	1	1	1283	1283	JN1-42_01723		JN1c_01718	JN1b_01638	JN2a_02156	JN2c_01636	JN2-15_01711	JN2b_01718	JN2d_01714	JN2-26_01662
araB_1		Ribulokinase		10	1	1	1607	1607	JN1-42_01724	JN1a_01814	JN1c_01719	JN1b_01639	JN2a_02157	JN2c_01637	JN2-15_01712	JN2b_01719	JN2d_01715	JN2-26_01663
rbtD		Ribitol 2-dehydrogenase		10	1	1	749	749	JN1-42_01725	JN1a_01815	JN1c_01720	JN1b_01640	JN2a_02158	JN2c_01638	JN2-15_01713	JN2b_01720	JN2d_01716	JN2-26_01664
purR_1		HTH-type transcriptional repressor PurR		10	1	1	1001	1001	JN1-42_01726	JN1a_01816	JN1c_01721	JN1b_01641	JN2a_02159	JN2c_01639	JN2-15_01714	JN2b_01721	JN2d_01717	JN2-26_01665
lsrR_2		Transcriptional regulator LsrR		10	1	1	941	941	JN1-42_01727	JN1a_01817	JN1c_01722	JN1b_01642	JN2a_02160	JN2c_01640	JN2-15_01715	JN2b_01722	JN2d_01718	JN2-26_01666
mtlK		Mannitol 2-dehydrogenase		10	1	1	1367	1367	JN1-42_01728	JN1a_01818	JN1c_01723	JN1b_01643	JN2a_02161	JN2c_01641	JN2-15_01716	JN2b_01723	JN2d_01719	JN2-26_01667
xylB_2		Xylulose kinase	carbohydrate metabolism/transport	9	1	1	683	1463	JN1-42_01729		JN1c_01724	JN1b_01644	JN2a_02162	JN2c_01642	JN2-15_01717	JN2b_01724	JN2d_01720	JN2-26_01670
csbX_2		Alpha-ketoglutarate permease	carbohydrate metabolism/transport	9	1	1	1160	1277	JN1-42_01730		JN1c_01725	JN1b_01645	JN2a_02163	JN2c_01643	JN2-15_01718	JN2b_01725	JN2d_01721	JN2-26_01671
group_819	hxpB_1	Hexitol phosphatase B	carbohydrate metabolism/transport	3	1	1	662	662	JN1-42_01731	JN1a_01820	JN1c_01726
gci		D-galactarolactone cycloisomerase	carbohydrate metabolism/transport	8	1	1	1154	1154	JN1-42_01732	JN1a_01821	JN1c_01727	JN1b_01647	JN2a_02165	JN2c_01645		JN2b_01727	JN2d_01723
ddpA_1		putative D,D-dipeptide-binding periplasmic protein DdpA	carbohydrate metabolism/transport	8	1	1	1544	1670	JN1-42_01733	JN1a_01822	JN1c_01728	JN1b_01648	JN2a_02166	JN2c_01646		JN2b_01728	JN2d_01724
ddpB		putative D,D-dipeptide transport system permease protein DdpB	carbohydrate metabolism/transport	8	1	1	1037	1037	JN1-42_01734	JN1a_01823	JN1c_01729	JN1b_01649	JN2a_02167	JN2c_01647		JN2b_01729	JN2d_01725
ddpC_1		putative D,D-dipeptide transport system permease protein DdpC	carbohydrate metabolism/transport	8	1	1	905	905	JN1-42_01735	JN1a_01824	JN1c_01730	JN1b_01650	JN2a_02168	JN2c_01648		JN2b_01730	JN2d_01726
oppD_1		Oligopeptide transport ATP-binding protein OppD	carbohydrate metabolism/transport	8	1	1	863	863	JN1-42_01736	JN1a_01825	JN1c_01731	JN1b_01651	JN2a_02169	JN2c_01649		JN2b_01731	JN2d_01727
oppF_2		Oligopeptide transport ATP-binding protein OppF	carbohydrate metabolism/transport	8	1	1	773	773	JN1-42_01737	JN1a_01826	JN1c_01732	JN1b_01652	JN2a_02170	JN2c_01650		JN2b_01732	JN2d_01728
yegS		putative lipid kinase YegS		10	1	1	896	896	JN1-42_01738	JN1a_01827	JN1c_01733	JN1b_01653	JN2a_02171	JN2c_01651	JN2-15_01720	JN2b_01733	JN2d_01729	JN2-26_01673
ydcP_1		putative protease YdcP		10	1	1	1361	1361	JN1-42_01740	JN1a_01829	JN1c_01735	JN1b_01655	JN2a_02173	JN2c_01653	JN2-15_01722	JN2b_01735	JN2d_01731	JN2-26_01675
baeR		Transcriptional regulatory protein BaeR		10	1	1	722	722	JN1-42_01741	JN1a_01830	JN1c_01736	JN1b_01656	JN2a_02174	JN2c_01654	JN2-15_01723	JN2b_01736	JN2d_01732	JN2-26_01676
baeS		Signal transduction histidine-protein kinase BaeS		10	1	1	1478	1478	JN1-42_01742	JN1a_01831	JN1c_01737	JN1b_01657	JN2a_02175	JN2c_01655	JN2-15_01724	JN2b_01737	JN2d_01733	JN2-26_01677
mdtD_2		Putative multidrug resistance protein MdtD		10	1	1	1415	1415	JN1-42_01743	JN1a_01832	JN1c_01738	JN1b_01658	JN2a_02176	JN2c_01656	JN2-15_01725	JN2b_01738	JN2d_01734	JN2-26_01678
mdtC		Multidrug resistance protein MdtC		10	1	1	3077	3077	JN1-42_01744	JN1a_01833	JN1c_01739	JN1b_01659	JN2a_02177	JN2c_01657	JN2-15_01726	JN2b_01739	JN2d_01735	JN2-26_01679
mdtB		Multidrug resistance protein MdtB		10	1	1	3122	3122	JN1-42_01745	JN1a_01834	JN1c_01740	JN1b_01660	JN2a_02178	JN2c_01658	JN2-15_01727	JN2b_01740	JN2d_01736	JN2-26_01680
mdtA_1		Multidrug resistance protein MdtA		10	1	1	1238	1238	JN1-42_01746	JN1a_01835	JN1c_01741	JN1b_01661	JN2a_02179	JN2c_01659	JN2-15_01728	JN2b_01741	JN2d_01737	JN2-26_01681
dctA_2		C4-dicarboxylate transport protein		10	1	1	1274	1274	JN1-42_01747	JN1a_01836	JN1c_01742	JN1b_01662	JN2a_02180	JN2c_01660	JN2-15_01729	JN2b_01742	JN2d_01738	JN2-26_01682
group_4708		hypothetical protein		10	1	1	611	611	JN1-42_01748	JN1a_01837	JN1c_01743	JN1b_01663	JN2a_02181	JN2c_01661	JN2-15_01730	JN2b_01743	JN2d_01739	JN2-26_01683
group_87		hypothetical protein		10	1	1	140	140	JN1-42_01749	JN1a_01838	JN1c_01744	JN1b_01664	JN2a_02182	JN2c_01662	JN2-15_01731	JN2b_01744	JN2d_01740	JN2-26_01684
phoP_1		Virulence transcriptional regulatory protein PhoP		10	1	1	701	701	JN1-42_01750	JN1a_01839	JN1c_01745	JN1b_01665	JN2a_02183	JN2c_01663	JN2-15_01732	JN2b_01745	JN2d_01741	JN2-26_01685
sasA_1		Adaptive-response sensory-kinase SasA		10	1	1	1856	1943	JN1-42_01751	JN1a_01840	JN1c_01746	JN1b_01666	JN2a_02184	JN2c_01664	JN2-15_01733	JN2b_01746	JN2d_01742	JN2-26_01686
dnaK_1		Chaperone protein DnaK		10	1	1	1352	1352	JN1-42_01752	JN1a_01841	JN1c_01747	JN1b_01667	JN2a_02185	JN2c_01665	JN2-15_01734	JN2b_01747	JN2d_01743	JN2-26_01687
alkA		DNA-3-methyladenine glycosylase 2		10	1	1	848	848	JN1-42_01753	JN1a_01842	JN1c_01748	JN1b_01668	JN2a_02186	JN2c_01666	JN2-15_01735	JN2b_01748	JN2d_01744	JN2-26_01688
udk		Uridine kinase		10	1	1	641	641	JN1-42_01754	JN1a_01843	JN1c_01749	JN1b_01669	JN2a_02187	JN2c_01667	JN2-15_01736	JN2b_01749	JN2d_01745	JN2-26_01689
dcd		dCTP deaminase		10	1	1	581	581	JN1-42_01755	JN1a_01844	JN1c_01750	JN1b_01670	JN2a_02188	JN2c_01668	JN2-15_01737	JN2b_01750	JN2d_01746	JN2-26_01690
group_6221		hypothetical protein		10	1	1	1847	1847	JN1-42_01756	JN1a_01845	JN1c_01751	JN1b_01671	JN2a_02189	JN2c_01669	JN2-15_01738	JN2b_01751	JN2d_01747	JN2-26_01691
group_6008		hypothetical protein		10	1	1	1583	1583	JN1-42_01757	JN1a_01846	JN1c_01752	JN1b_01672	JN2a_02190	JN2c_01670	JN2-15_01739	JN2b_01752	JN2d_01748	JN2-26_01692
galF		UTP--glucose-1-phosphate uridylyltransferase		10	1	1	896	896	JN1-42_01758	JN1a_01847	JN1c_01753	JN1b_01673	JN2a_02191	JN2c_01671	JN2-15_01740	JN2b_01753	JN2d_01749	JN2-26_01693
group_90		hypothetical protein		10	1	1	629	629	JN1-42_01759	JN1a_01848	JN1c_01754	JN1b_01674	JN2a_02192	JN2c_01672	JN2-15_01741	JN2b_01754	JN2d_01750	JN2-26_01694
group_825		hypothetical protein	capsule	6	1	1	1439	1439	JN1-42_01761	JN1a_01850	JN1c_01756				JN2-15_01743	JN2b_01756	JN2d_01752
group_274		hypothetical protein	capsule	4	1	1	1133	1139	JN1-42_01762	JN1a_01851	JN1c_01757				JN2-15_01744
group_826		Putative tyrosine-protein kinase in cps region	capsule	3	1	1	2159	2159	JN1-42_01763	JN1a_01852	JN1c_01758
group_827		hypothetical protein	capsule	3	1	1	1418	1418	JN1-42_01764	JN1a_01853	JN1c_01759
group_828		hypothetical protein	capsule	3	1	1	1259	1259	JN1-42_01765	JN1a_01854	JN1c_01760
group_829		hypothetical protein	capsule	3	1	1	872	872	JN1-42_01766	JN1a_01855	JN1c_01761
wbbD		UDP-Gal:alpha-D-GlcNAc-diphosphoundecaprenol beta-1,3-galactosyltransferase	capsule	3	1	1	818	818	JN1-42_01767	JN1a_01856	JN1c_01762
group_831		hypothetical protein	capsule	3	1	1	1055	1055	JN1-42_01768	JN1a_01857	JN1c_01763
pglH		GalNAc-alpha-(1->4)-GalNAc-alpha-(1->3)-diNAcBac-PP-undecaprenol alpha-1,4-N-acetyl-D-galactosaminyltransferase	capsule	3	1	1	1079	1079	JN1-42_01769	JN1a_01858	JN1c_01764
group_833		hypothetical protein	capsule	3	1	1	902	902	JN1-42_01770	JN1a_01859	JN1c_01765
group_834		hypothetical protein	capsule	3	1	1	827	827	JN1-42_01771	JN1a_01860	JN1c_01766
tuaB		Teichuronic acid biosynthesis protein TuaB	capsule	3	1	1	1304	1304	JN1-42_01772	JN1a_01861	JN1c_01767
gnd		6-phosphogluconate dehydrogenase, decarboxylating		10	1	1	1406	1406	JN1-42_01773	JN1a_01862	JN1c_01768	JN1b_01688	JN2a_02206	JN2c_01686	JN2-15_01756	JN2b_01767	JN2d_01763	JN2-26_01713
ugd		UDP-glucose 6-dehydrogenase		10	1	1	1166	1166	JN1-42_01774	JN1a_01863	JN1c_01769	JN1b_01689	JN2a_02207	JN2c_01687	JN2-15_01757	JN2b_01784	JN2d_01766	JN2-26_01716
wbgU		UDP-N-acetylglucosamine 4-epimerase	LPS	9	1	1	1004	1004	JN1-42_01775	JN1a_01864	JN1c_01770	JN1b_01691	JN2a_02209	JN2c_01689		JN2b_01785	JN2d_01767	JN2-26_01717
tagG		Teichoic acid translocation permease protein TagG	LPS	4	1	1	767	767	JN1-42_01776	JN1a_01865	JN1c_01771							JN2-26_01718
tagH		Teichoic acids export ATP-binding protein TagH	LPS	4	1	1	740	740	JN1-42_01777	JN1a_01866	JN1c_01772							JN2-26_01719
group_838		hypothetical protein	LPS	4	1	1	1895	1895	JN1-42_01778	JN1a_01867	JN1c_01773							JN2-26_01720
rfbD		UDP-galactopyranose mutase	LPS	4	1	1	1154	1154	JN1-42_01779	JN1a_01868	JN1c_01774							JN2-26_01721
group_276		hypothetical protein	LPS	4	1	1	893	893	JN1-42_01780	JN1a_01869	JN1c_01775							JN2-26_01722
pglA		N,N'-diacetylbacillosaminyl-diphospho-undecaprenol alpha-1,3-N-acetylgalactosaminyltransferase	LPS	4	1	1	1130	1130	JN1-42_01781	JN1a_01870	JN1c_01776							JN2-26_01723
arnC_2		Undecaprenyl-phosphate 4-deoxy-4-formamido-L-arabinose transferase	LPS	4	1	1	1208	1220	JN1-42_01782	JN1a_01871	JN1c_01777							JN2-26_01724
group_277		hypothetical protein	LPS	4	1	1	1460	1460	JN1-42_01783	JN1a_01872	JN1c_01778							JN2-26_01725
ykoT		putative glycosyltransferase YkoT	LPS	4	1	1	980	980	JN1-42_01784	JN1a_01873	JN1c_01779							JN2-26_01726
group_842		hypothetical protein	LPS	4	1	1	377	377	JN1-42_01785	JN1a_01874	JN1c_01780							JN2-26_01727
hisI		Histidine biosynthesis bifunctional protein HisIE		10	1	1	596	599	JN1-42_01786	JN1a_01875	JN1c_01781	JN1b_01700	JN2a_02218	JN2c_01698	JN2-15_01769	JN2b_01792	JN2d_01776	JN2-26_01728
hisF		Imidazole glycerol phosphate synthase subunit HisF		10	1	1	776	776	JN1-42_01787	JN1a_01876	JN1c_01782	JN1b_01701	JN2a_02219	JN2c_01699	JN2-15_01770	JN2b_01793	JN2d_01777	JN2-26_01729
hisA		1-(5-phosphoribosyl)-5-[(5-phosphoribosylamino)methylideneamino] imidazole-4-carboxamide isomerase		10	1	1	737	737	JN1-42_01788	JN1a_01877	JN1c_01783	JN1b_01702	JN2a_02220	JN2c_01700	JN2-15_01771	JN2b_01794	JN2d_01778	JN2-26_01730
hisH		Imidazole glycerol phosphate synthase subunit HisH		10	1	1	590	590	JN1-42_01789	JN1a_01878	JN1c_01784	JN1b_01703	JN2a_02221	JN2c_01701	JN2-15_01772	JN2b_01795	JN2d_01779	JN2-26_01731
hisB		Histidine biosynthesis bifunctional protein HisB		10	1	1	1067	1067	JN1-42_01790	JN1a_01879	JN1c_01785	JN1b_01704	JN2a_02222	JN2c_01702	JN2-15_01773	JN2b_01796	JN2d_01780	JN2-26_01732
hisC_1		Histidinol-phosphate aminotransferase		10	1	1	1061	1061	JN1-42_01791	JN1a_01880	JN1c_01786	JN1b_01705	JN2a_02223	JN2c_01703	JN2-15_01774	JN2b_01797	JN2d_01781	JN2-26_01733
hisD		Histidinol dehydrogenase		10	1	1	1304	1304	JN1-42_01792	JN1a_01881	JN1c_01787	JN1b_01706	JN2a_02224	JN2c_01704	JN2-15_01775	JN2b_01798	JN2d_01782	JN2-26_01734
hisG		ATP phosphoribosyltransferase		10	1	1	503	899	JN1-42_01793	JN1a_01882	JN1c_01788	JN1b_01707	JN2a_02225	JN2c_01705	JN2-15_01965	JN2b_01799	JN2d_01783	JN2-26_01735
yeeZ		Protein YeeZ		10	1	1	824	824	JN1-42_01795	JN1a_01884	JN1c_01790	JN1b_01709	JN2a_02227	JN2c_01707	JN2-15_01967	JN2b_01801	JN2d_01785	JN2-26_01737
yhaJ_2		HTH-type transcriptional regulator YhaJ		10	1	1	890	890	JN1-42_01796	JN1a_01885	JN1c_01791	JN1b_01710	JN2a_02228	JN2c_01708	JN2-15_01968	JN2b_01802	JN2d_01786	JN2-26_01738
plaP		Low-affinity putrescine importer PlaP		10	1	1	1358	1358	JN1-42_01797	JN1a_01886	JN1c_01792	JN1b_01711	JN2a_02229	JN2c_01709	JN2-15_01970	JN2b_01803	JN2d_01787	JN2-26_01739
group_5294		hypothetical protein		10	1	1	311	311	JN1-42_01798	JN1a_01887	JN1c_01793	JN1b_01712	JN2a_02230	JN2c_01710	JN2-15_01971	JN2b_01804	JN2d_01788	JN2-26_01740
fusA_2		Elongation factor G		10	1	1	2102	2102	JN1-42_01799	JN1a_01888	JN1c_01794	JN1b_01713	JN2a_02231	JN2c_01711	JN2-15_01972	JN2b_01805	JN2d_01789	JN2-26_01741
group_843		IS3 family transposase ISEcl1	mobile element	8	1	17	395	395	JN1-42_01800	JN1a_01889	JN1c_01795	JN1b_01736	JN2a_02254	JN2c_01734	JN2-15_01935			JN2-26_01668
group_844		IS3 family transposase ISEcl1	mobile element	8	1	17	881	881	JN1-42_01801	JN1a_01890	JN1c_01796	JN1b_01737	JN2a_02255	JN2c_01735	JN2-15_01936			JN2-26_01669
sbcB		Exodeoxyribonuclease I		10	1	1	1424	1424	JN1-42_01802	JN1a_01891	JN1c_01797	JN1b_01714	JN2a_02232	JN2c_01712	JN2-15_01973	JN2b_01806	JN2d_01790	JN2-26_01742
dacD		D-alanyl-D-alanine carboxypeptidase DacD		10	1	1	1163	1163	JN1-42_01803	JN1a_01892	JN1c_01798	JN1b_01715	JN2a_02233	JN2c_01713	JN2-15_01974	JN2b_01807	JN2d_01791	JN2-26_01743
sbmC		DNA gyrase inhibitor		10	1	1	473	473	JN1-42_01804	JN1a_01893	JN1c_01799	JN1b_01716	JN2a_02234	JN2c_01714	JN2-15_01937	JN2b_01808	JN2d_01792	JN2-26_01744
yeeA		Inner membrane protein YeeA		10	1	1	1058	1058	JN1-42_01805	JN1a_01894	JN1c_01800	JN1b_01717	JN2a_02235	JN2c_01715	JN2-15_01938	JN2b_01809	JN2d_01793	JN2-26_01745
group_4102		hypothetical protein		10	1	1	323	323	JN1-42_01806	JN1a_01895	JN1c_01801	JN1b_01718	JN2a_02236	JN2c_01716	JN2-15_01939	JN2b_01810	JN2d_01794	JN2-26_01746
cobS		Adenosylcobinamide-GDP ribazoletransferase		10	1	1	740	740	JN1-42_01807	JN1a_01896	JN1c_01802	JN1b_01719	JN2a_02237	JN2c_01717	JN2-15_01940	JN2b_01811	JN2d_01795	JN2-26_01747
cobT_2		Nicotinate-nucleotide--dimethylbenzimidazole phosphoribosyltransferase		10	1	1	1067	1067	JN1-42_01808	JN1a_01897	JN1c_01803	JN1b_01720	JN2a_02238	JN2c_01718	JN2-15_01941	JN2b_01812	JN2d_01796	JN2-26_01748
ahcY		Adenosylhomocysteinase		10	1	1	1109	1109	JN1-42_01809	JN1a_01898	JN1c_01804	JN1b_01721	JN2a_02239	JN2c_01719	JN2-15_01942	JN2b_01813	JN2d_01797	JN2-26_01749
group_3287		hypothetical protein		10	1	1	731	731	JN1-42_01810	JN1a_01899	JN1c_01805	JN1b_01722	JN2a_02240	JN2c_01720	JN2-15_01943	JN2b_01814	JN2d_01798	JN2-26_01750
group_3928		hypothetical protein		10	1	1	389	389	JN1-42_01811	JN1a_01900	JN1c_01806	JN1b_01723	JN2a_02241	JN2c_01721	JN2-15_01944	JN2b_01815	JN2d_01799	JN2-26_01751
dmlR_8		HTH-type transcriptional regulator DmlR		10	1	1	956	956	JN1-42_01812	JN1a_01901	JN1c_01807	JN1b_01724	JN2a_02242	JN2c_01722	JN2-15_01945	JN2b_01816	JN2d_01800	JN2-26_01752
group_29		hypothetical protein		10	1	1	740	740	JN1-42_01813	JN1a_01902	JN1c_01808	JN1b_01725	JN2a_02243	JN2c_01723	JN2-15_01946	JN2b_01817	JN2d_01801	JN2-26_01753
yhjE_2		Inner membrane metabolite transport protein YhjE		10	1	1	1319	1319	JN1-42_01814	JN1a_01903	JN1c_01809	JN1b_01726	JN2a_02244	JN2c_01724	JN2-15_01947	JN2b_01818	JN2d_01802	JN2-26_01754
group_4647		hypothetical protein		10	1	1	380	380	JN1-42_01815	JN1a_01904	JN1c_01810	JN1b_01727	JN2a_02245	JN2c_01725	JN2-15_01948	JN2b_01819	JN2d_01803	JN2-26_01755
group_4915		hypothetical protein		10	1	1	1787	1787	JN1-42_01816	JN1a_01905	JN1c_01811	JN1b_01728	JN2a_02246	JN2c_01726	JN2-15_01949	JN2b_01820	JN2d_01804	JN2-26_01756
yeaR_1		putative protein YeaR		10	1	1	332	332	JN1-42_01817	JN1a_01906	JN1c_01812	JN1b_01729	JN2a_02247	JN2c_01727	JN2-15_01950	JN2b_01821	JN2d_01805	JN2-26_01757
group_4122		hypothetical protein		10	1	1	335	335	JN1-42_01818	JN1a_01907	JN1c_01813	JN1b_01730	JN2a_02248	JN2c_01728	JN2-15_01951	JN2b_01822	JN2d_01806	JN2-26_01758
gcvA_2		Glycine cleavage system transcriptional activator		10	1	1	914	914	JN1-42_01819	JN1a_01908	JN1c_01814	JN1b_01731	JN2a_02249	JN2c_01729	JN2-15_01952	JN2b_01823	JN2d_01807	JN2-26_01759
group_7105		hypothetical protein		10	1	1	575	575	JN1-42_01820	JN1a_01909	JN1c_01815	JN1b_01732	JN2a_02250	JN2c_01730	JN2-15_01953	JN2b_01824	JN2d_01808	JN2-26_01760
cpo		Non-heme chloroperoxidase		10	1	1	836	836	JN1-42_01821	JN1a_01910	JN1c_01816	JN1b_01733	JN2a_02251	JN2c_01731	JN2-15_01954	JN2b_01825	JN2d_01809	JN2-26_01761
group_4920		hypothetical protein		10	1	1	971	971	JN1-42_01822	JN1a_01911	JN1c_01817	JN1b_01734	JN2a_02252	JN2c_01732	JN2-15_01955	JN2b_01826	JN2d_01810	JN2-26_01762
group_6834		hypothetical protein		10	1	1	1103	1103	JN1-42_01823	JN1a_01912	JN1c_01818	JN1b_01735	JN2a_02253	JN2c_01733	JN2-15_01956	JN2b_01827	JN2d_01811	JN2-26_01763
yeeO		putative FMN/FAD exporter YeeO		10	1	1	1436	1436	JN1-42_01825	JN1a_01914	JN1c_01820	JN1b_01753	JN2a_02271	JN2c_01751	JN2-15_01958	JN2b_01837	JN2d_01912	JN2-26_01765
amn		AMP nucleosidase		10	1	1	1454	1454	JN1-42_01827	JN1a_01916	JN1c_01822	JN1b_01755	JN2a_02273	JN2c_01753	JN2-15_01960	JN2b_01838	JN2d_01913	JN2-26_01767
pmrD		Signal transduction protein PmrD		10	1	1	245	245	JN1-42_01828	JN1a_01917	JN1c_01823	JN1b_01756	JN2a_02274	JN2c_01754	JN2-15_01961	JN2b_01839	JN2d_01914	JN2-26_01768
menH_3		2-succinyl-6-hydroxy-2,4-cyclohexadiene-1-carboxylate synthase		10	1	1	1622	1622	JN1-42_01829	JN1a_01918	JN1c_01824	JN1b_01757	JN2a_02275	JN2c_01755	JN2-15_01962	JN2b_01840	JN2d_01915	JN2-26_01769
group_7079		hypothetical protein		10	1	1	932	932	JN1-42_01830	JN1a_01919	JN1c_01825	JN1b_01758	JN2a_02276	JN2c_01756	JN2-15_01963	JN2b_01841	JN2d_01916	JN2-26_01770
acuI		putative acrylyl-CoA reductase AcuI		10	1	1	977	977	JN1-42_01831	JN1a_01920	JN1c_01826	JN1b_01759	JN2a_02277	JN2c_01757	JN2-15_01964	JN2b_01842	JN2d_01917	JN2-26_01771
group_845		hypothetical protein		9	1	1	1634	1634	JN1-42_01832	JN1a_01922	JN1c_01827	JN1b_01760	JN2a_02279	JN2c_01758	JN2-15_01975	JN2b_01843		JN2-26_01772
argP_2		HTH-type transcriptional regulator ArgP		10	1	1	917	917	JN1-42_01834	JN1a_01924	JN1c_01829	JN1b_01762	JN2a_02281	JN2c_01760	JN2-15_01977	JN2b_01845	JN2d_01918	JN2-26_01774
cbl		HTH-type transcriptional regulator cbl		10	1	1	950	950	JN1-42_01835	JN1a_01925	JN1c_01830	JN1b_01763	JN2a_02282	JN2c_01761	JN2-15_01978	JN2b_01846	JN2d_01919	JN2-26_01775
erfK		putative L,D-transpeptidase ErfK/SrfK		10	1	1	941	941	JN1-42_01836	JN1a_01926	JN1c_01831	JN1b_01764	JN2a_02283	JN2c_01762	JN2-15_01979	JN2b_01847	JN2d_01920	JN2-26_01776
group_32	pgrR_2	hypothetical protein		4	1	1	251	920	JN1-42_01837		JN1c_01832	JN1b_01765		JN2c_01763
yjgH		RutC family protein YjgH		3	1	1	389	389	JN1-42_01838	JN1a_01928	JN1c_01833
mtfA		Protein MtfA		10	1	1	797	797	JN1-42_01840	JN1a_01930	JN1c_01835	JN1b_01768	JN2a_02287	JN2c_01766	JN2-15_01983	JN2b_01851	JN2d_01924	JN2-26_01780
group_847		hypothetical protein	phage	3	1	1	992	992	JN1-42_01842	JN1a_01932	JN1c_01837
group_848		hypothetical protein	phage	3	1	1	227	227	JN1-42_01843	JN1a_01933	JN1c_01838
group_849		hypothetical protein	phage	3	1	1	200	200	JN1-42_01844	JN1a_01934	JN1c_01839
group_850		hypothetical protein	phage	3	1	1	608	608	JN1-42_01845	JN1a_01935	JN1c_01840
group_851		hypothetical protein	phage	3	1	1	338	338	JN1-42_01846	JN1a_01936	JN1c_01841
group_852		hypothetical protein	phage	3	1	1	569	569	JN1-42_01847	JN1a_01937	JN1c_01842
group_853		hypothetical protein	phage	4	1	1	134	134	JN1-42_01848	JN1a_01938	JN1c_01843							JN2-26_03199
group_280		hypothetical protein	phage	4	1	1	785	785	JN1-42_01849	JN1a_01939	JN1c_01844							JN2-26_03198
group_854		hypothetical protein	phage	4	1	1	299	299	JN1-42_01850	JN1a_01940	JN1c_01845							JN2-26_03197
rdgC_1		Recombination-associated protein RdgC	phage	4	1	1	923	923	JN1-42_01851	JN1a_01941	JN1c_01846							JN2-26_03196
group_856		putative HTH-type transcriptional regulator	phage	3	1	1	695	695	JN1-42_01852	JN1a_01942	JN1c_01847
group_857		hypothetical protein	phage	3	1	1	242	242	JN1-42_01853	JN1a_01943	JN1c_01848
group_281		hypothetical protein	phage	4	1	1	425	461	JN1-42_01854	JN1a_01944	JN1c_01849							JN2-26_03194
group_282		hypothetical protein	phage	4	1	1	914	914	JN1-42_01855	JN1a_01945	JN1c_01850							JN2-26_03193
dam_2		DNA adenine methylase	phage	4	1	1	809	809	JN1-42_01856	JN1a_01946	JN1c_01851							JN2-26_03192
group_859	rusA	Crossover junction endodeoxyribonuclease RusA	phage	4	1	1	377	377	JN1-42_01857	JN1a_01947	JN1c_01852							JN2-26_03191
group_283		hypothetical protein	phage	4	1	1	908	980	JN1-42_01858	JN1a_01948	JN1c_01853							JN2-26_03190
group_860		hypothetical protein	phage	3	1	1	578	578	JN1-42_01859	JN1a_01949	JN1c_01854
group_861		hypothetical protein	phage	3	1	1	347	347	JN1-42_01860	JN1a_01950	JN1c_01855
group_284		hypothetical protein	phage	4	1	1	539	539	JN1-42_01861	JN1a_01951	JN1c_01856							JN2-26_03021
group_285		hypothetical protein	phage	4	1	1	344	347	JN1-42_01862	JN1a_01952	JN1c_01857							JN2-26_03020
group_862		hypothetical protein	phage	3	1	1	275	275	JN1-42_01863	JN1a_01953	JN1c_01858
group_863		hypothetical protein	phage	3	1	1	191	191	JN1-42_01864	JN1a_01954	JN1c_01859
group_27		hypothetical protein	phage	4	1	1	245	245	JN1-42_01865	JN1a_01955	JN1c_01860							JN2-26_03015
group_864		hypothetical protein	phage	2	1	1	350	350	JN1-42_01866	JN1a_01956
group_865		hypothetical protein	phage	3	1	1	497	497	JN1-42_01867	JN1a_01957	JN1c_01861
group_866		hypothetical protein	phage	3	1	1	1751	1751	JN1-42_01868	JN1a_01958	JN1c_01862
group_867		hypothetical protein	phage	3	1	1	161	161	JN1-42_01869	JN1a_01959	JN1c_01863
group_868		hypothetical protein	phage	3	1	1	1226	1226	JN1-42_01870	JN1a_01960	JN1c_01864
group_869		hypothetical protein	phage	3	1	1	599	599	JN1-42_01871	JN1a_01961	JN1c_01865
group_870		hypothetical protein	phage	3	1	1	1238	1238	JN1-42_01872	JN1a_01962	JN1c_01866
group_871		hypothetical protein	phage	3	1	1	317	317	JN1-42_01873	JN1a_01963	JN1c_01867
group_872		hypothetical protein	phage	3	1	1	338	338	JN1-42_01874	JN1a_01964	JN1c_01868
group_286		hypothetical protein	phage	5	1	1	449	449	JN1-42_01875	JN1a_01965	JN1c_01869					JN2b_01617	JN2d_01613
group_287		hypothetical protein	phage	6	1	1	347	347	JN1-42_01876	JN1a_01966	JN1c_01870					JN2b_01618	JN2d_01614	JN2-26_05433
group_873		hypothetical protein	phage	5	1	1	704	704	JN1-42_01877	JN1a_01967	JN1c_01871					JN2b_01619	JN2d_01615
group_874		hypothetical protein	phage	6	1	1	365	365	JN1-42_01878	JN1a_01968	JN1c_01872					JN2b_01620	JN2d_01616	JN2-26_05439
group_875		hypothetical protein	phage	3	1	1	305	305	JN1-42_01879	JN1a_01969	JN1c_01873
group_876		hypothetical protein	phage	6	1	1	233	233	JN1-42_01880	JN1a_01970	JN1c_01874					JN2b_01622	JN2d_01618	JN2-26_05411
group_288		hypothetical protein	phage	5	1	1	2969	3386	JN1-42_01881	JN1a_01971	JN1c_01875					JN2b_01623	JN2d_01619
group_289		hypothetical protein	phage	6	1	1	284	473	JN1-42_01882	JN1a_01972	JN1c_01876					JN2b_01624	JN2d_01620	JN2-26_05442
group_877		hypothetical protein	phage	5	1	1	476	476	JN1-42_01883	JN1a_01973	JN1c_01877					JN2b_01625	JN2d_01621
group_878		hypothetical protein	phage	3	1	1	380	380	JN1-42_01884	JN1a_01974	JN1c_01878
group_290		hypothetical protein	phage	6	1	1	803	3077	JN1-42_01885	JN1a_01975	JN1c_01879					JN2b_01627	JN2d_01623	JN2-26_05435
group_291		hypothetical protein		4	1	1	239	239	JN1-42_01886	JN1a_01976	JN1c_01880							JN2-26_02912
group_292		hypothetical protein		3	1	1	371	371	JN1-42_01887	JN1a_01977								JN2-26_02913
ompN_1		Outer membrane protein N		10	1	1	1145	1145	JN1-42_01888	JN1a_01978	JN1c_01881	JN1b_01770	JN2a_02289	JN2c_01768	JN2-15_01985	JN2b_01853	JN2d_01926	JN2-26_01782
yedR		Inner membrane protein YedR		10	1	1	281	281	JN1-42_01889	JN1a_01979	JN1c_01882	JN1b_01771	JN2a_02290	JN2c_01769	JN2-15_01986	JN2b_01854	JN2d_01927	JN2-26_01783
yedJ		putative protein YedJ		10	1	1	707	707	JN1-42_01890	JN1a_01980	JN1c_01883	JN1b_01772	JN2a_02291	JN2c_01770	JN2-15_01987	JN2b_01855	JN2d_01928	JN2-26_01784
dcm_1		DNA-cytosine methyltransferase		10	1	1	1400	1400	JN1-42_01891	JN1a_01981	JN1c_01884	JN1b_01773	JN2a_02292	JN2c_01771	JN2-15_01988	JN2b_01856	JN2d_01929	JN2-26_01785
vsr		Very short patch repair protein		10	1	1	497	497	JN1-42_01892	JN1a_01982	JN1c_01885	JN1b_01774	JN2a_02293	JN2c_01772	JN2-15_01989	JN2b_01857	JN2d_01930	JN2-26_01786
yedA		putative inner membrane transporter YedA		10	1	1	911	911	JN1-42_01893	JN1a_01983	JN1c_01886	JN1b_01775	JN2a_02294	JN2c_01773	JN2-15_01990	JN2b_01858	JN2d_01931	JN2-26_01787
yedI		Inner membrane protein YedI		10	1	1	911	911	JN1-42_01894	JN1a_01984	JN1c_01887	JN1b_01776	JN2a_02295	JN2c_01774	JN2-15_01991	JN2b_01859	JN2d_01932	JN2-26_01788
dgcQ		putative diguanylate cyclase DgcQ		10	1	1	1499	1679	JN1-42_01895	JN1a_01985	JN1c_01888	JN1b_01777	JN2a_02296	JN2c_01775	JN2-15_01992	JN2b_01860	JN2d_01933	JN2-26_01789
group_3675		hypothetical protein		10	1	1	224	224	JN1-42_01897	JN1a_01987	JN1c_01890	JN1b_01779	JN2a_02298	JN2c_01777	JN2-15_01994	JN2b_01862	JN2d_01935	JN2-26_01791
dsrB		Protein DsrB		10	1	1	191	191	JN1-42_01898	JN1a_01988	JN1c_01891	JN1b_01780	JN2a_02299	JN2c_01778	JN2-15_01995	JN2b_01863	JN2d_01936	JN2-26_01792
rcsA		Transcriptional regulatory protein RcsA		10	1	1	623	623	JN1-42_01899	JN1a_01989	JN1c_01892	JN1b_01781	JN2a_02300	JN2c_01779	JN2-15_01996	JN2b_01864	JN2d_01937	JN2-26_01793
group_6672		hypothetical protein		10	1	1	431	431	JN1-42_01900	JN1a_01990	JN1c_01893	JN1b_01782	JN2a_02301	JN2c_01780	JN2-15_01997	JN2b_01865	JN2d_01938	JN2-26_01794
amyA		Cytoplasmic alpha-amylase		10	1	1	1487	1487	JN1-42_01901	JN1a_01991	JN1c_01894	JN1b_01783	JN2a_02302	JN2c_01781	JN2-15_01998	JN2b_01866	JN2d_01939	JN2-26_01795
fliY_2		L-cystine-binding protein FliY		10	1	1	767	767	JN1-42_01902	JN1a_01992	JN1c_01895	JN1b_01784	JN2a_02303	JN2c_01782	JN2-15_01999	JN2b_01867	JN2d_01940	JN2-26_01796
dcyD		D-cysteine desulfhydrase		10	1	1	986	986	JN1-42_01903	JN1a_01993	JN1c_01896	JN1b_01785	JN2a_02304	JN2c_01783	JN2-15_02000	JN2b_01868	JN2d_01941	JN2-26_01797
yecS_1		L-cystine transport system permease protein YecS		10	1	1	668	668	JN1-42_01904	JN1a_01994	JN1c_01897	JN1b_01786	JN2a_02305	JN2c_01784	JN2-15_02001	JN2b_01869	JN2d_01942	JN2-26_01798
artM_1		Arginine transport ATP-binding protein ArtM		10	1	1	752	752	JN1-42_01905	JN1a_01995	JN1c_01898	JN1b_01787	JN2a_02306	JN2c_01785	JN2-15_02002	JN2b_01870	JN2d_01943	JN2-26_01799
sdiA		Regulatory protein SdiA		10	1	1	722	722	JN1-42_01906	JN1a_01996	JN1c_01899	JN1b_01788	JN2a_02307	JN2c_01786	JN2-15_02003	JN2b_01871	JN2d_01944	JN2-26_01800
group_295		hypothetical protein		10	1	1	224	224	JN1-42_01907	JN1a_01997	JN1c_01900	JN1b_01789	JN2a_02308	JN2c_01787	JN2-15_02004	JN2b_01872	JN2d_01945	JN2-26_01801
uvrY		Response regulator UvrY		10	1	1	656	656	JN1-42_01908	JN1a_01998	JN1c_01901	JN1b_01790	JN2a_02309	JN2c_01788	JN2-15_02006	JN2b_01873	JN2d_01946	JN2-26_01802
uvrC		UvrABC system protein C		10	1	1	1832	1832	JN1-42_01909	JN1a_01999	JN1c_01902	JN1b_01791	JN2a_02310	JN2c_01789	JN2-15_02007	JN2b_01874	JN2d_01947	JN2-26_01803
pgsA		CDP-diacylglycerol--glycerol-3-phosphate 3-phosphatidyltransferase		10	1	1	548	548	JN1-42_01910	JN1a_02000	JN1c_01903	JN1b_01792	JN2a_02311	JN2c_01790	JN2-15_02008	JN2b_01875	JN2d_01948	JN2-26_01804
dapA_2		4-hydroxy-tetrahydrodipicolinate synthase		10	1	1	881	881	JN1-42_01914	JN1a_02004	JN1c_01907	JN1b_01796	JN2a_02315	JN2c_01794	JN2-15_02012	JN2b_01879	JN2d_01952	JN2-26_01808
group_5950		hypothetical protein		10	1	1	668	668	JN1-42_01915	JN1a_02005	JN1c_01908	JN1b_01797	JN2a_02316	JN2c_01795	JN2-15_02013	JN2b_01880	JN2d_01953	JN2-26_01809
tyrP		Tyrosine-specific transport protein		10	1	1	1142	1142	JN1-42_01916	JN1a_02006	JN1c_01909	JN1b_01798	JN2a_02317	JN2c_01796	JN2-15_02014	JN2b_01881	JN2d_01954	JN2-26_01810
group_3384		hypothetical protein		10	1	1	239	239	JN1-42_01917	JN1a_02007	JN1c_01910	JN1b_01799	JN2a_02318	JN2c_01797	JN2-15_02015	JN2b_01882	JN2d_01955	JN2-26_01811
ftnA_1		Bacterial non-heme ferritin		10	1	1	497	497	JN1-42_01918	JN1a_02008	JN1c_01911	JN1b_01800	JN2a_02319	JN2c_01798	JN2-15_02016	JN2b_01883	JN2d_01956	JN2-26_01812
group_4659		hypothetical protein		10	1	1	638	638	JN1-42_01919	JN1a_02009	JN1c_01912	JN1b_01801	JN2a_02320	JN2c_01799	JN2-15_02017	JN2b_01884	JN2d_01957	JN2-26_01813
hsrA_1		putative transport protein HsrA		10	1	1	1421	1421	JN1-42_01920	JN1a_02010	JN1c_01913	JN1b_01802	JN2a_02321	JN2c_01800	JN2-15_02018	JN2b_01885	JN2d_01958	JN2-26_01814
group_3321		hypothetical protein		10	1	1	251	251	JN1-42_01921	JN1a_02011	JN1c_01914	JN1b_01803	JN2a_02322	JN2c_01801	JN2-15_02019	JN2b_01886	JN2d_01959	JN2-26_01815
yagG_1		Putative glycoside/cation symporter YagG		10	1	1	1562	1562	JN1-42_01922	JN1a_02012	JN1c_01915	JN1b_01804	JN2a_02323	JN2c_01802	JN2-15_02020	JN2b_01887	JN2d_01960	JN2-26_01816
ftnA_2		Bacterial non-heme ferritin		10	1	1	509	509	JN1-42_01923	JN1a_02013	JN1c_01916	JN1b_01805	JN2a_02324	JN2c_01803	JN2-15_02021	JN2b_01888	JN2d_01961	JN2-26_01817
araF		L-arabinose-binding periplasmic protein		10	1	1	980	980	JN1-42_01924	JN1a_02014	JN1c_01917	JN1b_01806	JN2a_02325	JN2c_01804	JN2-15_02022	JN2b_01889	JN2d_01962	JN2-26_01818
araG		Arabinose import ATP-binding protein AraG		10	1	1	1514	1514	JN1-42_01925	JN1a_02015	JN1c_01918	JN1b_01807	JN2a_02326	JN2c_01805	JN2-15_02023	JN2b_01890	JN2d_01963	JN2-26_01819
rbsC_2		Ribose import permease protein RbsC		10	1	1	980	980	JN1-42_01926	JN1a_02016	JN1c_01919	JN1b_01808	JN2a_02327	JN2c_01806	JN2-15_02024	JN2b_01891	JN2d_01964	JN2-26_01820
otsB		Trehalose-6-phosphate phosphatase		10	1	1	788	788	JN1-42_01927	JN1a_02017	JN1c_01920	JN1b_01809	JN2a_02328	JN2c_01807	JN2-15_02025	JN2b_01892	JN2d_01965	JN2-26_01821
otsA		Trehalose-6-phosphate synthase		10	1	1	1424	1424	JN1-42_01928	JN1a_02018	JN1c_01921	JN1b_01810	JN2a_02329	JN2c_01808	JN2-15_02026	JN2b_01893	JN2d_01966	JN2-26_01822
uspC		Universal stress protein C		10	1	1	428	428	JN1-42_01929	JN1a_02019	JN1c_01922	JN1b_01811	JN2a_02330	JN2c_01809	JN2-15_02027	JN2b_01894	JN2d_01967	JN2-26_01823
yagG_2		Putative glycoside/cation symporter YagG		10	1	1	1583	1583	JN1-42_01930	JN1a_02020	JN1c_01923	JN1b_01812	JN2a_02331	JN2c_01810	JN2-15_02028	JN2b_01895	JN2d_01968	JN2-26_01824
yesR		Unsaturated rhamnogalacturonyl hydrolase YesR		10	1	1	1139	1139	JN1-42_01931	JN1a_02021	JN1c_01924	JN1b_01813	JN2a_02332	JN2c_01811	JN2-15_02029	JN2b_01896	JN2d_01969	JN2-26_01825
argS		Arginine--tRNA ligase		10	1	1	1733	1733	JN1-42_01932	JN1a_02022	JN1c_01925	JN1b_01814	JN2a_02333	JN2c_01812	JN2-15_02030	JN2b_01897	JN2d_01970	JN2-26_01826
yecM		Protein YecM		10	1	1	569	569	JN1-42_01933	JN1a_02023	JN1c_01926	JN1b_01815	JN2a_02334	JN2c_01813	JN2-15_02031	JN2b_01898	JN2d_01971	JN2-26_01827
cutC_1		Copper homeostasis protein CutC		10	1	1	743	743	JN1-42_01934	JN1a_02024	JN1c_01927	JN1b_01816	JN2a_02335	JN2c_01814	JN2-15_02032	JN2b_01899	JN2d_01972	JN2-26_01828
cmoB		tRNA U34 carboxymethyltransferase		10	1	1	1004	1004	JN1-42_01936	JN1a_02026	JN1c_01929	JN1b_01818	JN2a_02337	JN2c_01816	JN2-15_02034	JN2b_01901	JN2d_01974	JN2-26_01830
cmoA		Carboxy-S-adenosyl-L-methionine synthase		10	1	1	743	743	JN1-42_01937	JN1a_02027	JN1c_01930	JN1b_01819	JN2a_02338	JN2c_01817	JN2-15_02035	JN2b_01902	JN2d_01975	JN2-26_01831
yecN		Inner membrane protein YecN		10	1	1	395	395	JN1-42_01938	JN1a_02028	JN1c_01931	JN1b_01820	JN2a_02339	JN2c_01818	JN2-15_02036	JN2b_01903	JN2d_01976	JN2-26_01832
group_6806		hypothetical protein		10	1	1	818	818	JN1-42_01939	JN1a_02029	JN1c_01932	JN1b_01821	JN2a_02340	JN2c_01819	JN2-15_02037	JN2b_01904	JN2d_01977	JN2-26_01833
yecD		Isochorismatase family protein YecD		10	1	1	566	566	JN1-42_01940	JN1a_02030	JN1c_01933	JN1b_01822	JN2a_02341	JN2c_01820	JN2-15_02038	JN2b_01905	JN2d_01978	JN2-26_01834
aspS		Aspartate--tRNA ligase		10	1	1	1787	1787	JN1-42_01941	JN1a_02031	JN1c_01934	JN1b_01823	JN2a_02342	JN2c_01821	JN2-15_02039	JN2b_01906	JN2d_01979	JN2-26_01835
nudB		Dihydroneopterin triphosphate diphosphatase		10	1	1	443	443	JN1-42_01942	JN1a_02032	JN1c_01935	JN1b_01824	JN2a_02343	JN2c_01822	JN2-15_02040	JN2b_01907	JN2d_01980	JN2-26_01836
yebC		putative transcriptional regulatory protein YebC		10	1	1	740	740	JN1-42_01943	JN1a_02033	JN1c_01936	JN1b_01825	JN2a_02344	JN2c_01823	JN2-15_02041	JN2b_01908	JN2d_01981	JN2-26_01837
ruvC		Crossover junction endodeoxyribonuclease RuvC		10	1	1	521	521	JN1-42_01944	JN1a_02034	JN1c_01937	JN1b_01826	JN2a_02345	JN2c_01824	JN2-15_02042	JN2b_01909	JN2d_01982	JN2-26_01838
ruvA		Holliday junction ATP-dependent DNA helicase RuvA		10	1	1	611	611	JN1-42_01945	JN1a_02035	JN1c_01938	JN1b_01827	JN2a_02346	JN2c_01825	JN2-15_02043	JN2b_01910	JN2d_01983	JN2-26_01839
ruvB		Holliday junction ATP-dependent DNA helicase RuvB		10	1	1	1010	1010	JN1-42_01946	JN1a_02036	JN1c_01939	JN1b_01828	JN2a_02347	JN2c_01826	JN2-15_02044	JN2b_01911	JN2d_01984	JN2-26_01840
znuB		High-affinity zinc uptake system membrane protein ZnuB		10	1	1	785	785	JN1-42_01947	JN1a_02037	JN1c_01940	JN1b_01829	JN2a_02348	JN2c_01827	JN2-15_02045	JN2b_01912	JN2d_01985	JN2-26_01841
znuC		Zinc import ATP-binding protein ZnuC		10	1	1	752	752	JN1-42_01948	JN1a_02038	JN1c_01941	JN1b_01830	JN2a_02349	JN2c_01828	JN2-15_02046	JN2b_01913	JN2d_01986	JN2-26_01842
znuA		High-affinity zinc uptake system protein ZnuA		10	1	1	944	944	JN1-42_01949	JN1a_02039	JN1c_01942	JN1b_01831	JN2a_02350	JN2c_01829	JN2-15_02047	JN2b_01914	JN2d_01987	JN2-26_01843
mepM_1		Murein DD-endopeptidase MepM		10	1	1	1319	1319	JN1-42_01950	JN1a_02040	JN1c_01943	JN1b_01832	JN2a_02351	JN2c_01830	JN2-15_02048	JN2b_01915	JN2d_01988	JN2-26_01844
lpxM		Lipid A biosynthesis myristoyltransferase		10	1	1	974	974	JN1-42_01951	JN1a_02041	JN1c_01944	JN1b_01833	JN2a_02352	JN2c_01831	JN2-15_02049	JN2b_01916	JN2d_01989	JN2-26_01845
pykA		Pyruvate kinase II		10	1	1	1442	1442	JN1-42_01952	JN1a_02042	JN1c_01945	JN1b_01834	JN2a_02353	JN2c_01832	JN2-15_02050	JN2b_01917	JN2d_01990	JN2-26_01846
hexR_1		HTH-type transcriptional regulator HexR		10	1	1	887	887	JN1-42_01953	JN1a_02043	JN1c_01946	JN1b_01835	JN2a_02354	JN2c_01833	JN2-15_02051	JN2b_01918	JN2d_01991	JN2-26_01847
zwf		Glucose-6-phosphate 1-dehydrogenase		10	1	1	1475	1475	JN1-42_01954	JN1a_02044	JN1c_01947	JN1b_01836	JN2a_02355	JN2c_01834	JN2-15_02052	JN2b_01919	JN2d_01992	JN2-26_01848
edd		Phosphogluconate dehydratase		10	1	1	1811	1811	JN1-42_01955	JN1a_02045	JN1c_01948	JN1b_01837	JN2a_02356	JN2c_01835	JN2-15_02053	JN2b_01920	JN2d_01993	JN2-26_01849
eda		KHG/KDPG aldolase		10	1	1	641	641	JN1-42_01956	JN1a_02046	JN1c_01949	JN1b_01838	JN2a_02357	JN2c_01836	JN2-15_02054	JN2b_01921	JN2d_01994	JN2-26_01850
purT		Formate-dependent phosphoribosylglycinamide formyltransferase		10	1	1	1178	1178	JN1-42_01957	JN1a_02047	JN1c_01950	JN1b_01839	JN2a_02358	JN2c_01837	JN2-15_02055	JN2b_01922	JN2d_01995	JN2-26_01851
group_7042		hypothetical protein		10	1	1	347	347	JN1-42_01958	JN1a_02048	JN1c_01951	JN1b_01840	JN2a_02359	JN2c_01838	JN2-15_02056	JN2b_01923	JN2d_01996	JN2-26_01852
yebE		Inner membrane protein YebE		10	1	1	353	659	JN1-42_01959	JN1a_02049	JN1c_01952	JN1b_01841	JN2a_02360	JN2c_01839	JN2-15_02057	JN2b_01924	JN2d_01997	JN2-26_01853
ptrB		Protease 2		10	1	1	2027	2027	JN1-42_01960	JN1a_02050	JN1c_01953	JN1b_01842	JN2a_02361	JN2c_01840	JN2-15_02058	JN2b_01925	JN2d_01998	JN2-26_01854
exoX		Exodeoxyribonuclease 10		10	1	1	659	659	JN1-42_01961	JN1a_02051	JN1c_01954	JN1b_01843	JN2a_02362	JN2c_01841	JN2-15_02059	JN2b_01926	JN2d_01999	JN2-26_01855
holE		DNA polymerase III subunit theta		10	1	1	230	230	JN1-42_01962	JN1a_02052	JN1c_01955	JN1b_01844	JN2a_02363	JN2c_01842	JN2-15_02060	JN2b_01927	JN2d_02000	JN2-26_01856
yobA		Protein YobA		10	1	1	374	374	JN1-42_01963	JN1a_02053	JN1c_01956	JN1b_01845	JN2a_02364	JN2c_01843	JN2-15_02061	JN2b_01928	JN2d_02001	JN2-26_01857
yebZ		Inner membrane protein YebZ		10	1	1	869	869	JN1-42_01964	JN1a_02054	JN1c_01957	JN1b_01846	JN2a_02365	JN2c_01844	JN2-15_02062	JN2b_01929	JN2d_02002	JN2-26_01858
group_6092		hypothetical protein		10	1	1	338	338	JN1-42_01965	JN1a_02055	JN1c_01958	JN1b_01847	JN2a_02366	JN2c_01845	JN2-15_02063	JN2b_01930	JN2d_02003	JN2-26_01859
group_7090		hypothetical protein		10	1	1	191	191	JN1-42_01968	JN1a_02058	JN1c_01961	JN1b_01850	JN2a_02369	JN2c_01848	JN2-15_02066	JN2b_01933	JN2d_02006	JN2-26_01862
group_5904		putative protein		10	1	1	1010	1010	JN1-42_01969	JN1a_02059	JN1c_01962	JN1b_01851	JN2a_02370	JN2c_01849	JN2-15_02067	JN2b_01934	JN2d_02007	JN2-26_01863
pphA		Serine/threonine-protein phosphatase 1		10	1	1	653	653	JN1-42_01970	JN1a_02060	JN1c_01963	JN1b_01852	JN2a_02371	JN2c_01850	JN2-15_02068	JN2b_01935	JN2d_02008	JN2-26_01864
group_4141		hypothetical protein		10	1	1	191	191	JN1-42_01971	JN1a_02061	JN1c_01964	JN1b_01853	JN2a_02372	JN2c_01851	JN2-15_02069	JN2b_01936	JN2d_02009	JN2-26_01865
yebV		putative protein YebV		10	1	1	239	239	JN1-42_01972	JN1a_02062	JN1c_01965	JN1b_01854	JN2a_02373	JN2c_01852	JN2-15_02070	JN2b_01937	JN2d_02010	JN2-26_01866
rsmF		Ribosomal RNA small subunit methyltransferase F		10	1	1	1388	1388	JN1-42_01973	JN1a_02063	JN1c_01966	JN1b_01855	JN2a_02374	JN2c_01853	JN2-15_02071	JN2b_01938	JN2d_02011	JN2-26_01867
group_6592		putative protein		10	1	1	2633	2633	JN1-42_01974	JN1a_02064	JN1c_01967	JN1b_01856	JN2a_02375	JN2c_01854	JN2-15_02072	JN2b_01939	JN2d_02012	JN2-26_01868
yebS		Inner membrane protein YebS		10	1	1	1283	1283	JN1-42_01975	JN1a_02065	JN1c_01968	JN1b_01857	JN2a_02376	JN2c_01855	JN2-15_02073	JN2b_01940	JN2d_02013	JN2-26_01869
msrC		Free methionine-R-sulfoxide reductase		10	1	1	554	554	JN1-42_01976	JN1a_02066	JN1c_01969	JN1b_01858	JN2a_02377	JN2c_01856	JN2-15_02074	JN2b_01941	JN2d_02014	JN2-26_01870
proQ		RNA chaperone ProQ		10	1	1	677	677	JN1-42_01977	JN1a_02067	JN1c_01970	JN1b_01859	JN2a_02378	JN2c_01857	JN2-15_02075	JN2b_01942	JN2d_02015	JN2-26_01871
prc		Tail-specific protease		10	1	1	2048	2048	JN1-42_01978	JN1a_02068	JN1c_01971	JN1b_01860	JN2a_02379	JN2c_01858	JN2-15_02076	JN2b_01943	JN2d_02016	JN2-26_01872
htpX_1		Protease HtpX		10	1	1	884	884	JN1-42_01979	JN1a_02069	JN1c_01972	JN1b_01861	JN2a_02380	JN2c_01859	JN2-15_02077	JN2b_01944	JN2d_02017	JN2-26_01873
ribZ_2		Riboflavin transporter RibZ		10	1	1	1370	1370	JN1-42_01980	JN1a_02070	JN1c_01973	JN1b_01862	JN2a_02381	JN2c_01860	JN2-15_02078	JN2b_01945	JN2d_02018	JN2-26_01874
kdgR_2		Transcriptional regulator KdgR		10	1	1	791	791	JN1-42_01981	JN1a_02071	JN1c_01974	JN1b_01863	JN2a_02382	JN2c_01861	JN2-15_02079	JN2b_01946	JN2d_02019	JN2-26_01875
group_4420		hypothetical protein		10	1	1	239	239	JN1-42_01982	JN1a_02072	JN1c_01975	JN1b_01864	JN2a_02383	JN2c_01862	JN2-15_02080	JN2b_01947	JN2d_02020	JN2-26_01876
group_6726		hypothetical protein		10	1	1	290	290	JN1-42_01983	JN1a_02073	JN1c_01976	JN1b_01865	JN2a_02384	JN2c_01863	JN2-15_02081	JN2b_01948	JN2d_02021	JN2-26_01877
cspC		Cold shock-like protein CspC		10	1	1	209	209	JN1-42_01985	JN1a_02075	JN1c_01978	JN1b_01867	JN2a_02386	JN2c_01865	JN2-15_02083	JN2b_01950	JN2d_02023	JN2-26_01879
ftsI_1		Peptidoglycan D,D-transpeptidase FtsI		10	1	1	1745	1745	JN1-42_01986	JN1a_02076	JN1c_01979	JN1b_01868	JN2a_02387	JN2c_01866	JN2-15_02084	JN2b_01951	JN2d_02024	JN2-26_01880
rlmA		23S rRNA (guanine(745)-N(1))-methyltransferase		10	1	1	794	794	JN1-42_01987	JN1a_02077	JN1c_01980	JN1b_01869	JN2a_02388	JN2c_01867	JN2-15_02085	JN2b_01952	JN2d_02025	JN2-26_01881
mntP		putative manganese efflux pump MntP		10	1	1	566	566	JN1-42_01988	JN1a_02078	JN1c_01981	JN1b_01870	JN2a_02389	JN2c_01868	JN2-15_02086	JN2b_01953	JN2d_02026	JN2-26_01882
group_6773		hypothetical protein		10	1	1	458	458	JN1-42_01989	JN1a_02079	JN1c_01982	JN1b_01871	JN2a_02390	JN2c_01869	JN2-15_02087	JN2b_01954	JN2d_02027	JN2-26_01883
manZ_1		PTS system mannose-specific EIID component		10	1	1	851	851	JN1-42_01990	JN1a_02080	JN1c_01983	JN1b_01872	JN2a_02391	JN2c_01870	JN2-15_02088	JN2b_01955	JN2d_02028	JN2-26_01884
manY		PTS system mannose-specific EIIC component		10	1	1	800	800	JN1-42_01991	JN1a_02081	JN1c_01984	JN1b_01873	JN2a_02392	JN2c_01871	JN2-15_02089	JN2b_01956	JN2d_02029	JN2-26_01885
manX_1		PTS system mannose-specific EIIAB component		10	1	1	971	971	JN1-42_01992	JN1a_02082	JN1c_01985	JN1b_01874	JN2a_02393	JN2c_01872	JN2-15_02090	JN2b_01957	JN2d_02030	JN2-26_01886
group_6398		hypothetical protein		10	1	1	1559	1559	JN1-42_01993	JN1a_02083	JN1c_01986	JN1b_01875	JN2a_02394	JN2c_01873	JN2-15_02091	JN2b_01958	JN2d_02031	JN2-26_01887
pdeD		putative cyclic di-GMP phosphodiesterase PdeD		10	1	1	1577	1619	JN1-42_01994	JN1a_02084	JN1c_01987	JN1b_01876	JN2a_02395	JN2c_01874	JN2-15_02092	JN2b_01959	JN2d_02032	JN2-26_01888
sdaA		L-serine dehydratase 1		10	1	1	1364	1364	JN1-42_01995	JN1a_02085	JN1c_01988	JN1b_01877	JN2a_02396	JN2c_01875	JN2-15_02093	JN2b_01960	JN2d_02033	JN2-26_01889
nudL		putative Nudix hydrolase NudL		10	1	1	578	578	JN1-42_01996	JN1a_02086	JN1c_01989	JN1b_01878	JN2a_02397	JN2c_01876	JN2-15_02094	JN2b_01961	JN2d_02034	JN2-26_01890
pabB		Aminodeoxychorismate synthase component 1		10	1	1	1355	1355	JN1-42_01997	JN1a_02087	JN1c_01990	JN1b_01879	JN2a_02398	JN2c_01877	JN2-15_02095	JN2b_01962	JN2d_02035	JN2-26_01891
group_3608		hypothetical protein		10	1	1	185	185	JN1-42_01998	JN1a_02088	JN1c_01991	JN1b_01880	JN2a_02399	JN2c_01878	JN2-15_02096	JN2b_01963	JN2d_02036	JN2-26_01892
yabJ		2-iminobutanoate/2-iminopropanoate deaminase		10	1	1	344	344	JN1-42_01999	JN1a_02089	JN1c_01992	JN1b_01881	JN2a_02400	JN2c_01879	JN2-15_02097	JN2b_01964	JN2d_02037	JN2-26_01893
dinG_1		putative ATP-dependent helicase DinG		10	1	1	1910	1910	JN1-42_02000	JN1a_02090	JN1c_01993	JN1b_01882	JN2a_02401	JN2c_01880	JN2-15_02098	JN2b_01965	JN2d_02038	JN2-26_01894
tsaB		tRNA threonylcarbamoyladenosine biosynthesis protein TsaB		10	1	1	695	695	JN1-42_02001	JN1a_02091	JN1c_01994	JN1b_01883	JN2a_02402	JN2c_01881	JN2-15_02099	JN2b_01966	JN2d_02039	JN2-26_01895
slp		Outer membrane protein slp		10	1	1	581	581	JN1-42_02002	JN1a_02092	JN1c_01995	JN1b_01884	JN2a_02403	JN2c_01882	JN2-15_02100	JN2b_01967	JN2d_02040	JN2-26_01896
fadD		Long-chain-fatty-acid--CoA ligase		10	1	1	1718	1718	JN1-42_02003	JN1a_02093	JN1c_01996	JN1b_01885	JN2a_02404	JN2c_01883	JN2-15_02101	JN2b_01968	JN2d_02041	JN2-26_01897
rnd		Ribonuclease D		10	1	1	1115	1115	JN1-42_02005	JN1a_02095	JN1c_01998	JN1b_01887	JN2a_02406	JN2c_01885	JN2-15_02103	JN2b_01970	JN2d_02043	JN2-26_01899
minE		Cell division topological specificity factor		10	1	1	269	269	JN1-42_02006	JN1a_02096	JN1c_01999	JN1b_01888	JN2a_02407	JN2c_01886	JN2-15_02104	JN2b_01971	JN2d_02044	JN2-26_01900
minD		Septum site-determining protein MinD		10	1	1	812	812	JN1-42_02007	JN1a_02097	JN1c_02000	JN1b_01889	JN2a_02408	JN2c_01887	JN2-15_02105	JN2b_01972	JN2d_02045	JN2-26_01901
minC		Septum site-determining protein MinC		10	1	1	698	698	JN1-42_02008	JN1a_02098	JN1c_02001	JN1b_01890	JN2a_02409	JN2c_01888	JN2-15_02106	JN2b_01973	JN2d_02046	JN2-26_01902
ycgL		Protein YcgL		10	1	1	281	281	JN1-42_02009	JN1a_02099	JN1c_02002	JN1b_01891	JN2a_02410	JN2c_01889	JN2-15_02107	JN2b_01974	JN2d_02047	JN2-26_01903
ycgM		putative protein YcgM		10	1	1	659	659	JN1-42_02010	JN1a_02100	JN1c_02003	JN1b_01892	JN2a_02411	JN2c_01890	JN2-15_02108	JN2b_01975	JN2d_02048	JN2-26_01904
group_5639		hypothetical protein		10	1	1	446	446	JN1-42_02011	JN1a_02101	JN1c_02004	JN1b_01893	JN2a_02412	JN2c_01891	JN2-15_02109	JN2b_01976	JN2d_02049	JN2-26_01905
yeaR_2		putative protein YeaR		10	1	1	344	344	JN1-42_02012	JN1a_02102	JN1c_02005	JN1b_01894	JN2a_02413	JN2c_01892	JN2-15_02110	JN2b_01977	JN2d_02050	JN2-26_01906
dsbB		Disulfide bond formation protein B		10	1	1	530	530	JN1-42_02013	JN1a_02103	JN1c_02006	JN1b_01895	JN2a_02414	JN2c_01893	JN2-15_02111	JN2b_01978	JN2d_02051	JN2-26_01907
nhaB		Na( )/H( ) antiporter NhaB		10	1	1	1550	1550	JN1-42_02014	JN1a_02104	JN1c_02007	JN1b_01896	JN2a_02415	JN2c_01894	JN2-15_02112	JN2b_01979	JN2d_02052	JN2-26_01908
fadR		Fatty acid metabolism regulator protein		10	1	1	719	719	JN1-42_02015	JN1a_02105	JN1c_02008	JN1b_01897	JN2a_02416	JN2c_01895	JN2-15_02113	JN2b_01980	JN2d_02053	JN2-26_01909
group_5658		hypothetical protein		10	1	1	1532	1532	JN1-42_02016	JN1a_02106	JN1c_02009	JN1b_01898	JN2a_02417	JN2c_01896	JN2-15_02114	JN2b_01981	JN2d_02054	JN2-26_01910
dadA_1		D-amino acid dehydrogenase		10	1	1	1298	1298	JN1-42_02017	JN1a_02107	JN1c_02010	JN1b_01899	JN2a_02418	JN2c_01897	JN2-15_02115	JN2b_01982	JN2d_02055	JN2-26_01911
dadX		Alanine racemase, catabolic		10	1	1	1070	1070	JN1-42_02018	JN1a_02108	JN1c_02011	JN1b_01900	JN2a_02419	JN2c_01898	JN2-15_02116	JN2b_01983	JN2d_02056	JN2-26_01912
cvrA		K( )/H( ) antiporter NhaP2		10	1	1	1733	1733	JN1-42_02019	JN1a_02109	JN1c_02012	JN1b_01901	JN2a_02420	JN2c_01899	JN2-15_02117	JN2b_01984	JN2d_02057	JN2-26_01913
ldcA		Murein tetrapeptide carboxypeptidase		10	1	1	914	914	JN1-42_02020	JN1a_02110	JN1c_02013	JN1b_01902	JN2a_02421	JN2c_01900	JN2-15_02118	JN2b_01985	JN2d_02058	JN2-26_01914
emtA		Endo-type membrane-bound lytic murein transglycosylase A		10	1	1	611	611	JN1-42_02021	JN1a_02111	JN1c_02014	JN1b_01903	JN2a_02422	JN2c_01901	JN2-15_02119	JN2b_01986	JN2d_02059	JN2-26_01915
fhuA_1		Ferrichrome outer membrane transporter/phage receptor		10	1	1	2120	2120	JN1-42_02022	JN1a_02112	JN1c_02015	JN1b_01904	JN2a_02423	JN2c_01902	JN2-15_02120	JN2b_01987	JN2d_02060	JN2-26_01916
treA		Periplasmic trehalase		10	1	1	1745	1745	JN1-42_02023	JN1a_02113	JN1c_02016	JN1b_01905	JN2a_02424	JN2c_01903	JN2-15_02121	JN2b_01988	JN2d_02061	JN2-26_01917
group_4795		putative protein		10	1	1	1439	1439	JN1-42_02024	JN1a_02114	JN1c_02017	JN1b_01906	JN2a_02425	JN2c_01904	JN2-15_02122	JN2b_01989	JN2d_02062	JN2-26_01918
group_4605		putative protein		10	1	1	929	929	JN1-42_02025	JN1a_02115	JN1c_02018	JN1b_01907	JN2a_02426	JN2c_01905	JN2-15_02123	JN2b_01990	JN2d_02063	JN2-26_01919
group_5839		putative protein		10	1	1	815	815	JN1-42_02026	JN1a_02116	JN1c_02019	JN1b_01908	JN2a_02427	JN2c_01906	JN2-15_02124	JN2b_01991	JN2d_02064	JN2-26_01920
group_5147		hypothetical protein		10	1	1	743	746	JN1-42_02027	JN1a_02117	JN1c_02020	JN1b_01909	JN2a_02428	JN2c_01907	JN2-15_02125	JN2b_01992	JN2d_02065	JN2-26_01921
group_879		hypothetical protein		3	1	1	857	857	JN1-42_02028	JN1a_02118	JN1c_02021
group_6780		hypothetical protein		10	1	1	1007	1013	JN1-42_02029	JN1a_02119	JN1c_02022	JN1b_01910	JN2a_02429	JN2c_01908	JN2-15_02126	JN2b_01993	JN2d_02066	JN2-26_01922
group_6822		hypothetical protein		10	1	1	800	800	JN1-42_02030	JN1a_02120	JN1c_02023	JN1b_01911	JN2a_02430	JN2c_01909	JN2-15_02127	JN2b_01994	JN2d_02067	JN2-26_01923
tsaR_2		HTH-type transcriptional regulator TsaR		10	1	1	941	941	JN1-42_02031	JN1a_02121	JN1c_02024	JN1b_01912	JN2a_02431	JN2c_01910	JN2-15_02128	JN2b_01995	JN2d_02068	JN2-26_01924
tdcB		L-threonine dehydratase catabolic TdcB		10	1	1	989	989	JN1-42_02032	JN1a_02122	JN1c_02025	JN1b_01913	JN2a_02432	JN2c_01911	JN2-15_02129	JN2b_01996	JN2d_02069	JN2-26_01925
tdcC		Threonine/serine transporter TdcC		10	1	1	1331	1331	JN1-42_02033	JN1a_02123	JN1c_02026	JN1b_01914	JN2a_02433	JN2c_01912	JN2-15_02130	JN2b_01997	JN2d_02070	JN2-26_01926
tdcD		Propionate kinase		10	1	1	1208	1208	JN1-42_02034	JN1a_02124	JN1c_02027	JN1b_01915	JN2a_02434	JN2c_01913	JN2-15_02131	JN2b_01998	JN2d_02071	JN2-26_01927
tdcE		PFL-like enzyme TdcE		10	1	1	2294	2294	JN1-42_02035	JN1a_02125	JN1c_02028	JN1b_01916	JN2a_02435	JN2c_01914	JN2-15_02132	JN2b_01999	JN2d_02072	JN2-26_01928
livJ_2		Leu/Ile/Val/Thr-binding protein		10	1	1	1064	1064	JN1-42_02036	JN1a_02126	JN1c_02029	JN1b_01917	JN2a_02436	JN2c_01915	JN2-15_02133	JN2b_02000	JN2d_02073	JN2-26_01929
livH_2		High-affinity branched-chain amino acid transport system permease protein LivH		10	1	1	914	914	JN1-42_02037	JN1a_02127	JN1c_02030	JN1b_01918	JN2a_02437	JN2c_01916	JN2-15_02134	JN2b_02001	JN2d_02074	JN2-26_01930
group_4991		hypothetical protein		10	1	1	1286	1286	JN1-42_02038	JN1a_02128	JN1c_02031	JN1b_01919	JN2a_02438	JN2c_01917	JN2-15_02135	JN2b_02002	JN2d_02075	JN2-26_01931
glnQ_1		Glutamine transport ATP-binding protein GlnQ		10	1	1	875	875	JN1-42_02039	JN1a_02129	JN1c_02032	JN1b_01920	JN2a_02439	JN2c_01918	JN2-15_02136	JN2b_02003	JN2d_02076	JN2-26_01932
livF_2		High-affinity branched-chain amino acid transport ATP-binding protein LivF		10	1	1	719	719	JN1-42_02040	JN1a_02130	JN1c_02033	JN1b_01921	JN2a_02440	JN2c_01919	JN2-15_02137	JN2b_02004	JN2d_02077	JN2-26_01933
yjiE		HTH-type transcriptional regulator YjiE		10	1	1	893	893	JN1-42_02041	JN1a_02131	JN1c_02034	JN1b_01922	JN2a_02441	JN2c_01920	JN2-15_02138	JN2b_02005	JN2d_02078	JN2-26_01934
pckA_2		Phosphoenolpyruvate carboxykinase (ATP)		10	1	1	1643	1643	JN1-42_02042	JN1a_02132	JN1c_02035	JN1b_01923	JN2a_02442	JN2c_01921	JN2-15_02139	JN2b_02006	JN2d_02079	JN2-26_01935
cynR_3		HTH-type transcriptional regulator CynR		10	1	1	707	899	JN1-42_02043	JN1a_02205	JN1c_02036	JN1b_01928	JN2a_02447	JN2c_01926	JN2-15_02144	JN2b_02011	JN2d_02084	JN2-26_01940
group_3466		hypothetical protein		10	1	1	482	482	JN1-42_02044	JN1a_02206	JN1c_02037	JN1b_01929	JN2a_02448	JN2c_01927	JN2-15_02145	JN2b_02012	JN2d_02085	JN2-26_01941
rluA_1		Ribosomal large subunit pseudouridine synthase A		10	1	1	698	767	JN1-42_02045	JN1a_02207	JN1c_02038	JN1b_01930	JN2a_02449	JN2c_01928	JN2-15_02146	JN2b_02013	JN2d_02086	JN2-26_01942
group_3690		hypothetical protein		10	1	1	539	539	JN1-42_02046	JN1a_02208	JN1c_02039	JN1b_01931	JN2a_02450	JN2c_01929	JN2-15_02147	JN2b_02014	JN2d_02087	JN2-26_01943
group_301		hypothetical protein		10	1	1	329	350	JN1-42_02047	JN1a_02209	JN1c_02040	JN1b_01932	JN2a_02451	JN2c_01930	JN2-15_02148	JN2b_02015	JN2d_02088	JN2-26_01944
group_5063		hypothetical protein		10	1	1	1340	1340	JN1-42_02048	JN1a_02210	JN1c_02041	JN1b_01933	JN2a_02452	JN2c_01931	JN2-15_02149	JN2b_02016	JN2d_02089	JN2-26_01945
group_93		hypothetical protein		10	1	1	653	653	JN1-42_02049	JN1a_02211	JN1c_02042	JN1b_01934	JN2a_02453	JN2c_01932	JN2-15_02150	JN2b_02017	JN2d_02090	JN2-26_01946
group_7063		hypothetical protein		10	1	1	1697	1697	JN1-42_02050	JN1a_02212	JN1c_02043	JN1b_01935	JN2a_02454	JN2c_01933	JN2-15_02151	JN2b_02018	JN2d_02091	JN2-26_01947
group_302		hypothetical protein	type VI secretion system protein	4	1	1	95	95	JN1-42_02051	JN1a_02213	JN1c_02044				JN2-15_02152
group_303		hypothetical protein	type VI secretion system protein	4	1	1	2627	2627	JN1-42_02052	JN1a_02214	JN1c_02045							JN2-26_01948
group_304		hypothetical protein	type VI secretion system protein	4	1	1	2027	2027	JN1-42_02053	JN1a_02215	JN1c_02046							JN2-26_01949
group_880		hypothetical protein	type VI secretion system protein	4	1	1	779	779	JN1-42_02054	JN1a_02216	JN1c_02047							JN2-26_01950
group_881		hypothetical protein	type VI secretion system protein	3	1	1	857	857	JN1-42_02055	JN1a_02217	JN1c_02048
group_882		hypothetical protein	type VI secretion system protein	4	1	1	1211	1211	JN1-42_02056	JN1a_02218	JN1c_02049							JN2-26_01951
group_2521		hypothetical protein	type VI secretion system protein	4	1	1	3413	3416	JN1-42_02057	JN1a_02219	JN1c_02050							JN2-26_01952
group_6793		hypothetical protein		10	1	1	1763	1763	JN1-42_02058	JN1a_02220	JN1c_02051	JN1b_01948	JN2a_02467	JN2c_01946	JN2-15_02171	JN2b_02039	JN2d_02112	JN2-26_01953
group_6681		hypothetical protein		10	1	1	1046	1046	JN1-42_02059	JN1a_02221	JN1c_02052	JN1b_01949	JN2a_02468	JN2c_01947	JN2-15_02172	JN2b_02040	JN2d_02113	JN2-26_01954
group_305		hypothetical protein		10	1	1	401	536	JN1-42_02060	JN1a_02222	JN1c_02053	JN1b_01950	JN2a_02469	JN2c_01948	JN2-15_02173	JN2b_02042	JN2d_02115	JN2-26_01955
group_5491		hypothetical protein		10	1	1	443	443	JN1-42_02061	JN1a_02223	JN1c_02054	JN1b_01951	JN2a_02470	JN2c_01949	JN2-15_02174	JN2b_02043	JN2d_02116	JN2-26_01956
group_6716		hypothetical protein		10	1	1	1415	1415	JN1-42_02062	JN1a_02224	JN1c_02055	JN1b_01952	JN2a_02471	JN2c_01950	JN2-15_02175	JN2b_02044	JN2d_02117	JN2-26_01957
thpA_1		D-threitol-binding protein		10	1	1	914	914	JN1-42_02063	JN1a_02225	JN1c_02056	JN1b_01953	JN2a_02472	JN2c_01951	JN2-15_02176	JN2b_02045	JN2d_02118	JN2-26_01958
group_94		hypothetical protein		10	1	1	326	329	JN1-42_02064	JN1a_02226	JN1c_02057	JN1b_01954	JN2a_02473	JN2c_01952	JN2-15_02177	JN2b_02046	JN2d_02119	JN2-26_01959
ychF		Ribosome-binding ATPase YchF		10	1	1	1091	1091	JN1-42_02065	JN1a_02227	JN1c_02058	JN1b_01955	JN2a_02474	JN2c_01953	JN2-15_02178	JN2b_02047	JN2d_02120	JN2-26_01960
pth		Peptidyl-tRNA hydrolase		10	1	1	584	584	JN1-42_02066	JN1a_02228	JN1c_02059	JN1b_01956	JN2a_02475	JN2c_01954	JN2-15_02179	JN2b_02048	JN2d_02121	JN2-26_01961
group_4120		hypothetical protein		10	1	1	275	275	JN1-42_02067	JN1a_02229	JN1c_02060	JN1b_01957	JN2a_02476	JN2c_01955	JN2-15_02180	JN2b_02049	JN2d_02122	JN2-26_01962
group_6141		hypothetical protein		10	1	1	1046	1046	JN1-42_02068	JN1a_02230	JN1c_02061	JN1b_01958	JN2a_02477	JN2c_01956	JN2-15_02181	JN2b_02050	JN2d_02123	JN2-26_01963
group_4444	dauA_1	C4-dicarboxylic acid transporter DauA		10	1	1	1652	1652	JN1-42_02069	JN1a_02231	JN1c_02062	JN1b_01959	JN2a_02478	JN2c_01957	JN2-15_02182	JN2b_02051	JN2d_02124	JN2-26_01964
prs		Ribose-phosphate pyrophosphokinase		10	1	1	947	947	JN1-42_02070	JN1a_02232	JN1c_02063	JN1b_01960	JN2a_02479	JN2c_01958	JN2-15_02183	JN2b_02052	JN2d_02125	JN2-26_01965
ispE		4-diphosphocytidyl-2-C-methyl-D-erythritol kinase		10	1	1	851	851	JN1-42_02071	JN1a_02233	JN1c_02064	JN1b_01961	JN2a_02480	JN2c_01959	JN2-15_02184	JN2b_02053	JN2d_02126	JN2-26_01966
lolB		Outer-membrane lipoprotein LolB		10	1	1	611	611	JN1-42_02072	JN1a_02234	JN1c_02065	JN1b_01962	JN2a_02481	JN2c_01960	JN2-15_02185	JN2b_02054	JN2d_02127	JN2-26_01967
hemA		Glutamyl-tRNA reductase		10	1	1	1256	1256	JN1-42_02073	JN1a_02235	JN1c_02066	JN1b_01963	JN2a_02482	JN2c_01961	JN2-15_02186	JN2b_02055	JN2d_02128	JN2-26_01968
prfA		Peptide chain release factor RF1		10	1	1	1082	1082	JN1-42_02074	JN1a_02236	JN1c_02067	JN1b_01964	JN2a_02483	JN2c_01962	JN2-15_02187	JN2b_02056	JN2d_02129	JN2-26_01969
prmC		Release factor glutamine methyltransferase		10	1	1	848	848	JN1-42_02075	JN1a_02237	JN1c_02068	JN1b_01965	JN2a_02484	JN2c_01963	JN2-15_02188	JN2b_02057	JN2d_02130	JN2-26_01970
ychQ		Protein YchQ		10	1	1	392	392	JN1-42_02076	JN1a_02238	JN1c_02069	JN1b_01966	JN2a_02485	JN2c_01964	JN2-15_02189	JN2b_02058	JN2d_02131	JN2-26_01971
group_5206		hypothetical protein		10	1	1	812	812	JN1-42_02077	JN1a_02239	JN1c_02070	JN1b_01967	JN2a_02486	JN2c_01965	JN2-15_02190	JN2b_02059	JN2d_02132	JN2-26_01972
[truncated: 5,141 more rows]
