# Supplementary material for: Co-Occurrence of Multidrug Resistant Klebsiella pneumoniae Pathogenic Clones of Human Relevance in an Equine Pneumonia Case
Source: Microbiol Spectr. 2022 May 17;10(3):e02158-21. doi: 10.1128/spectrum.02158-21 (PMC9241755; doi:10.1128/spectrum.02158-21)
Supplement: SUPPLEMENTAL FILE 2 — Supplemental material. Download spectrum.02158-21-s002.xlsx, XLSX file, 0.03 MB [file spectrum.02158-21-s002.xlsx]

## Sheet: Sheet1
ST	ST307	ST307	ST307	ST628	ST628	ST628	ST392	ST893	ST893	ST465
ISOLATE	JN1-42	JN1a	JN1c	JN1b	JN2a	JN2c	JN2-15	JN2b	JN2d	JN2-26						ordered
VFID											gene_cat	GENE	PRODUCT	TYPE	SPECIES
VFG049129	100	100	100	100	100	100	0	100	100	0	acrA	KPHS_11890	acridine efflux pump	AcrAB (CVF859)	Klebsiella pneumoniae subsp. pneumoniae HS11286	1
VFG049132	0	0	0	0	0	0	0	0	0	100	acrA	acrA	acridine efflux pump	AcrAB (CVF859)	Klebsiella pneumoniae subsp. pneumoniae MGH 78578	2
VFG049140	0	0	0	100	100	100	100	100	100	100	acrB	KPHS_11880	acridine efflux pump	AcrAB (CVF859)	Klebsiella pneumoniae subsp. pneumoniae HS11286	3
VFG049143	100	100	100	0	0	0	0	0	0	0	acrB	acrB	acridine efflux pump	AcrAB (CVF859)	Klebsiella pneumoniae subsp. pneumoniae MGH 78578	4
VFG049133(gb|YP_002918166.1)	0	0	0	0	0	0	100	0	0	0	acrA	acrA	acriflavine resistance protein A	AcrAB (VF0568)	Klebsiella pneumoniae subsp. pneumoniae NTUH-K2044	5
VFG048616	0	0	0	0	0	0	0	0	0	100	iutA	N559_3180	putative TonB-dependent receptor	Aerobactin (CVF852)	Klebsiella pneumoniae JM45	6
VFG048620	100	100	100	100	100	100	100	100	100	0	iutA	KP1_2101	putative TonB-dependent receptor	Aerobactin (CVF852)	Klebsiella pneumoniae subsp. pneumoniae NTUH-K2044	7
VFG048828	100	100	100	0	0	0	100	100	100	0	-	KPN2242_15550	6-phosphogluconate dehydrogenase	Capsule (CVF854)	Klebsiella pneumoniae KCTC 2242	8
VFG048830(gb|YP_002920353.1)	0	0	0	100	100	100	0	0	0	0	gnd	gnd	6-phosphogluconate dehydrogenase	Capsule (VF0560)	Klebsiella pneumoniae subsp. pneumoniae NTUH-K2044	9
VFG048977	0	0	0	0	0	0	0	0	0	100	cpsB	cpsB_1	mannose-1-phosphate guanylyltransferase/mannose-6-phosphate isomerase	Capsule (CVF854)	Klebsiella pneumoniae 342	10
VFG048810	0	0	0	100	100	100	0	0	0	0	-	Kvar_1549	PA-phosphatase-like phosphoesterase	Capsule (CVF854)	Klebsiella variicola At-22	11
VFG048963	0	0	0	98.15	98.15	98.15	0	0	100.00;98.15	99.93-d	manB	manB	Phosphomannomutase dehydrogenase	Capsule (CVF854)	Klebsiella pneumoniae subsp. rhinoscleromatis SB3432	12
VFG048805	0	0	0	0	0	0	0	100	100	100	-	N559_1748	putative acid phosphatase	Capsule (CVF854)	Klebsiella pneumoniae JM45	13
VFG048992	100	100	100	0	0	0	100	0	0	0	-	KPN_02514	putative acid phosphatase	Capsule (CVF854)	Klebsiella pneumoniae subsp. pneumoniae MGH 78578	14
VFG048816	100	100	100	0	0	0	0	0	0	0	-	N559_1750	Surface assembly of capsule	Capsule (CVF854)	Klebsiella pneumoniae JM45	15
VFG048798	0	0	0	0	0	0	0	100	100	0	wzi	wzi	Surface assembly of capsule	Capsule (CVF854)	Klebsiella pneumoniae subsp. rhinoscleromatis SB3432	16
VFG048793	100	100	100	0	0	0	0	0	0	0	-	KPHS_35540	UDP-glucose 6-dehydrogenase	Capsule (CVF854)	Klebsiella pneumoniae subsp. pneumoniae HS11286	17
VFG048970	0	0	0	0	0	0	0	100	100	100	-	N559_1764	UDP-Glucose 6-Dehydrogenase	Capsule (CVF854)	Klebsiella pneumoniae JM45	18
VFG048987	0	0	0	99.83	99.83	99.83	0	0	0	0	ugd	ugd	UDP-glucose 6-dehydrogenase	Capsule (CVF854)	Klebsiella pneumoniae 342	19
VFG048796	0	0	0	0	0	0	100	0	0	0	ugd	ugd	UDP-glucose dehydrogenase	Capsule (CVF854)	Klebsiella pneumoniae subsp. pneumoniae MGH 78578	20
VFG048991	99.79-d	99.79-d	99.79-d	0	0	0	99.79-d	99.9-d	99.9-d	99.9-d	-	KPHS_35740	UDP-glucose pyrophosphorylase	Capsule (CVF854)	Klebsiella pneumoniae subsp. pneumoniae HS11286	21
VFG048986	100	100	100	100	100	100	0	100	100	100	uge	uge	uridine diphosphate galacturonate 4-epimerase	Capsule (CVF854)	Klebsiella pneumoniae subsp. rhinoscleromatis SB3432	22
VFG048409(gb|YP_002918380.1)	100	100	100	100	100	100	100	100	100	99.87	entA	entA	2,3-dihydroxybenzoate-2,3-dehydrogenase	Ent (VF0562)	Klebsiella pneumoniae subsp. pneumoniae NTUH-K2044	23
VFG048419(gb|YP_002918379.1)	100	100	100	100	100	100	100	100	100	100	entB	entB	2,3-dihydro-2,3-dihydroxybenzoate synthetase, isochroismatase	Ent (VF0562)	Klebsiella pneumoniae subsp. pneumoniae NTUH-K2044	24
VFG048436	100	100	100	100	100	100	100	100	100	100	entC	N559_3716	isochorismate synthase	Ent siderophore (CVF849)	Klebsiella pneumoniae JM45	25
VFG048526	100	100	100	100	100	100	0	0	0	0	entD	KPN2242_05865	enterochelin synthetase component D	Ent siderophore (CVF849)	Klebsiella pneumoniae KCTC 2242	26
VFG048527	0	0	0	0	0	0	100	100	100	0	entD	entD	enterochelin synthetase, component D	Ent siderophore (CVF849)	Klebsiella pneumoniae subsp. pneumoniae MGH 78578	27
VFG048528(gb|YP_002918366.1)	0	0	0	0	0	0	0	0	0	100	entD	entD	enterochelin synthetase component D	Ent (VF0562)	Klebsiella pneumoniae subsp. pneumoniae NTUH-K2044	28
VFG048427	0	0	0	100	100	100	100	0	0	0	entE	entE	enterobactin synthase subunit E	Ent siderophore (CVF849)	Klebsiella pneumoniae KCTC 2242	29
VFG048428	0	0	0	0	0	0	0	100	100	0	entE	entE	enterobactin synthase subunit E	Ent siderophore (CVF849)	Klebsiella pneumoniae subsp. pneumoniae MGH 78578	30
VFG048429(gb|YP_002918378.1)	100	100	100	0	0	0	0	0	0	100	entE	entE	enterobactin synthase subunit E	Ent (VF0562)	Klebsiella pneumoniae subsp. pneumoniae NTUH-K2044	31
VFG048497	100	100	100	100	100	100	100	0	0	0	entF	entF	enterobactin synthase subunit F	Ent siderophore (CVF849)	Klebsiella pneumoniae subsp. pneumoniae MGH 78578	32
VFG048498(gb|YP_002918370.1)	0	0	0	0	0	0	0	100	100	100	entF	entF	enterobactin synthase subunit F	Ent (VF0562)	Klebsiella pneumoniae subsp. pneumoniae NTUH-K2044	33
VFG048456	0	0	0	100	100	100	0	100	100	0	entS	N559_3718	enterobactin exporter EntS	Ent siderophore (CVF849)	Klebsiella pneumoniae JM45	34
VFG048458	100	100	100	0	0	0	100	0	0	0	entS	ybdA	enterobactin exporter EntS	Ent siderophore (CVF849)	Klebsiella pneumoniae subsp. pneumoniae MGH 78578	35
VFG048459(gb|YP_002918375.1)	0	0	0	0	0	0	0	0	0	100	entS	ybdA	enterobactin exporter EntS	Ent (VF0562)	Klebsiella pneumoniae subsp. pneumoniae NTUH-K2044	36
VFG048514	0	0	0	0	0	0	0	0	0	100	fepA	KPHS_14370	ferrienterobactin receptor	Ent siderophore (CVF849)	Klebsiella pneumoniae subsp. pneumoniae HS11286	37
VFG048517	100	100	100	100	100	100	0	100	100	0	fepA	fepA	outer membrane receptor FepA	Ent siderophore (CVF849)	Klebsiella pneumoniae subsp. pneumoniae MGH 78578	38
VFG048518(gb|YP_002918367.1)	0	0	0	0	0	0	100	0	0	0	fepA	fepA	outer membrane receptor FepA	Ent (VF0562)	Klebsiella pneumoniae subsp. pneumoniae NTUH-K2044	39
VFG048487	100	100	100	0	0	0	100	100	100	100	fepC	fepC	iron-enterobactin transporter ATP-binding protein	Ent siderophore (CVF849)	Klebsiella pneumoniae subsp. pneumoniae MGH 78578	40
VFG048488(gb|YP_002918371.1)	0	0	0	100	100	100	0	0	0	0	fepC	fepC	iron-enterobactin transporter ATP-binding protein	Ent (VF0562)	Klebsiella pneumoniae subsp. pneumoniae NTUH-K2044	41
VFG048447	99.9	99.9	99.9	100	100	100	100	100	100	100	fepD	KPN2242_05910	iron-enterobactin transporter periplasmic binding protein	Ent siderophore (CVF849)	Klebsiella pneumoniae KCTC 2242	42
VFG048475	100-d	100-d	100-d	100-d	100-d	100-d	100-d	100-d	100-d	100-d	fepG	N559_3719	iron-enterobactin transporter permease	Ent siderophore (CVF849)	Klebsiella pneumoniae JM45	43
VFG048504	100	100	100	100	100	100	100	100	100	100	fes	KPHS_14380	enterochelin esterase	Ent siderophore (CVF849)	Klebsiella pneumoniae subsp. pneumoniae HS11286	44
VFG049085	100	100	100	0	0	0	0	0	0	0	-	KPR_1609	Galactosyl transferase	LPS rfb locus (CVF857)	Klebsiella pneumoniae subsp. rhinoscleromatis SB3432	45
VFG049096	100	100	100	0	0	0	0	0	0	0	-	KPR_1610	glycosyl transferase	LPS rfb locus (CVF857)	Klebsiella pneumoniae subsp. rhinoscleromatis SB3432	46
VFG049101	0	0	0	100	100	100	0	100	100	0	-	N559_1774	glycosyl transferase group 1 family protein	LPS rfb locus (CVF857)	Klebsiella pneumoniae JM45	47
VFG049040(gb|YP_002920343.1)	0	0	0	0	0	0	0	0	0	100	-	wbbO	glycosyltransferase family 1 protein	LPS (VF0561)	Klebsiella pneumoniae subsp. pneumoniae NTUH-K2044	48
VFG049029(gb|YP_002920342.1)	0	0	0	0	0	0	0	0	0	100	-	kfoC	glycosyltransferase family 2 protein	LPS (VF0561)	Klebsiella pneumoniae subsp. pneumoniae NTUH-K2044	49
VFG049081	0	0	0	100	100	100	0	0	0	0	-	N559_1772	group 1 glycosyl transferase	LPS rfb locus (CVF857)	Klebsiella pneumoniae JM45	50
VFG049092	0	0	0	100	100	100	0	100	100	0	-	N559_1773	group 1 glycosyl transferase	LPS rfb locus (CVF857)	Klebsiella pneumoniae JM45	51
VFG049027	100	100	100	0	0	0	0	0	0	100	-	KPN2242_15475	hypothetical protein	LPS rfb locus (CVF857)	Klebsiella pneumoniae KCTC 2242	52
VFG049038	100	100	100	0	0	0	0	0	0	100	-	KPN2242_15480	hypothetical protein	LPS rfb locus (CVF857)	Klebsiella pneumoniae KCTC 2242	53
VFG049049	100	100	100	0	0	0	0	0	0	100	-	KPN2242_15485	hypothetical protein	LPS rfb locus (CVF857)	Klebsiella pneumoniae KCTC 2242	54
VFG049111	97.81	97.81	97.81	0	0	0	0	0	0	97.81	-	KPR_1616	hypothetical protein	LPS rfb locus (CVF857)	Klebsiella pneumoniae subsp. rhinoscleromatis SB3432	55
VFG049052	100	100	100	0	0	0	0	0	0	99.95	wbbM	wbbM	hypothetical protein	LPS rfb locus (CVF857)	Klebsiella pneumoniae subsp. rhinoscleromatis SB3432	56
VFG049048	0	0	0	100	100	100	0	100	100	0	-	N559_1769	integral membrane component of ABC-transporter	LPS rfb locus (CVF857)	Klebsiella pneumoniae JM45	57
VFG049030	100	100	100	0	0	0	0	0	0	100	rfbA	rfbA	Integral membrane O-antigen translocator protein	LPS rfb locus (CVF857)	Klebsiella pneumoniae subsp. rhinoscleromatis SB3432	58
VFG049070	0	0	0	100	100	100	0	0	0	0	-	N559_1771	kinase	LPS rfb locus (CVF857)	Klebsiella pneumoniae JM45	59
VFG049080	0	0	0	0	0	0	0	0	0	100	-	KPHS_35490	lipopolysaccharide O-antigen ABC transport system ATP-binding component	LPS rfb locus (CVF857)	Klebsiella pneumoniae subsp. pneumoniae HS11286	60
VFG049026	0	0	0	0	0	0	0	98.73	100.00;100.00	0	-	N559_1767	mannose-1-phosphate guanylyltransferase	LPS rfb locus (CVF857)	Klebsiella pneumoniae JM45	61
VFG049031	0	0	0	100	100	100	0	0	0	0	-	Kvar_1565	mannose-1-phosphate guanylyltransferase/mannose-6-phosphate isomerase	LPS rfb locus (CVF857)	Klebsiella variicola At-22	62
VFG049041	100	100	100	0	0	0	0	0	0	0	rfbB	rfbB	O-antigen export system ATP-binding protein	LPS rfb locus (CVF857)	Klebsiella pneumoniae subsp. rhinoscleromatis SB3432	63
VFG049063	100	100	100	0	0	0	0	0	0	0	rfbD	rfbD	Probable UDP-galactopyranose mutase	LPS rfb locus (CVF857)	Klebsiella pneumoniae subsp. rhinoscleromatis SB3432	64
VFG049059	0	0	0	100	100	100	0	0	0	0	-	N559_1770	putative ABC transporter	LPS rfb locus (CVF857)	Klebsiella pneumoniae JM45	65
VFG049074	100	100	100	0	0	0	0	0	0	0	wbbN	wbbN	Putative glycosyl transferase	LPS rfb locus (CVF857)	Klebsiella pneumoniae subsp. rhinoscleromatis SB3432	66
VFG049082	0	0	0	0	0	0	0	0	0	100	-	KPN2242_15505	putative glycosyltransferase	LPS rfb locus (CVF857)	Klebsiella pneumoniae KCTC 2242	67
VFG049093	0	0	0	0	0	0	0	0	0	100	-	KPN2242_15510	UDP-galactopyranose mutase	LPS rfb locus (CVF857)	Klebsiella pneumoniae KCTC 2242	68
VFG040962(gi:206578970)	0	0	0	0	0	0	0	0	0	100	pulF	pulF	pullulanase secretion protein PulF	pul (SS215)	Klebsiella pneumoniae 342	69
VFG040963(gi:206579617)	100	100	100	100	100	100	100	100	100	100	pulG	pulG	pullulanase secretion protein PulG	pul (SS215)	Klebsiella pneumoniae 342	70
VFG040965(gi:206580315)	100	100	100	100	100	100	100	100	100	100	pulI	pulI	pullulanase secretion protein PulI	pul (SS215)	Klebsiella pneumoniae 342	71
VFG040966(gi:206581080)	0	0	0	100	100	100	0	0	0	0	pulJ	pulJ	pullulanase secretion protein PulJ	pul (SS215)	Klebsiella pneumoniae 342	72
VFG040967(gi:206579421)	100	100	100	0	0	0	0	100	100	100	pulK	pulK	pullulanase secretion protein PulK	pul (SS215)	Klebsiella pneumoniae 342	73
VFG040971(gi:206576910)	100	100	100	100	100	100	100	100	100	100	pulO	pulO	pullulanase secretion protein PulO	pul (SS215)	Klebsiella pneumoniae 342	74
VFG049005	0	0	0	100	100	100	100	0	0	0	rcsA	rcsA	colanic acid capsular biosynthesis activation protein A	RcsAB (CVF856)	Klebsiella pneumoniae KCTC 2242	75
VFG049007(gb|YP_002920216.1)	100	100	100	0	0	0	0	100	100	100	rcsA	rcsA	transcriptional activator for ctr capsule biosynthesis	RcsAB (VF0571)	Klebsiella pneumoniae subsp. pneumoniae NTUH-K2044	76
VFG049017	100	100	100	100	100	100	0	0	0	100	rcsB	rcsB	transcriptional regulator RcsB	RcsAB (CVF856)	Klebsiella pneumoniae subsp. pneumoniae MGH 78578	77
VFG049018(gb|YP_002920501.1)	0	0	0	0	0	0	100	100	100	0	rcsB	rcsB	transcriptional regulator RcsB	RcsAB (VF0571)	Klebsiella pneumoniae subsp. pneumoniae NTUH-K2044	78
VFG048535	0	0	0	100	100	100	100	100	100	100	iroE	N559_2629	putative oxidoreductase, Fe-S subunit	Salmochelin (CVF850)	Klebsiella pneumoniae JM45	79
VFG048536	100	100	100	0	0	0	0	0	0	0	iroE	KPN2242_11295	putative oxidoreductase, Fe-S subunit	Salmochelin (CVF850)	Klebsiella pneumoniae KCTC 2242	80
VFG048541	0	0	0	100	100	100	100	100	100	0	iroN	A79E_2942	outer Membrane Siderophore Receptor IroN	Salmochelin (CVF850)	Klebsiella pneumoniae subsp. pneumoniae 1084	81
VFG048543	0	0	0	0	0	0	0	0	0	100	iroN	KPHS_21440	TonB dependent outer membrane siderophore receptor protein	Salmochelin (CVF850)	Klebsiella pneumoniae subsp. pneumoniae HS11286	82
VFG048545	100	100	100	0	0	0	0	0	0	0	iroN	KPN2242_09340	outer membrane receptor FepA	Salmochelin (CVF850)	Klebsiella pneumoniae KCTC 2242	83
VFG048712	100	100	100	0	0	0	100	0	0	0	-	KPHS_23050	hypothetical protein	T6SS-I (CVF853)	Klebsiella pneumoniae subsp. pneumoniae HS11286	84
VFG048715	0	0	0	100	100	100	0	0	0	100	-	KPR_2386	hypothetical protein	T6SS-I (CVF853)	Klebsiella pneumoniae subsp. pneumoniae HS11286	85
VFG048744	0	0	0	0	0	0	100	0	0	0	-	KPHS_23130	hypothetical protein	T6SS-I (CVF853)	Klebsiella pneumoniae subsp. pneumoniae HS11286	86
VFG048746	100-d	100-d	100-d	0	0	0	0	0	0	0	-	KPN2242_09820	hypothetical protein	T6SS-I (CVF853)	Klebsiella pneumoniae subsp. pneumoniae HS11286	87
VFG048740(gb|YP_005226612.1)	0	0	0	0	0	0	100	0	0	0	-	KPHS_23120	PaaR repeat-containing protein	T6SS (VF0569)	Klebsiella pneumoniae subsp. pneumoniae HS11286	88
VFG048743	100	100	100	0	0	0	0	0	0	0	-	Kvar_2960	PaaR repeat-containing protein	T6SS-I (CVF853)	Klebsiella pneumoniae subsp. pneumoniae HS11286	89
VFG048691	0	0	0	0	0	0	0	0	0	100	clpV/tssH	A79E_2833	ClpB protein	T6SS-I (CVF853)	Klebsiella pneumoniae subsp. pneumoniae HS11286	90
VFG048698	0	0	0	100	100	100	100	0	0	0	clpV/tssH	KPR_2384	hypothetical protein	T6SS-I (CVF853)	Klebsiella pneumoniae subsp. pneumoniae HS11286	91
VFG048699	0	0	0	0	0	0	0	100	100	0	clpV/tssH	Kvar_2969	type VI secretion ATPase, ClpV1 family	T6SS-I (CVF853)	Klebsiella pneumoniae subsp. rhinoscleromatis SB3432	92
VFG048693(gb|YP_005226603.1)	100	100	100	0	0	0	0	0	0	0	clpV/tssH	clpV/tssH	type VI secretion system ATPase TssH	T6SS (VF0569)	Klebsiella variicola At-22	93
VFG048659	0	0	0	100	100	100	100	0	0	0	dotU/tssL	A79E_2837	hypothetical protein	T6SS-I (CVF853)	Klebsiella pneumoniae subsp. pneumoniae HS11286	94
VFG048663	100	100	100	0	0	0	0	100	100	100	dotU/tssL	KPN2242_09765	hypothetical protein	T6SS-I (CVF853)	Klebsiella pneumoniae KCTC 2242	95
VFG048681	100	100	100	0	0	0	0	0	0	0	hcp/tssD	A79E_2835	cytoplasmic protein USSDB7A	T6SS-I (CVF853)	Klebsiella pneumoniae subsp. pneumoniae 1084	96
VFG048683(gb|YP_005226602.1)	0	0	0	100	100	100	100	100	100	100	hcp/tssD	hcp/tssD	type VI secretion system protein, Hcp family	T6SS (VF0569)	Klebsiella pneumoniae subsp. rhinoscleromatis SB3432	97
VFG048750	0	0	0	0	0	0	0	99.94	99.94	0	icmF/tssM	A79E_2824	hypothetical protein	T6SS-I (CVF853)	Klebsiella variicola At-22	98
VFG048753	100	0	100	0	0	0	100	0	0	0	icmF/tssM	KPN2242_09825	ImcF domain-containing protein	T6SS-I (CVF853)	Klebsiella pneumoniae subsp. pneumoniae 1084	99
VFG048751(gb|YP_005226614.1)	0	0	0	89.9	89.9	89.9	0	0	0	89.9	icmF/tssM	icmF/tssM	type VI secretion protein TssM	T6SS (VF0569)	Klebsiella pneumoniae KCTC 2242	100
VFG048761	0	0	0	0	0	0	0	100	100	0	impA/tssA	KPN_01343	hypothetical protein	T6SS-I (CVF853)	Klebsiella pneumoniae subsp. pneumoniae 1084	101
VFG048760	100	100	100	100	100	100	100	0	0	100	impA/tssA	KPN2242_09830	type VI secretion-associated protein	T6SS-I (CVF853)	Klebsiella pneumoniae subsp. pneumoniae 1084	102
VFG048677	0	0	0	0	0	0	0	100	100	0	ompA	KPR_2382	hypothetical protein	T6SS-I (CVF853)	Klebsiella pneumoniae KCTC 2242	103
VFG048672	100	100	100	0	0	0	100	0	0	0	ompA	KPHS_23010	OmpA/MotB domain-containing protein	T6SS-I (CVF853)	Klebsiella pneumoniae KCTC 2242	104
VFG048670	0	0	0	0	0	0	0	0	0	100	ompA	A79E_2836	outer membrane protein	T6SS-I (CVF853)	Klebsiella pneumoniae subsp. pneumoniae MGH 78578	105
VFG048675	0	0	0	100	100	100	0	0	0	0	ompA	KPN_01326	putative outer membrane protein	T6SS-I (CVF853)	Klebsiella pneumoniae subsp. pneumoniae 1084	106
VFG048784(gb|YP_005226619.1)	100	100	100	100	100	100	100	100	100	100	sciN/tssJ	sciN/tssJ	type VI secretion system lipoprotein TssJ	T6SS (VF0569)	Klebsiella pneumoniae subsp. pneumoniae HS11286	107
VFG048719	100	0	100	0	0	0	0	0	0	0	tli1	KPN2242_09795	lipoprotein	T6SS-I (CVF853)	Klebsiella pneumoniae subsp. pneumoniae MGH 78578	108
VFG048724	100	100	100	0	0	0	99.44	0	0	0	tli1	KPN2242_09800	lipoprotein	T6SS-I (CVF853)	Klebsiella pneumoniae subsp. rhinoscleromatis SB3432	109
VFG048729	0	0	0	0	0	0	99.44-d	0	0	0	tli1	KPN2242_09805	lipoprotein	T6SS-I (CVF853)	Klebsiella pneumoniae KCTC 2242	110
VFG048723(gb|YP_005226607.1)	0	0	100	0	0	0	0	0	0	0	tli1	tli1	type VI secretion system immunity protein	T6SS (VF0569)	Klebsiella pneumoniae KCTC 2242	111
VFG048770	100	100	100	100	100	100	100	0	0	100	tssF	KPN_01347	hypothetical protein	T6SS-I (CVF853)	Klebsiella pneumoniae KCTC 2242	112
VFG048771	0	0	0	0	0	0	0	100	100	0	tssF	KP1_2419	hypothetical protein	T6SS-I (CVF853)	Klebsiella pneumoniae subsp. pneumoniae MGH 78578	113
VFG048775	100	100	100	99.72	99.72	99.72	100	100	100	100	tssG	A79E_2820	hypothetical protein	T6SS-I (CVF853)	Klebsiella pneumoniae subsp. pneumoniae NTUH-K2044	114
VFG048648	0	0	0	0	0	0	0	0	0	100	vasE/tssK	A79E_2838	hypothetical protein	T6SS-I (CVF853)	Klebsiella pneumoniae subsp. pneumoniae 1084	115
VFG048655	0	0	0	100	100	100	100	100	100	0	vasE/tssK	KPR_2380	hypothetical protein	T6SS-I (CVF853)	Klebsiella pneumoniae subsp. pneumoniae 1084	116
VFG048650(gb|YP_005226599.1)	100	100	100	0	0	0	0	0	0	0	vasE/tssK	vasE/tssK	type VI secretion system baseplate subunit TssK	T6SS (VF0569)	Klebsiella pneumoniae subsp. rhinoscleromatis SB3432	117
VFG048707	0	0	0	0	0	0	0	100	100	0	vgrG/tssI	KPN_01329	hypothetical protein	T6SS-I (CVF853)	Klebsiella pneumoniae subsp. pneumoniae MGH 78578	118
VFG048709	0	0	0	100	100	100	0	0	0	100	vgrG/tssI	KPR_2385	hypothetical protein	T6SS-I (CVF853)	Klebsiella pneumoniae subsp. rhinoscleromatis SB3432	119
VFG048710	100	100	100	0	0	0	100	0	0	0	vgrG/tssI	Kvar_2968	Rhs element Vgr protein	T6SS-I (CVF853)	Klebsiella variicola At-22	120
VFG048626	0	84.8	81.17	84.8	0	0	0	0	0	0	vipA/tssB	A79E_2840	hypothetical protein	T6SS-I (CVF853)	Klebsiella pneumoniae subsp. pneumoniae 1084	121
VFG048629	0	96.55	96.55	0	0	0	100	100	100	100	vipA/tssB	N559_2931	hypothetical protein	T6SS-I (CVF853)	Klebsiella pneumoniae JM45	122
VFG048631	0	0	0	0	0	79.07	0	0	0	0	vipA/tssB	KPN_01322	hypothetical protein	T6SS-I (CVF853)	Klebsiella pneumoniae subsp. pneumoniae MGH 78578	123
VFG048640	94.27	99.94	94.27	0	0	0	100	100	100	100	vipB/tssC	N559_2930	EvpB/family type VI secretion protein	T6SS-I (CVF853)	Klebsiella pneumoniae JM45	124
VFG049195	0	0	0	0	0	0	0	100	100	0	clpV	clpB	protein disaggregation chaperone	T6SS-II (CVF861)	Klebsiella pneumoniae subsp. pneumoniae MGH 78578	125
VFG049196	100	100	100	100	100	100	0	0	0	100	clpV	clpB	protein disaggregation chaperone	T6SS-II (CVF861)	Klebsiella pneumoniae subsp. pneumoniae NTUH-K2044	126
VFG049198	0	0	0	0	0	0	100	0	0	0	clpV	Kvar_1151	ATP-dependent chaperone ClpB	T6SS-II (CVF861)	Klebsiella variicola At-22	127
VFG049184	100	100	100	100	100	100	0	0	0	0	dotU	KPK_0946	type IV/VI secretion system protein, DotU family	T6SS-II (CVF861)	Klebsiella pneumoniae 342	128
VFG049175	100	100	100	100	100	100	0	0	0	0	icmF	KPN_03175	hypothetical protein	T6SS-II (CVF861)	Klebsiella pneumoniae subsp. pneumoniae MGH 78578	129
VFG049166	100	100	100	100	100	100	0	0	0	0	impF	KPN_03181	hypothetical protein	T6SS-II (CVF861)	Klebsiella pneumoniae subsp. pneumoniae MGH 78578	130
VFG049187	100	81.51	100	100	100	100	0	0	0	0	impJ	KPN_03168	hypothetical protein	T6SS-II (CVF861)	Klebsiella pneumoniae subsp. pneumoniae MGH 78578	131
VFG049180	0	0	0	100	100	100	0	0	0	0	ompA	KPK_0945	OmpA domain-containing protein	T6SS-II (CVF861)	Klebsiella pneumoniae 342	132
VFG049181	100	100	100	0	0	0	0	0	0	0	ompA	KPN_03169	hypothetical protein	T6SS-II (CVF861)	Klebsiella pneumoniae subsp. pneumoniae MGH 78578	133
VFG049167	100	100	100	100	100	100	0	0	0	0	sciN	KPK_0936	type VI secretion lipoprotein	T6SS-II (CVF861)	Klebsiella pneumoniae 342	134
VFG049178	100	100	100	100	100	100	0	0	0	0	vgrG	KPN_03170	hypothetical protein	T6SS-II (CVF861)	Klebsiella pneumoniae subsp. pneumoniae MGH 78578	135
VFG049203	98.78	98.78	98.78	98.78	98.78	98.78	100	98.78	98.78	98.78	-	KPN_02276	hypothetical protein	T6SS-III (CVF862)	Klebsiella pneumoniae subsp. pneumoniae MGH 78578	136
VFG049236	100	100	100	100	100	100	100	100	100	100	-	N559_2003	hypothetical protein	T6SS-III (CVF862)	Klebsiella pneumoniae JM45	137
VFG049249	100	100	100	0	0	0	0	0	0	100	-	KPN2242_14290	transglycosylase	T6SS-III (CVF862)	Klebsiella pneumoniae KCTC 2242	138
VFG049252	100	100	100	0	0	0	0	0	0	100	-	KPN2242_14270	hypothetical protein	T6SS-III (CVF862)	Klebsiella pneumoniae KCTC 2242	139
VFG049316	0	0	0	100	100	100	100	100	100	0	-	N559_2032	putative rhizopine uptake ABC transport system periplasmic solute-binding protein precursor	T6SS-III (CVF862)	Klebsiella pneumoniae JM45	140
VFG049317	100	100	100	0	0	0	0	0	0	100	-	KPN2242_14235	periplasmic binding protein/LacI transcriptional regulator	T6SS-III (CVF862)	Klebsiella pneumoniae KCTC 2242	141
VFG049325	0	0	0	99.09	99.09	99.09	0	100	100	0	-	N559_2033	hypothetical protein	T6SS-III (CVF862)	Klebsiella pneumoniae JM45	142
VFG049327	100	100	100	0	0	0	100	0	0	100	-	KPN_02244	hypothetical protein	T6SS-III (CVF862)	Klebsiella pneumoniae subsp. pneumoniae MGH 78578	143
VFG049219	0	0	0	0	0	0	100	0	0	0	dotU	KPHS_32760	membrane protein	T6SS-III (CVF862)	Klebsiella pneumoniae subsp. pneumoniae HS11286	144
VFG049220	100	100	100	100	100	100	0	0	0	0	dotU	N559_2001	type VI secretion system protein ImpK	T6SS-III (CVF862)	Klebsiella pneumoniae JM45	145
VFG049221	0	0	0	0	0	0	0	100	100	100	dotU	KPN2242_14315	type VI secretion system protein ImpK	T6SS-III (CVF862)	Klebsiella pneumoniae KCTC 2242	146
VFG049257	0	0	0	0	0	0	100	0	0	0	icmF	KPHS_32500	hypothetical protein	T6SS-III (CVF862)	Klebsiella pneumoniae subsp. pneumoniae HS11286	147
VFG049258	99.9	99.9	99.9	0	0	0	0	0	0	100	icmF	KPN2242_14265	ImcF-related family protein	T6SS-III (CVF862)	Klebsiella pneumoniae KCTC 2242	148
VFG049259	0	0	0	0	0	0	0	100	100	0	icmF	KPN_02251	hypothetical protein	T6SS-III (CVF862)	Klebsiella pneumoniae subsp. pneumoniae MGH 78578	149
VFG049261	0	0	0	100	100	100	0	0	0	0	icmF	KPR_3172	hypothetical protein	T6SS-III (CVF862)	Klebsiella pneumoniae subsp. rhinoscleromatis SB3432	150
VFG049310	100	0	100	100	100	100	100	100	100	100	impA	KP1_3364	hypothetical protein	T6SS-III (CVF862)	Klebsiella pneumoniae subsp. pneumoniae NTUH-K2044	151
VFG049297	0	0	0	0	0	0	0	100	100	0	impF	N559_2030	hypothetical protein	T6SS-III (CVF862)	Klebsiella pneumoniae JM45	152
VFG049299	100	100	100	100	100	100	100	0	0	100	impF	KP1_3366	hypothetical protein	T6SS-III (CVF862)	Klebsiella pneumoniae subsp. pneumoniae NTUH-K2044	153
VFG049264	0	0	0	0	0	0	0	0	0	100	impG	A79E_1984	protein ImpG/VasA	T6SS-III (CVF862)	Klebsiella pneumoniae subsp. pneumoniae 1084	154
VFG049266	100	100	100	0	0	0	100	0	0	0	impG	KPHS_32490	hypothetical protein	T6SS-III (CVF862)	Klebsiella pneumoniae subsp. pneumoniae HS11286	155
VFG049268	0	0	0	100	100	100	0	0	0	0	impG	KPN2242_14260	type VI secretion system protein ImpG	T6SS-III (CVF862)	Klebsiella pneumoniae KCTC 2242	156
VFG049269	0	0	0	0	0	0	0	100	100	0	impG	KPN_02250	hypothetical protein	T6SS-III (CVF862)	Klebsiella pneumoniae subsp. pneumoniae MGH 78578	157
VFG049274	0	0	0	100	100	100	0	0	0	0	impH	A79E_1985	hypothetical protein	T6SS-III (CVF862)	Klebsiella pneumoniae subsp. pneumoniae 1084	158
VFG049277	100	100	100	0	0	0	100	100	100	100	impH	N559_2028	type VI secretion protein, VC_A0111 family	T6SS-III (CVF862)	Klebsiella pneumoniae JM45	159
VFG049207	98.78	98.78	98.78	0	0	0	0	0	0	0	impJ	A79E_1965	hypothetical protein	T6SS-III (CVF862)	Klebsiella pneumoniae subsp. pneumoniae 1084	160
VFG049210	0	0	0	0	0	0	100	0	0	100	impJ	N559_2000	hypothetical protein	T6SS-III (CVF862)	Klebsiella pneumoniae JM45	161
VFG049212	0	0	0	100	100	100	0	100	100	0	impJ	KPN_02275	hypothetical protein	T6SS-III (CVF862)	Klebsiella pneumoniae subsp. pneumoniae MGH 78578	162
VFG049247	97.11	97.11	97.11	0	0	0	0	0	0	97.11	lysM	KPK_2047	LysM domain-containing protein	T6SS-III (CVF862)	Klebsiella pneumoniae 342	163
VFG049226	100	100	100	0	0	0	0	0	0	100	ompA	A79E_1967	outer membrane protein	T6SS-III (CVF862)	Klebsiella pneumoniae subsp. pneumoniae 1084	164
VFG049230	0	0	0	100	100	100	0	0	0	0	ompA	KPN2242_14310	hypothetical protein	T6SS-III (CVF862)	Klebsiella pneumoniae KCTC 2242	165
VFG049231	0	0	0	0	0	0	100	100	100	0	ompA	KPN_02274	hypothetical protein	T6SS-III (CVF862)	Klebsiella pneumoniae subsp. pneumoniae MGH 78578	166
VFG049291	100	100	100	100	100	100	100	99.84-d	99.84-d	100	sciN	KPR_3169	hypothetical protein	T6SS-III (CVF862)	Klebsiella pneumoniae subsp. rhinoscleromatis SB3432	167
VFG049241	100	100	100	0	0	0	0	0	0	0	vgrG	KPK_2046	ImpA family type VI secretion-associated protein	T6SS-III (CVF862)	Klebsiella pneumoniae 342	168
VFG049244	0	0	0	0	0	0	0	0	0	100	vgrG	KPN2242_14300	ImpA family type VI secretion-associated protein	T6SS-III (CVF862)	Klebsiella pneumoniae KCTC 2242	169
VFG049245	0	0	0	0	0	0	100	100	100	0	vgrG	KPN_02273	hypothetical protein	T6SS-III (CVF862)	Klebsiella pneumoniae subsp. pneumoniae MGH 78578	170
VFG048396	100	100	100	0	0	0	100	100	100	100	mrkA	N559_0956	fimbrial protein	Type 3 fimbriae (CVF848)	Klebsiella pneumoniae JM45	171
VFG048399	0	0	0	100	100	100	0	0	0	0	mrkA	mrkA	hypothetical protein	Type 3 fimbriae (CVF848)	Klebsiella pneumoniae subsp. rhinoscleromatis SB3432	172
VFG048383	0	0	0	100	100	100	0	0	0	100	mrkB	A79E_0827	hypothetical protein	Type 3 fimbriae (CVF848)	Klebsiella pneumoniae subsp. pneumoniae 1084	173
VFG048385	100	100	100	0	0	0	100	100	100	0	mrkB	KPHS_43460	MrkB fimbrial protein	Type 3 fimbriae (CVF848)	Klebsiella pneumoniae subsp. pneumoniae HS11286	174
VFG048375	0	0	0	100	100	100	100	100	100	100	mrkC	KPHS_43450	putative fimbrial usher protein	Type 3 fimbriae (CVF848)	Klebsiella pneumoniae subsp. pneumoniae HS11286	175
VFG048377	100	100	100	0	0	0	0	0	0	0	mrkC	KPN2242_19345	fimbrial biogenesis outer membrane usher protein mrkC precursor	Type 3 fimbriae (CVF848)	Klebsiella pneumoniae KCTC 2242	176
VFG048365	100	100	100	100	100	100	100	100	100	0	mrkD	KPHS_43440	putative fimbrial-like protein	Type 3 fimbriae (CVF848)	Klebsiella pneumoniae subsp. pneumoniae HS11286	177
VFG043624(gb|YP_002921125)	0	0	0	0	0	0	0	0	0	100	mrkD	mrkD	fimbrial adhesin protein precursor MrkD	Type 3 fimbriae (VF0567)	Klebsiella pneumoniae subsp. pneumoniae NTUH-K2044	178
VFG048355	0	0	0	100	100	100	100	100	100	100	mrkF	KPHS_43430	putative fimbrial-like protein	Type 3 fimbriae (CVF848)	Klebsiella pneumoniae subsp. pneumoniae HS11286	179
VFG043623(gb|YP_002921124)	100	100	100	0	0	0	0	0	0	0	mrkF	mrkF	type 3 fimbrial minor pilin subunit MrkF	Type 3 fimbriae (VF0567)	Klebsiella pneumoniae subsp. pneumoniae NTUH-K2044	180
VFG048325	0	0	0	100	100	100	100	100	100	0	mrkH	N559_0963	hypothetical protein	Type 3 fimbriae (CVF848)	Klebsiella pneumoniae JM45	181
VFG048327(gb|YP_002921121.1)	100	100	100	0	0	0	0	0	0	100	mrkH	mrkH	transcriptional activator	Type 3 fimbriae (VF0567)	Klebsiella pneumoniae subsp. pneumoniae NTUH-K2044	182
VFG048332	100	100	100	100	100	100	100	100	100	100	mrkI	A79E_0832	Response regulator	Type 3 fimbriae (CVF848)	Klebsiella pneumoniae subsp. pneumoniae 1084	183
VFG048344	0	0	0	0	0	0	100	100	100	0	mrkJ	KPHS_43420	hypothetical protein	Type 3 fimbriae (CVF848)	Klebsiella pneumoniae subsp. pneumoniae HS11286	184
VFG048347	100	100	100	100	100	100	0	0	0	0	mrkJ	KPN_03274	hypothetical protein	Type 3 fimbriae (CVF848)	Klebsiella pneumoniae subsp. pneumoniae MGH 78578	185
VFG048348(gb|YP_002921123.1)	0	0	0	0	0	0	0	0	0	100	mrkJ	mrkJ	phosphodiesterase	Type 3 fimbriae (VF0567)	Klebsiella pneumoniae subsp. pneumoniae NTUH-K2044	186
VFG048248	100	100	100	100	100	100	100	100	100	100	fimA	fimA	hypothetical protein	Type I fimbriae (CVF847)	Klebsiella pneumoniae subsp. rhinoscleromatis SB3432	187
VFG048225	100	100	100	100	100	100	100	100	100	100	fimB	KPHS_43520	FimB protein	Type I fimbriae (CVF847)	Klebsiella pneumoniae subsp. pneumoniae HS11286	188
VFG048268	100	100	100	100	100	100	100	100	100	100	fimC	fimC	hypothetical protein	Type I fimbriae (CVF847)	Klebsiella pneumoniae subsp. rhinoscleromatis SB3432	189
VFG048277(gb|YP_002921140.1)	100	100	100	100	100	100	100	100	100	100	fimD	fimD	outer membrane usher protein	Type I fimbriae (VF0566)	Klebsiella pneumoniae subsp. pneumoniae NTUH-K2044	190
VFG048235	100	100	100	100	100	100	100	100	100	0	fimE	KPN2242_19390	tyrosine recombinase	Type I fimbriae (CVF847)	Klebsiella pneumoniae KCTC 2242	191
VFG048237(gb|YP_002921135.1)	0	0	0	0	0	0	0	0	0	100	fimE	fimE	tyrosine recombinase	Type I fimbriae (VF0566)	Klebsiella pneumoniae subsp. pneumoniae NTUH-K2044	192
VFG048284	100	100	100	100	100	100	0	100	100	0	fimF	N559_0944	protein FimF	Type I fimbriae (CVF847)	Klebsiella pneumoniae JM45	193
VFG048286	0	0	0	0	0	0	100	0	0	100	fimF	fimF	fimbrial morphology protein	Type I fimbriae (CVF847)	Klebsiella pneumoniae subsp. pneumoniae MGH 78578	194
VFG048295	100	100	100	100	100	100	100	100	100	100	fimG	KPN2242_19420	fimbrial morphology protein	Type I fimbriae (CVF847)	Klebsiella pneumoniae KCTC 2242	195
VFG048303	0	0	0	0	0	0	0	99.67	99.67	0	fimH	KPHS_43610	fimbrial protein FimH	Type I fimbriae (CVF847)	Klebsiella pneumoniae subsp. pneumoniae HS11286	196
VFG048308	100	100	100	100	100	100	100	0	0	100	fimH	fimH	hypothetical protein	Type I fimbriae (CVF847)	Klebsiella pneumoniae subsp. rhinoscleromatis SB3432	197
VFG048257(gb|YP_002921138.1)	100	100	100	100	100	100	100	100	100	100	fimI	fimI	type 1 pilus biosynthesis fimbrial protein	Type I fimbriae (VF0566)	Klebsiella pneumoniae subsp. pneumoniae NTUH-K2044	198
VFG048315	0	0	0	100	100	100	100	100	100	0	fimK	KPN2242_19430	putative fimbrial protein	Type I fimbriae (CVF847)	Klebsiella pneumoniae KCTC 2242	199
VFG048316	100	100	100	0	0	0	0	0	0	100	fimK	KPN_03294	putative fimbrial protein	Type I fimbriae (CVF847)	Klebsiella pneumoniae subsp. pneumoniae MGH 78578	200
legend	-d : frameshift
