# Supplementary material for: Co-Occurrence of Multidrug Resistant Klebsiella pneumoniae Pathogenic Clones of Human Relevance in an Equine Pneumonia Case
Source: Microbiol Spectr. 2022 May 17;10(3):e02158-21. doi: 10.1128/spectrum.02158-21 (PMC9241755; doi:10.1128/spectrum.02158-21)
Supplement: SUPPLEMENTAL FILE 3 — Supplemental material. Download spectrum.02158-21-s003.xlsx, XLSX file, 0.9 MB [file spectrum.02158-21-s003.xlsx]

## Sheet: gene_presence_absence_roary_ST3
Gene	Non-unique Gene name	Annotation	Comment		No. isolates	No. sequences	Avg sequences per isolate	Genome Fragment	Order within Fragment	Min group size nuc	Max group size nuc	Avg group size nuc	ERR2631547	JN1-42	JN1a	JN1c	SRR7345601	SRR7345602	SRR7345603	SRR7345605	SYD139	SYD325
norV	norV	Anaerobic nitric oxide reductase flavorubredoxin			10	10	1	4	190	1449	1449	1449	ERR_02931	1_refound_10	1a_00578	3_refound_33	SRR601_04237	SRR602_03513	SRR603_03973	SRR605_04291	SYD139_01660	SYD325_01057
group_1625		hypothetical protein			10	10	1	19	28	174	174	174	ERR_05010	1_refound_11	2_refound_22	3_refound_35	SRR601_04671	SRR602_03924	SRR603_04828	SRR605_04694	SYD139_05162	SYD325_05255
group_1350		hypothetical protein			8	8	1	9	178	864	864	864	0_refound_7	1_refound_12	1a_01050		SRR601_00929	SRR602_00549		SRR605_00010	SYD139_00985	SYD325_00850
group_1831		hypothetical protein			2	2	1	43	115	273	273	273		1_refound_13	1a_02248
group_608		hypothetical protein			10	10	1	1	1534	126	126	126	0_refound_8	1_refound_14	2_refound_28	1c_00304	SRR601_00366	SRR602_02148	SRR603_00449	7_refound_80	SYD139_00141	SYD325_00498
group_1701		Tn3 family transposase TnAs1		mobile element	8	8	1	25	7	555	822	777.5	ERR_04986	1_refound_15	2_refound_29	1c_05086		SRR602_04907		SRR605_04956	SYD139_05073	SYD325_05179
sorA	sorA	PTS system sorbose-specific EIIC component			10	10	1	10	6	801	801	801	ERR_02782	1_refound_9	2_refound_20	1c_04000	SRR601_03193	5_refound_55	SRR603_03074	SRR605_03070	SYD139_04188	SYD325_03929
group_512		hypothetical protein			10	10	1	1	1420	258	258	258	ERR_05091	1-42_00001	1a_02862	1c_00001	SRR601_01913	SRR602_04406	SRR603_02931	SRR605_02799	SYD139_03842	SYD325_03468
group_100		hypothetical protein			10	10	1	1	409	1125	1125	1125	ERR_05090	1-42_00002	1a_02863	1c_00002	SRR601_01914	SRR602_04405	SRR603_02932	SRR605_02800	SYD139_03843	SYD325_03467
group_632		hypothetical protein			10	10	1	1	1559	2634	3429	3349.5	ERR_04039	1-42_00003	1a_02864	1c_00003	SRR601_01915	SRR602_04404	SRR603_02933	SRR605_02801	SYD139_03844	SYD325_03466
group_49		hypothetical protein			10	10	1	1	144	1593	1593	1593	ERR_04040	1-42_00004	1a_02865	1c_00004	SRR601_01916	SRR602_04403	SRR603_02934	SRR605_02802	SYD139_03845	SYD325_03465
group_35		hypothetical protein			10	10	1	1	95	1755	1755	1755	ERR_04041	1-42_00005	1a_02866	1c_00005	SRR601_01917	SRR602_04402	SRR603_02935	SRR605_02803	SYD139_03846	SYD325_03464
group_116		hypothetical protein			10	10	1	1	447	1086	1086	1086	ERR_04042	1-42_00006	1a_02867	1c_00006	SRR601_01918	SRR602_04401	SRR603_02936	SRR605_02804	SYD139_03847	SYD325_03463
group_318		hypothetical protein			10	10	1	1	1120	543	543	543	ERR_04043	1-42_00007	1a_02868	1c_00007	SRR601_01919	SRR602_04400	SRR603_02937	SRR605_02805	SYD139_03848	SYD325_03462
group_347		hypothetical protein			10	10	1	1	1168	495	495	495	ERR_04044	1-42_00008	1a_02869	1c_00008	SRR601_01920	SRR602_04399	SRR603_02938	SRR605_02806	SYD139_03849	SYD325_03461
bdcA_1	bdcA_1	Cyclic-di-GMP-binding biofilm dispersal mediator protein			10	10	1	1	934	714	714	714	ERR_04045	1-42_00009	1a_02870	1c_00009	SRR601_01921	SRR602_04398	SRR603_02939	SRR605_02807	SYD139_03850	SYD325_03460
bdcR	bdcR	HTH-type transcriptional repressor BdcR			10	10	1	1	1067	594	594	594	ERR_04046	1-42_00010	1a_02871	1c_00010	SRR601_01922	SRR602_04397	SRR603_02940	SRR605_02808	SYD139_03851	SYD325_03459
fabG_8	fabG_8	3-oxoacyl-[acyl-carrier-protein] reductase FabG			10	10	1	1	870	756	756	756	ERR_04047	1-42_00011	1a_02872	1c_00011	SRR601_01923	SRR602_04396	SRR603_02941	SRR605_02809	SYD139_03852	SYD325_03458
rhaS_13	rhaS_13	HTH-type transcriptional activator RhaS			10	10	1	1	726	879	879	879	ERR_04048	1-42_00012	1a_02873	1c_00012	SRR601_01924	SRR602_04395	SRR603_02942	SRR605_02810	SYD139_03853	SYD325_03457
group_570		hypothetical protein			10	10	1	1	1490	207	207	207	ERR_04049	1-42_00013	1a_02874	1c_00013	SRR601_01925	SRR602_04394	SRR603_02943	SRR605_02811	SYD139_03854	SYD325_03456
group_169		hypothetical protein			10	10	1	1	631	930	930	930	ERR_04050	1-42_00014	1a_02875	1c_00014	SRR601_01926	SRR602_04393	SRR603_02944	SRR605_02812	SYD139_03855	SYD325_03455
pgrR_8	pgrR_8	HTH-type transcriptional regulator PgrR			10	10	1	1	673	906	906	906	ERR_04051	1-42_00015	1a_02876	1c_00015	SRR601_01927	SRR602_04392	SRR603_02945	SRR605_02813	SYD139_03856	SYD325_03454
nodD2_1	nodD2_1	Nodulation protein D 2			10	10	1	1	645	924	924	924	ERR_04052	1-42_00016	1a_02877	1c_00016	SRR601_01928	SRR602_04391	SRR603_02946	SRR605_02814	SYD139_03857	SYD325_03453
group_200		hypothetical protein			10	10	1	1	741	867	867	867	ERR_04053	1-42_00017	1a_02878	1c_00017	SRR601_01929	SRR602_04390	SRR603_02947	SRR605_02815	SYD139_03858	SYD325_03452
group_177		hypothetical protein			10	10	1	1	667	912	912	912	ERR_04054	1-42_00018	1a_02879	1c_00018	SRR601_01930	SRR602_04389	SRR603_02948	SRR605_02816	SYD139_03859	SYD325_03451
group_313		hypothetical protein			10	10	1	1	1114	549	549	549	ERR_04055	1-42_00019	1a_02880	1c_00019	SRR601_01931	SRR602_04388	SRR603_02949	SRR605_02817	SYD139_03860	SYD325_03450
group_132		2-haloacrylate reductase			10	10	1	1	502	1020	1020	1020	ERR_04056	1-42_00020	1a_02881	1c_00020	SRR601_01932	SRR602_04387	SRR603_02950	SRR605_02818	SYD139_03861	SYD325_03449
dapL	dapL	LL-diaminopimelate aminotransferase			10	10	1	1	378	1176	1176	1176	ERR_04057	1-42_00021	1a_02882	1c_00021	SRR601_01933	SRR602_04386	SRR603_02951	SRR605_02819	SYD139_03862	SYD325_03448
metQ_3	metQ_3	putative D-methionine-binding lipoprotein MetQ			10	10	1	1	795	807	807	807	ERR_04058	1-42_00022	1a_02883	1c_00022	SRR601_01934	SRR602_04385	SRR603_02952	SRR605_02820	SYD139_03863	SYD325_03447
metN_2	metN_2	Methionine import ATP-binding protein MetN			10	10	1	1	497	1026	1026	1026	ERR_04059	1-42_00023	1a_02884	1c_00023	SRR601_01935	SRR602_04384	SRR603_02953	SRR605_02821	SYD139_03864	SYD325_03446
metI_3	metI_3	D-methionine transport system permease protein MetI			10	10	1	1	986	669	669	669	ERR_04060	1-42_00024	1a_02885	1c_00024	SRR601_01936	SRR602_04383	SRR603_02954	SRR605_02822	SYD139_03865	SYD325_03445
tyrB_2	tyrB_2	Aromatic-amino-acid aminotransferase			10	10	1	1	359	1200	1200	1200	ERR_04061	1-42_00025	1a_02886	1c_00025	SRR601_01937	SRR602_04382	SRR603_02955	SRR605_02823	SYD139_03866	SYD325_03444
group_292		hypothetical protein			10	10	1	1	1047	615	615	615	ERR_04062	1-42_00026	1a_02887	1c_00026	SRR601_01938	SRR602_04381	SRR603_02956	SRR605_02824	SYD139_03867	SYD325_03443
lrp_2	lrp_2	Leucine-responsive regulatory protein			10	10	1	1	1187	480	480	480	ERR_04063	1-42_00027	1a_02888	1c_00027	SRR601_01939	SRR602_04380	SRR603_02957	SRR605_02825	SYD139_03868	SYD325_03442
aroP_2	aroP_2	Aromatic amino acid transport protein AroP			10	10	1	1	242	1380	1380	1380	ERR_04064	1-42_00028	1a_02889	1c_00028	SRR601_01940	SRR602_04379	SRR603_02958	SRR605_02826	SYD139_03869	SYD325_03441
group_241		hypothetical protein			10	10	1	1	886	747	747	747	ERR_04065	1-42_00029	1a_02890	1c_00029	SRR601_01941	SRR602_04378	SRR603_02959	SRR605_02827	SYD139_03870	SYD325_03440
group_579		hypothetical protein			10	10	1	1	1502	195	195	195	ERR_04066	1-42_00030	1a_02891	1c_00030	SRR601_01942	SRR602_04377	SRR603_02960	SRR605_02828	SYD139_03871	SYD325_03439
ydgJ_2	ydgJ_2	putative oxidoreductase YdgJ			10	10	1	1	414	1119	1119	1119	ERR_04067	1-42_00031	1a_02892	1c_00031	SRR601_01943	SRR602_04376	SRR603_02961	SRR605_02829	SYD139_03872	SYD325_03438
glpR_4	glpR_4	Glycerol-3-phosphate regulon repressor			10	10	1	1	892	744	744	744	ERR_04068	1-42_00032	1a_02893	1c_00032	SRR601_01944	SRR602_04375	SRR603_02962	SRR605_02830	SYD139_03873	SYD325_03437
zntB_2	zntB_2	Zinc transport protein ZntB			10	10	1	1	554	984	984	984	ERR_04069	1-42_00033	1a_02894	1c_00033	SRR601_01945	SRR602_04374	SRR603_02963	SRR605_02831	SYD139_03874	SYD325_03436
dbpA_1	dbpA_1	ATP-dependent RNA helicase DbpA			10	10	1	1	246	1374	1374	1374	ERR_04070	1-42_00034	1a_02895	1c_00034	SRR601_01946	SRR602_04373	SRR603_02964	SRR605_02832	SYD139_03875	SYD325_03435
ttcA	ttcA	tRNA-cytidine(32) 2-sulfurtransferase			10	10	1	1	617	936	936	936	ERR_04071	1-42_00035	1a_02896	1c_00035	SRR601_01947	SRR602_04372	SRR603_02965	SRR605_02833	SYD139_03876	SYD325_03434
uspF	uspF	Universal stress protein F			10	10	1	1	1237	435	435	435	ERR_04072	1-42_00036	1a_02897	1c_00036	SRR601_01948	SRR602_04371	SRR603_02966	SRR605_02834	SYD139_03877	SYD325_03433
group_565		hypothetical protein			10	10	1	1	1484	213	213	213	ERR_04073	1-42_00037	1a_02898	1c_00037	SRR601_01949	SRR602_04370	SRR603_02967	SRR605_02835	SYD139_03878	SYD325_03432
ompN_2	ompN_2	Outer membrane protein N			10	10	1	1	394	1155	1155	1155	ERR_04074	1-42_00038	1a_02899	1c_00038	SRR601_01950	SRR602_04369	SRR603_02968	SRR605_02836	SYD139_03879	SYD325_03431
nifJ	nifJ	Pyruvate-flavodoxin oxidoreductase			10	10	1	1	7	3528	3528	3528	ERR_04075	1-42_00039	1a_02900	1c_00039	SRR601_01951	SRR602_02209	SRR603_02969	SRR605_02837	SYD139_03880	SYD325_03430
group_503		hypothetical protein			10	10	1	1	1411	264	264	264	ERR_04076	1-42_00040	1a_02901	1c_00040	SRR601_01952	SRR602_02210	SRR603_02970	SRR605_02838	SYD139_03881	SYD325_03429
hslJ	hslJ	Heat shock protein HslJ			10	10	1	1	1229	441	441	441	ERR_04077	1-42_00041	1a_02902	1c_00041	SRR601_01953	SRR602_02211	SRR603_02971	SRR605_02839	SYD139_03882	SYD325_03428
ldhA_2	ldhA_2	D-lactate dehydrogenase			10	10	1	1	543	990	990	990	ERR_04078	1-42_00042	1a_02903	1c_00042	SRR601_01954	SRR602_02212	SRR603_02972	SRR605_02840	SYD139_03883	SYD325_03427
yabI_2	yabI_2	Inner membrane protein YabI			10	10	1	1	1161	501	501	501	ERR_04079	1-42_00043	1a_02904	1c_00043	SRR601_01955	SRR602_02213	SRR603_02973	SRR605_02841	SYD139_03884	SYD325_03426
group_9		hypothetical protein			10	10	1	1	25	2640	2640	2640	ERR_04080	1-42_00044	1a_02905	1c_00044	SRR601_01956	SRR602_02214	SRR603_02974	SRR605_02842	SYD139_03885	SYD325_03425
group_587		hypothetical protein			10	10	1	1	1511	186	186	186	ERR_04081	1-42_00045	1a_02906	1c_00045	SRR601_01957	SRR602_02215	SRR603_02975	SRR605_02843	SYD139_03886	SYD325_03424
group_458		hypothetical protein			10	10	1	1	1346	324	324	324	ERR_04082	1-42_00046	1a_02907	1c_00046	SRR601_01958	SRR602_02216	SRR603_02976	SRR605_02844	SYD139_03887	SYD325_03423
feaR	feaR	Transcriptional activator FeaR			10	10	1	1	682	903	903	903	ERR_04083	1-42_00047	1a_02908	1c_00047	SRR601_01959	SRR602_02217	SRR603_02977	SRR605_02845	SYD139_03888	SYD325_03422
feaB_2	feaB_2	Phenylacetaldehyde dehydrogenase			10	10	1	1	175	1500	1500	1500	ERR_04084	1-42_00048	1a_02909	1c_00048	SRR601_01960	SRR602_02218	SRR603_02978	SRR605_02846	SYD139_03889	SYD325_03421
group_189		Putative 2-dehydropantoate 2-reductase			10	10	1	1	704	891	891	891	ERR_04085	1-42_00049	1a_02910	1c_00049	SRR601_01961	SRR602_02219	SRR603_02979	SRR605_02847	SYD139_03890	SYD325_03420
group_160		hypothetical protein			10	10	1	1	594	951	951	951	ERR_04086	1-42_00050	1a_02911	1c_00050	SRR601_01962	SRR602_02220	SRR603_02980	SRR605_02848	SYD139_03891	SYD325_03419
maoA	maoA	Primary amine oxidase			10	10	1	1	43	2268	2268	2268	ERR_04087	1-42_00051	1a_02912	1c_00051	SRR601_01963	SRR602_02221	SRR603_02981	SRR605_02849	SYD139_03892	SYD325_03418
paaZ	paaZ	Bifunctional protein PaaZ			10	10	1	1	56	2046	2046	2046	ERR_04088	1-42_00052	1a_02913	1c_00052	SRR601_01964	SRR602_02222	SRR603_02982	SRR605_02850	SYD139_03893	SYD325_03417
paaA	paaA	12-phenylacetyl-CoA epoxidase subunit A			10	10	1	1	632	930	930	930	ERR_04089	1-42_00053	1a_02914	1c_00053	SRR601_01965	SRR602_02223	SRR603_02983	SRR605_02851	SYD139_03894	SYD325_03416
paaB	paaB	12-phenylacetyl-CoA epoxidase subunit B			10	10	1	1	1386	288	288	288	ERR_04090	1-42_00054	1a_02915	1c_00054	SRR601_01966	SRR602_02224	SRR603_02984	SRR605_02852	SYD139_03895	SYD325_03415
paaC	paaC	12-phenylacetyl-CoA epoxidase subunit C			10	10	1	1	871	756	756	756	ERR_04091	1-42_00055	1a_02916	1c_00055	SRR601_01967	SRR602_02225	SRR603_02985	SRR605_02853	SYD139_03896	SYD325_03414
paaD	paaD	Putative 12-phenylacetyl-CoA epoxidase subunit D			10	10	1	1	1164	498	498	498	ERR_04092	1-42_00056	1a_02917	1c_00056	SRR601_01968	SRR602_02226	SRR603_02986	SRR605_02854	SYD139_03897	SYD325_03413
paaE	paaE	12-phenylacetyl-CoA epoxidase subunit E			10	10	1	1	460	1071	1071	1071	ERR_04093	1-42_00057	1a_02918	1c_00057	SRR601_01969	SRR602_02227	SRR603_02987	SRR605_02855	SYD139_03898	SYD325_03412
paaF	paaF	23-dehydroadipyl-CoA hydratase			10	10	1	1	854	768	768	768	ERR_04094	1-42_00058	1a_02919	1c_00058	SRR601_01970	SRR602_02228	SRR603_02988	SRR605_02856	SYD139_03899	SYD325_03411
paaG	paaG	12-epoxyphenylacetyl-CoA isomerase			10	10	1	1	820	789	789	789	ERR_04095	1-42_00059	1a_02920	1c_00059	SRR601_01971	SRR602_02229	SRR603_02989	SRR605_02857	SYD139_03900	SYD325_03410
paaH	paaH	3-hydroxyadipyl-CoA dehydrogenase			10	10	1	1	213	1422	1422	1422	ERR_04096	1-42_00060	1a_02921	1c_00060	SRR601_01972	SRR602_02230	SRR603_02990	SRR605_02858	SYD139_03901	SYD325_03409
paaI	paaI	Acyl-coenzyme A thioesterase PaaI			10	10	1	1	1253	423	423	423	ERR_04097	1-42_00061	1a_02922	1c_00061	SRR601_01973	SRR602_02231	SRR603_02991	SRR605_02859	SYD139_03902	SYD325_03408
paaJ	paaJ	3-oxoadipyl-CoA/3-oxo-56-dehydrosuberyl-CoA thiolase			10	10	1	1	354	1206	1206	1206	ERR_04098	1-42_00062	1a_02923	1c_00062	SRR601_01974	SRR602_02232	SRR603_02992	SRR605_02860	SYD139_03903	SYD325_03407
paaK	paaK	Phenylacetate-coenzyme A ligase			10	10	1	1	282	1317	1317	1317	ERR_04099	1-42_00063	1a_02924	1c_00063	SRR601_01975	SRR602_02233	SRR603_02993	SRR605_02861	SYD139_03904	SYD325_03406
paaX	paaX	Transcriptional repressor PaaX			10	10	1	1	618	936	936	936	ERR_04100	1-42_00064	1a_02925	1c_00064	SRR601_01976	SRR602_02234	SRR603_02994	SRR605_02862	SYD139_03905	SYD325_03405
yrdA_1	yrdA_1	Protein YrdA			10	10	1	1	1065	597	597	597	ERR_04101	1-42_00065	1a_02926	1c_00065	SRR601_01977	SRR602_02235	SRR603_02995	SRR605_02863	SYD139_03906	SYD325_03404
group_400		hypothetical protein			10	10	1	1	1262	408	408	408	ERR_04102	1-42_00066	1a_02927	1c_00066	SRR601_01978	SRR602_02236	SRR603_02996	SRR605_02864	SYD139_03907	SYD325_03403
azoR_2	azoR_2	FMN-dependent NADH-azoreductase			10	10	1	1	1055	606	606	606	ERR_04103	1-42_00067	1a_02928	1c_00067	SRR601_01979	SRR602_02237	SRR603_02997	SRR605_02865	SYD139_03908	SYD325_03402
group_0		hypothetical protein			10	10	1	1	3	3903	3903	3903	ERR_04104	1-42_00068	1a_02929	1c_00068	SRR601_01980	SRR602_02238	SRR603_02998	SRR605_02866	SYD139_03909	SYD325_03401
group_272		hypothetical protein			10	10	1	1	997	660	660	660	ERR_04105	1-42_00069	1a_02930	1c_00069	SRR601_01981	SRR602_02239	SRR603_02999	SRR605_02867	SYD139_03910	SYD325_03400
oprM_3	oprM_3	Outer membrane protein OprM			10	10	1	1	243	1380	1380	1380	ERR_04106	1-42_00070	1a_02931	1c_00070	SRR601_01982	SRR602_02240	SRR603_03000	SRR605_02868	SYD139_03911	SYD325_03399
emrK	emrK	putative multidrug resistance protein EmrK			10	10	1	1	448	1086	1086	1086	ERR_04107	1-42_00071	1a_02932	1c_00071	SRR601_01983	SRR602_02241	SRR603_03001	SRR605_02869	SYD139_03912	SYD325_03398
group_43		hypothetical protein			10	10	1	1	123	1653	1653	1653	ERR_04108	1-42_00072	1a_02933	1c_00072	SRR601_01984	SRR602_02242	SRR603_03002	SRR605_02870	SYD139_03913	SYD325_03397
slyA_3	slyA_3	Transcriptional regulator SlyA			10	10	1	1	1244	432	432	432	ERR_04109	1-42_00073	1a_02934	1c_00073	SRR601_01985	SRR602_02243	SRR603_03003	SRR605_02871	SYD139_03914	SYD325_03396
pgrR_9	pgrR_9	HTH-type transcriptional regulator PgrR			10	10	1	1	598	948	948	948	ERR_04110	1-42_00074	1a_02935	1c_00074	SRR601_01986	SRR602_02244	SRR603_03004	SRR605_02872	SYD139_03915	SYD325_03395
iolS_4	iolS_4	Aldo-keto reductase IolS			10	10	1	1	532	999	999	999	ERR_04111	1-42_00075	1a_02936	1c_00075	SRR601_01987	SRR602_02245	SRR603_03005	SRR605_02873	SYD139_03916	SYD325_03394
gdhA_1	gdhA_1	Glutamate dehydrogenase			10	10	1	1	1575	768	1275	1224.3	ERR_04112	1-42_00076	1a_02937	1c_00076	SRR601_01988	SRR602_02246	SRR603_03006	SRR605_02874	SYD139_03917	SYD325_03393
astC_2	astC_2	Succinylornithine transaminase			10	10	1	1	353	1206	1206	1206	ERR_03781	1-42_00077	1a_02938	1c_00077	SRR601_01989	SRR602_02247	SRR603_03007	SRR605_02875	SYD139_03918	SYD325_03392
astA_2	astA_2	Arginine N-succinyltransferase			10	10	1	1	501	1023	1023	1023	ERR_03782	1-42_00078	1a_02939	1c_00078	SRR601_01990	SRR602_02248	SRR603_03008	SRR605_02876	SYD139_03919	SYD325_03391
astD_3	astD_3	N-succinylglutamate 5-semialdehyde dehydrogenase			10	10	1	1	186	1467	1467	1467	ERR_03783	1-42_00079	1a_02940	1c_00079	SRR601_01991	SRR602_02249	SRR603_03009	SRR605_02877	SYD139_03920	SYD325_03390
astB_2	astB_2	N-succinylarginine dihydrolase			10	10	1	1	268	1341	1341	1341	ERR_03784	1-42_00080	1a_02941	1c_00080	SRR601_01992	SRR602_02250	SRR603_03010	SRR605_02878	SYD139_03921	SYD325_03389
astE_2	astE_2	Succinylglutamate desuccinylase			10	10	1	1	535	996	996	996	ERR_03785	1-42_00081	1a_02942	1c_00081	SRR601_01993	SRR602_02251	SRR603_03011	SRR605_02879	SYD139_03922	SYD325_03388
cycA_2	cycA_2	D-serine/D-alanine/glycine transporter			10	10	1	1	207	1431	1431	1431	ERR_03786	1-42_00082	1a_02943	1c_00082	SRR601_01994	SRR602_02252	SRR603_03012	SRR605_02880	SYD139_03923	SYD325_03387
proP_3	proP_3	Proline/betaine transporter			10	10	1	1	275	1326	1326	1326	ERR_03787	1-42_00083	1a_02944	1c_00083	SRR601_01995	SRR602_02253	SRR603_03013	SRR605_02881	SYD139_03924	SYD325_03386
ydcF	ydcF	Protein YdcF			10	10	1	1	804	801	801	801	ERR_03788	1-42_00084	1a_02945	1c_00084	SRR601_01996	SRR602_02254	SRR603_03014	SRR605_02882	SYD139_03925	SYD325_03385
aldA	aldA	Lactaldehyde dehydrogenase			10	10	1	1	201	1440	1440	1440	ERR_03789	1-42_00085	1a_02946	1c_00085	SRR601_01997	SRR602_02255	SRR603_03015	SRR605_02883	SYD139_03926	SYD325_03384
gap	gap	Glyceraldehyde-3-phosphate dehydrogenase			10	10	1	1	531	999	999	999	ERR_03790	1-42_00086	1a_02947	1c_00086	SRR601_01998	SRR602_02256	SRR603_03016	SRR605_02884	SYD139_03927	SYD325_03383
group_596		hypothetical protein			10	10	1	1	1521	159	159	159	ERR_03791	1-42_00087	1a_02948	1c_00087	SRR601_01999	SRR602_02257	SRR603_03017	SRR605_02885	SYD139_03928	SYD325_03382
ydfO	ydfO	putative protein YdfO			10	10	1	1	1271	393	393	393	ERR_03792	1-42_00088	1a_02949	1c_00088	SRR601_02000	SRR602_02258	SRR603_03018	SRR605_02886	SYD139_03929	SYD325_03381
yedF	yedF	Putative sulfur carrier protein YedF			10	10	1	1	1451	234	234	234	ERR_03793	1-42_00089	1a_02950	1c_00089	SRR601_02001	SRR602_02259	SRR603_03019	SRR605_02887	SYD139_03930	SYD325_03380
group_93		hypothetical protein			10	10	1	1	350	1209	1209	1209	ERR_03794	1-42_00090	1a_02951	1c_00090	SRR601_02002	SRR602_02260	SRR603_03020	SRR605_02888	SYD139_03931	SYD325_03379
group_636		hypothetical protein			10	10	1	1	1567	141	354	332.7	ERR_03795	1-42_00091	1a_02952	1c_00091	SRR601_02003	SRR602_02261	SRR603_03021	SRR605_02889	SYD139_03932	SYD325_03378
group_357		hypothetical protein			10	10	1	1	1186	480	480	480	ERR_03796	1-42_00092	1a_01327	1c_00092	SRR601_02004	SRR602_02262	SRR603_03022	SRR605_02890	SYD139_03933	SYD325_03377
ydfZ	ydfZ	Putative selenoprotein YdfZ			10	10	1	1	1492	204	204	204	ERR_03797	1-42_00093	1a_01328	1c_00093	SRR601_02005	SRR602_02263	SRR603_03023	SRR605_02891	SYD139_03934	SYD325_03376
zntB_2~~~zntB_3~~~zntB_1	zntB_2;zntB_3;zntB_1	Zinc transport protein ZntB			10	13	1.3	1	1596	282	1029	797.769	ERR_03798	1-42_00095;1-42_00094	1a_01330;1a_01329	1c_00094;1c_00095	SRR601_02006	SRR602_02264	SRR603_03024	SRR605_02892	SYD139_03935	SYD325_03375
malY	malY	Protein MalY			10	10	1	1	379	1173	1173	1173	ERR_03799	1-42_00096	1a_01331	1c_00096	SRR601_02007	SRR602_02265	SRR603_03025	SRR605_02893	SYD139_03936	SYD325_03374
malX	malX	PTS system maltose-specific EIICB component			10	10	1	1	143	1593	1593	1593	ERR_03800	1-42_00097	1a_01332	1c_00097	SRR601_02008	SRR602_02266	SRR603_03026	SRR605_02894	SYD139_03937	SYD325_03373
malI	malI	Maltose regulon regulatory protein MalI			10	10	1	1	493	1029	1029	1029	ERR_03801	1-42_00098	1a_01333	1c_00098	SRR601_02009	SRR602_02267	SRR603_03027	SRR605_02895	SYD139_03938	SYD325_03372
ydgA	ydgA	Protein YdgA			10	10	1	1	166	1527	1527	1527	ERR_03802	1-42_00099	1a_01334	1c_00099	SRR601_02010	SRR602_02268	SRR603_03028	SRR605_02896	SYD139_03939	SYD325_03371
manA	manA	Mannose-6-phosphate isomerase			10	10	1	1	375	1179	1179	1179	ERR_03803	1-42_00100	1a_01335	1c_00100	SRR601_02011	SRR602_02269	SRR603_03029	SRR605_02897	SYD139_03940	SYD325_03370
fumA	fumA	Fumarate hydratase class I aerobic			10	10	1	1	124	1647	1647	1647	ERR_03804	1-42_00101	1a_01336	1c_00101	SRR601_02012	SRR602_02270	SRR603_03030	SRR605_02898	SYD139_03941	SYD325_03369
fumC	fumC	Fumarate hydratase class II			10	10	1	1	224	1401	1401	1401	ERR_03805	1-42_00102	1a_01337	1c_00102	SRR601_02013	SRR602_02271	SRR603_03031	SRR605_02899	SYD139_03942	SYD325_03368
tus	tus	DNA replication terminus site-binding protein			10	10	1	1	625	933	933	933	ERR_03806	1-42_00103	1a_01338	1c_00103	SRR601_02014	SRR602_02272	SRR603_03032	SRR605_02900	SYD139_03943	SYD325_03367
rstB_2	rstB_2	Sensor protein RstB			10	10	1	1	290	1302	1302	1302	ERR_03807	1-42_00104	1a_01339	1c_00104	SRR601_02015	SRR602_02273	SRR603_03033	SRR605_02901	SYD139_03944	SYD325_03366
group_433		hypothetical protein			10	10	1	1	1307	363	363	363	ERR_03808	1-42_00105	1a_01340	1c_00105	SRR601_02016	SRR602_02274	SRR603_03034	SRR605_02902	SYD139_03945	SYD325_03365
group_470		hypothetical protein			10	10	1	1	1361	315	315	315	ERR_03809	1-42_00106	1a_01341	1c_00106	SRR601_02017	SRR602_02275	SRR603_03035	SRR605_02903	SYD139_03946	SYD325_03364
rstA	rstA	Transcriptional regulatory protein RstA			10	10	1	1	925	720	720	720	ERR_03810	1-42_00107	1a_01342	1c_00107	SRR601_02018	SRR602_02276	SRR603_03036	SRR605_02904	SYD139_03947	SYD325_03363
ydgC	ydgC	Inner membrane protein YdgC			10	10	1	1	1334	336	336	336	ERR_03811	1-42_00108	1a_01343	1c_00108	SRR601_02019	SRR602_02277	SRR603_03037	SRR605_02905	SYD139_03948	SYD325_03362
folM	folM	Dihydromonapterin reductase			10	10	1	1	920	723	723	723	ERR_03812	1-42_00109	1a_01344	1c_00109	SRR601_02020	SRR602_02278	SRR603_03038	SRR605_02906	SYD139_03949	SYD325_03361
ydgI	ydgI	Putative arginine/ornithine antiporter			10	10	1	1	239	1383	1383	1383	ERR_03813	1-42_00110	1a_01345	1c_00110	SRR601_02021	SRR602_02279	SRR603_03039	SRR605_02907	SYD139_03950	SYD325_03360
ydgH	ydgH	Protein YdgH			10	10	1	1	591	951	951	951	ERR_03814	1-42_00111	1a_01346	1c_00111	SRR601_02022	SRR602_02280	SRR603_03040	SRR605_02908	SYD139_03951	SYD325_03359
pntA	pntA	NAD(P) transhydrogenase subunit alpha			10	10	1	1	165	1530	1530	1530	ERR_03815	1-42_00112	1a_01347	1c_00112	SRR601_02023	SRR602_02281	SRR603_03041	SRR605_02909	SYD139_03952	SYD325_03358
pntB	pntB	NAD(P) transhydrogenase subunit beta			10	10	1	1	233	1389	1389	1389	ERR_03816	1-42_00113	1a_01348	1c_00113	SRR601_02024	SRR602_02282	SRR603_03042	SRR605_02910	SYD139_03953	SYD325_03357
group_552		hypothetical protein			10	10	1	1	1469	222	222	222	ERR_03817	1-42_00114	1a_01349	1c_00114	SRR601_02025	SRR602_02283	SRR603_03043	SRR605_02911	SYD139_03954	SYD325_03356
uspE	uspE	Universal stress protein E			10	10	1	1	592	951	951	951	ERR_03818	1-42_00115	1a_01350	1c_00115	SRR601_02026	SRR602_02284	SRR603_03044	SRR605_02912	SYD139_03955	SYD325_03355
fnr	fnr	Fumarate and nitrate reduction regulatory protein			10	10	1	1	876	753	753	753	ERR_03819	1-42_00116	1a_01351	1c_00116	SRR601_02027	SRR602_02285	SRR603_03045	SRR605_02913	SYD139_03956	SYD325_03354
ogt	ogt	Methylated-DNA--protein-cysteine methyltransferase			10	10	1	1	1148	516	516	516	ERR_03820	1-42_00117	1a_01352	1c_00117	SRR601_02028	SRR602_02286	SRR603_03046	SRR605_02914	SYD139_03957	SYD325_03353
group_597		hypothetical protein			10	10	1	1	1522	159	159	159	ERR_03821	1-42_00118	1a_01353	1c_00118	SRR601_02029	SRR602_02287	SRR603_03047	SRR605_02915	SYD139_03958	SYD325_03352
abgT_2~~~abgT	abgT_2;abgT	p-aminobenzoyl-glutamate transport protein			10	10	1	1	1561	1119	1527	1486.2	ERR_03822	1-42_00119	1a_01354	1c_00119	SRR601_02089	SRR602_02288	SRR603_03048	SRR605_02916	SYD139_03959	SYD325_03351
abgB	abgB	p-aminobenzoyl-glutamate hydrolase subunit B			10	10	1	1	194	1446	1446	1446	ERR_03823	1-42_00120	1a_01355	1c_00120	SRR601_02090	SRR602_02289	SRR603_03049	SRR605_02917	SYD139_03960	SYD325_03350
iaaH	iaaH	Indole-3-acetyl-aspartic acid hydrolase			10	10	1	1	285	1311	1311	1311	ERR_03824	1-42_00121	1a_01356	1c_00121	SRR601_02091	SRR602_02290	SRR603_03050	SRR605_02918	SYD139_03961	SYD325_03349
tsaR_3	tsaR_3	HTH-type transcriptional regulator TsaR			10	10	1	1	670	909	909	909	ERR_03825	1-42_00122	1a_01357	1c_00122	SRR601_02092	SRR602_02291	SRR603_03051	SRR605_02919	SYD139_03962	SYD325_03348
smrA	smrA	putative DNA endonuclease SmrA			10	10	1	1	1097	564	564	564	ERR_03826	1-42_00123	1a_01358	1c_00123	SRR601_02093	SRR602_02292	SRR603_03052	SRR605_02920	SYD139_03963	SYD325_03347
pcaR_4	pcaR_4	Pca regulon regulatory protein			10	10	1	1	794	807	807	807	ERR_03827	1-42_00124	1a_01359	1c_00124	SRR601_02094	SRR602_02293	SRR603_03053	SRR605_02921	SYD139_03964	SYD325_03346
pcaI	pcaI	3-oxoadipate CoA-transferase subunit A			10	10	1	1	968	687	687	687	ERR_03828	1-42_00125	1a_01360	1c_00125	SRR601_02095	SRR602_02294	SRR603_03054	SRR605_02922	SYD139_03965	SYD325_03345
pcaJ	pcaJ	3-oxoadipate CoA-transferase subunit B			10	10	1	1	1003	657	657	657	ERR_03829	1-42_00126	1a_01361	1c_00126	SRR601_02096	SRR602_02295	SRR603_03055	SRR605_02923	SYD139_03966	SYD325_03344
pcaF	pcaF	Beta-ketoadipyl-CoA thiolase			10	10	1	1	356	1203	1203	1203	ERR_03830	1-42_00127	1a_01362	1c_00127	SRR601_02097	SRR602_02296	SRR603_03056	SRR605_02924	SYD139_03967	SYD325_03343
pcaB	pcaB	3-carboxy-ciscis-muconate cycloisomerase			10	10	1	1	260	1353	1353	1353	ERR_03831	1-42_00128	1a_01363	1c_00128	SRR601_02098	SRR602_02297	SRR603_03057	SRR605_02925	SYD139_03968	SYD325_03342
catD	catD	3-oxoadipate enol-lactonase 2			10	10	1	1	858	765	765	765	ERR_03832	1-42_00129	1a_01364	1c_00129	SRR601_02099	SRR602_02298	SRR603_03058	SRR605_02926	SYD139_03969	SYD325_03341
group_408		hypothetical protein			10	10	1	1	1275	390	390	390	ERR_03833	1-42_00130	1a_01365	1c_00130	SRR601_02100	SRR602_02299	SRR603_03059	SRR605_02927	SYD139_03970	SYD325_03340
group_46		hypothetical protein			10	10	1	1	136	1617	1617	1617	ERR_03835	1-42_00132	1a_01367	1c_00132	SRR601_02101	SRR602_02300	SRR603_03060	SRR605_02928	SYD139_03971	SYD325_03339
fumB_1	fumB_1	Fumarate hydratase class I anaerobic			10	10	1	1	122	1653	1653	1653	ERR_03836	1-42_00133	1a_01368	1c_00133	SRR601_02102	SRR602_02301	SRR603_03061	SRR605_02929	SYD139_03972	SYD325_03338
ttdT	ttdT	L-tartrate/succinate antiporter			10	10	1	1	204	1437	1437	1437	ERR_03837	1-42_00134	1a_01369	1c_00134	SRR601_02103	SRR602_02302	SRR603_03062	SRR605_02930	SYD139_03973	SYD325_03337
namA_1	namA_1	NADPH dehydrogenase			10	10	1	1	20	2778	2778	2778	ERR_03838	1-42_00135	1a_01370	1c_00135	SRR601_02104	SRR602_05003	SRR603_04694	SRR605_04711	SYD139_03974	SYD325_03336
apbE_2	apbE_2	FAD:protein FMN transferase			10	10	1	1	593	951	951	951	ERR_03839	1-42_00136	1a_01371	1c_00136	SRR601_02105	SRR602_05002	SRR603_04693	SRR605_04712	SYD139_03975	SYD325_03335
dcuR	dcuR	Transcriptional regulatory protein DcuR			10	10	1	1	926	720	720	720	ERR_03840	1-42_00137	1a_01372	1c_00137	SRR601_02106	SRR602_05001	SRR603_04692	SRR605_04713	SYD139_03976	SYD325_03334
dcuS	dcuS	Sensor histidine kinase DcuS			10	10	1	1	137	1617	1617	1617	ERR_03841	1-42_00138	1a_01373	1c_00138	SRR601_02107	SRR602_05000	SRR603_04691	SRR605_04714	SYD139_03977	SYD325_03333
group_435		hypothetical protein			10	10	1	1	1313	357	357	357	ERR_03842	1-42_00139	1a_01374	1c_00139	SRR601_02108	SRR602_04999	SRR603_04690	SRR605_04715	SYD139_03978	SYD325_03332
murQ_2	murQ_2	N-acetylmuramic acid 6-phosphate etherase			10	10	1	1	651	921	921	921	ERR_03843	1-42_00140	1a_01375	1c_00140	SRR601_02109	SRR602_04998	SRR603_04689	SRR605_04716	SYD139_03979	SYD325_03331
mqo_2	mqo_2	Malate:quinone oxidoreductase			10	10	1	1	125	1647	1647	1647	ERR_03844	1-42_00141	1a_01376	1c_00141	SRR601_02110	SRR602_04799	SRR603_04688	SRR605_04717	SYD139_03980	SYD325_03330
group_171		hypothetical protein			10	10	1	1	638	927	927	927	ERR_03845	1-42_00142	1a_01377	1c_00142	SRR601_02111	SRR602_04800	SRR603_04687	SRR605_04718	SYD139_03981	SYD325_03329
fabD_1	fabD_1	Malonyl CoA-acyl carrier protein transacylase			10	10	1	1	680	903	903	903	ERR_03846	1-42_00143	1a_01378	1c_00143	SRR601_02112	SRR602_04801	SRR603_04686	SRR605_04719	SYD139_03982	SYD325_03328
mdcG	mdcG	Phosphoribosyl-dephospho-CoA transferase			10	10	1	1	1045	618	618	618	ERR_03847	1-42_00144	1a_01379	1c_00144	SRR601_02113	SRR602_04802	SRR603_04685	SRR605_04720	SYD139_03983	SYD325_03327
group_154		hypothetical protein			10	10	1	1	580	960	960	960	ERR_03848	1-42_00145	1a_01380	1c_00145	SRR601_02114	SRR602_04803	SRR603_04684	SRR605_04721	SYD139_03984	SYD325_03326
group_217		hypothetical protein			10	10	1	1	805	801	801	801	ERR_03849	1-42_00146	1a_01381	1c_00146	SRR601_02115	SRR602_04804	SRR603_04683	SRR605_04722	SYD139_03985	SYD325_03325
madC	madC	Malonyl-S-ACP:biotin-protein carboxyltransferase MADC			10	10	1	1	771	834	834	834	ERR_03850	1-42_00147	1a_01382	1c_00147	SRR601_02116	SRR602_04805	SRR603_04682	SRR605_04723	SYD139_03986	SYD325_03324
mdcC	mdcC	Malonate decarboxylase acyl carrier protein			10	10	1	1	1374	300	300	300	ERR_03851	1-42_00148	1a_01383	1c_00148	SRR601_02117	SRR602_04806	SRR603_04681	SRR605_04724	SYD139_03987	SYD325_03323
citG_2	citG_2	2-(5''-triphosphoribosyl)-3'-dephosphocoenzyme-A synthase			10	10	1	1	762	843	843	843	ERR_03852	1-42_00149	1a_01384	1c_00149	SRR601_02118	SRR602_04807	SRR603_04680	SRR605_04725	SYD139_03988	SYD325_03322
madA	madA	Acetyl-S-ACP:malonate ACP transferase			10	10	1	1	120	1656	1656	1656	ERR_03853	1-42_00150	1a_01385	1c_00150	SRR601_02119	SRR602_04808	SRR603_04679	SRR605_04726	SYD139_03989	SYD325_03321
tqsA	tqsA	AI-2 transport protein TqsA			10	10	1	1	489	1035	1035	1035	ERR_03854	1-42_00151	1a_01386	1c_00151	SRR601_02120	SRR602_04809	SRR603_04678	SRR605_04727	SYD139_03990	SYD325_03320
mdtJ_1	mdtJ_1	Spermidine export protein MdtJ			10	10	1	1	1308	363	363	363	ERR_03855	1-42_00152	1a_01387	1c_00152	SRR601_02121	SRR602_04810	SRR603_04677	SRR605_04728	SYD139_03991	SYD325_03319
mdtI	mdtI	Spermidine export protein MdtI			10	10	1	1	1339	330	330	330	ERR_03856	1-42_00153	1a_01388	1c_00153	SRR601_02122	SRR602_04811	SRR603_04676	SRR605_04729	SYD139_03992	SYD325_03318
group_214		hypothetical protein			10	10	1	1	787	813	813	813	ERR_03857	1-42_00154	1a_01389	1c_00154	SRR601_02123	SRR602_04812	SRR603_04675	SRR605_04730	SYD139_03993	SYD325_03317
group_620		hypothetical protein			10	10	1	1	1546	105	105	105	ERR_03858	1-42_00155	1a_01390	1c_00155	SRR601_02124	SRR602_04813	SRR603_04674	SRR605_04731	SYD139_03994	SYD325_03316
group_423		hypothetical protein			10	10	1	1	1295	372	372	372	ERR_03859	1-42_00156	1a_01391	1c_00156	SRR601_02125	SRR602_04814	SRR603_04673	SRR605_04732	SYD139_03995	SYD325_03315
group_56		Thermostable carboxypeptidase 1			10	10	1	1	179	1488	1488	1488	ERR_03860	1-42_00157	1a_01392	1c_00157	SRR601_02126	SRR602_04815	SRR603_04672	SRR605_04733	SYD139_03996	SYD325_03314
ynfM	ynfM	Inner membrane transport protein YnfM			10	10	1	1	327	1251	1251	1251	ERR_03861	1-42_00158	1a_01393	1c_00158	SRR601_02127	SRR602_04816	SRR603_04671	SRR605_04734	SYD139_03997	SYD325_03313
hcaR_2	hcaR_2	Hca operon transcriptional activator HcaR			10	10	1	1	681	903	903	903	ERR_03862	1-42_00159	1a_01394	1c_00159	SRR601_02128	SRR602_05018	SRR603_04670	SRR605_04735	SYD139_03998	SYD325_03312
mlc	mlc	Protein mlc			10	10	1	1	338	1224	1224	1224	ERR_03863	1-42_00160	1a_01395	1c_00160	SRR601_02129	SRR602_05017	SRR603_04669	SRR605_04736	SYD139_03999	SYD325_03311
bioD1_2	bioD1_2	ATP-dependent dethiobiotin synthetase BioD 1			10	10	1	1	957	696	696	696	ERR_03864	1-42_00161	1a_01396	1c_00161	SRR601_02130	SRR602_05016	SRR603_04668	SRR605_04737	SYD139_04000	SYD325_03310
clcB_2	clcB_2	Voltage-gated ClC-type chloride channel ClcB			10	10	1	1	294	1296	1296	1296	ERR_03865	1-42_00162	1a_01397	1c_00162	SRR601_02131	SRR602_05015	SRR603_04667	SRR605_04738	SYD139_04001	SYD325_03309
dmsD_1~~~dmsD_2~~~dmsD	dmsD_1;dmsD_2;dmsD	Tat proofreading chaperone DmsD			10	11	1.1	1	1599	279	609	553.364	ERR_03866	1-42_00163	1a_01398	1c_00163	SRR601_02132	SRR602_05014	SRR603_04666	SRR605_04739	SYD139_04002	SYD325_03308;SYD325_03307
ynfE	ynfE	Putative dimethyl sulfoxide reductase chain YnfE			10	10	1	1	1593	1386	2436	2121	ERR_01815	1-42_00164	1a_01399	1c_00164	SRR601_00506	SRR602_03203	SRR603_00588	SRR605_02339	SYD139_00001	SYD325_04183
ynfD	ynfD	putative protein YnfD			10	10	1	1	1405	270	270	270	ERR_01816	1-42_00165	1a_01400	1c_00165	SRR601_00505	SRR602_03202	SRR603_00587	SRR605_02338	SYD139_00002	SYD325_04182
group_259		hypothetical protein			10	10	1	1	938	711	711	711	ERR_01817	1-42_00166	1a_01401	1c_00166	SRR601_00504	SRR602_03201	SRR603_00586	SRR605_02337	SYD139_00003	SYD325_04181
speG	speG	Spermidine N(1)-acetyltransferase			10	10	1	1	1099	561	561	561	ERR_01818	1-42_00167	1a_01402	1c_00167	SRR601_00503	SRR602_03200	SRR603_00585	SRR605_02336	SYD139_00004	SYD325_04180
group_444		hypothetical protein			10	10	1	1	1327	342	342	342	ERR_01819	1-42_00168	1a_01403	1c_00168	SRR601_00502	SRR602_03199	SRR603_00584	SRR605_02335	SYD139_00005	SYD325_04179
group_454		hypothetical protein			10	10	1	1	1340	327	327	327	ERR_01820	1-42_00169	1a_01404	1c_00169	SRR601_00501	SRR602_03198	SRR603_00583	SRR605_02334	SYD139_00006	SYD325_04178
lgoT_2	lgoT_2	putative L-galactonate transporter			10	10	1	1	303	1284	1284	1284	ERR_01821	1-42_00170	1a_01405	1c_00170	SRR601_00500	SRR602_03197	SRR603_00582	SRR605_02333	SYD139_00007	SYD325_04177
por_2	por_2	Polyol:NADP oxidoreductase			10	10	1	1	187	1464	1464	1464	ERR_01822	1-42_00171	1a_01406	1c_00171	SRR601_00499	SRR602_03196	SRR603_00581	SRR605_02332	SYD139_00008	SYD325_04176
uspG_1	uspG_1	Universal stress protein UP12			10	10	1	1	1242	432	432	432	ERR_01823	1-42_00172	1a_01407	1c_00172	SRR601_00498	SRR602_03195	SRR603_00580	SRR605_02331	SYD139_00009	SYD325_04175
rspR	rspR	HTH-type transcriptional repressor RspR			10	10	1	1	966	687	687	687	ERR_01824	1-42_00173	1a_01408	1c_00173	SRR601_00497	SRR602_03194	SRR603_00579	SRR605_02330	SYD139_00010	SYD325_04174
ydfG	ydfG	NADP-dependent 3-hydroxy acid dehydrogenase YdfG			10	10	1	1	881	750	750	750	ERR_01825	1-42_00174	1a_01409	1c_00174	SRR601_00496	SRR602_03193	SRR603_00578	SRR605_02329	SYD139_00011	SYD325_04173
dcp	dcp	Dipeptidyl carboxypeptidase			10	10	1	1	55	2046	2046	2046	ERR_01826	1-42_00175	1a_01410	1c_00175	SRR601_00495	SRR602_03192	SRR603_00577	SRR605_02328	SYD139_00012	SYD325_04172
group_409		hypothetical protein			10	10	1	1	1276	387	387	387	ERR_01827	1-42_00176	1a_01411	1c_00176	SRR601_00494	SRR602_03191	SRR603_00576	SRR605_02327	SYD139_00013	SYD325_04171
nimR_1	nimR_1	HTH-type transcriptional regulator NimR			10	10	1	1	761	843	843	843	ERR_01828	1-42_00177	1a_01412	1c_00177	SRR601_00493	SRR602_03190	SRR603_00575	SRR605_02326	SYD139_00014	SYD325_04170
yedK	yedK	Putative SOS response-associated peptidase YedK			10	10	1	1	977	675	675	675	ERR_01829	1-42_00178	1a_01413	1c_00178	SRR601_00492	SRR602_03189	SRR603_00574	SRR605_02325	SYD139_00015	SYD325_04169
group_284		hypothetical protein			10	10	1	1	1028	636	636	636	ERR_01830	1-42_00179	1a_01414	1c_00179	SRR601_00491	SRR602_03188	SRR603_00573	SRR605_02324	SYD139_00016	SYD325_04168
group_619		hypothetical protein			10	10	1	1	1545	105	105	105	ERR_01831	1-42_00180	1a_01415	1c_00180	SRR601_00490	SRR602_03187	SRR603_00572	SRR605_02323	SYD139_00017	SYD325_04167
ibpB_1	ibpB_1	Small heat shock protein IbpB			10	10	1	1	1195	474	474	474	ERR_01832	1-42_00181	1a_01416	1c_00181	SRR601_00489	SRR602_03186	SRR603_00571	SRR605_02322	SYD139_00018	SYD325_04166
pncC_1	pncC_1	Nicotinamide-nucleotide amidohydrolase PncC			10	10	1	1	1150	513	513	513	ERR_01833	1-42_00182	1a_01417	1c_00182	SRR601_00488	SRR602_03185	SRR603_00570	SRR605_02321	SYD139_00019	SYD325_04165
bluF_1	bluF_1	Blue light- and temperature-regulated antirepressor BluF			10	10	1	1	343	1218	1218	1218	ERR_01834	1-42_00183	1a_01418	1c_00183	SRR601_00487	SRR602_03184	SRR603_00569	SRR605_02320	SYD139_00020	SYD325_04164
group_294		hypothetical protein			10	10	1	1	1051	612	612	612	ERR_01835	1-42_00184	1a_01419	1c_00184	SRR601_00486	SRR602_03183	SRR603_00568	SRR605_02319	SYD139_00021	SYD325_04163
rob_1	rob_1	Right origin-binding protein			10	10	1	1	609	942	942	942	ERR_01836	1-42_00185	1a_01420	1c_00185	SRR601_00485	SRR602_03182	SRR603_00567	SRR605_02318	SYD139_00022	SYD325_04162
ygbN	ygbN	Inner membrane permease YgbN			10	10	1	1	253	1365	1365	1365	ERR_01837	1-42_00186	1a_01421	1c_00186	SRR601_00484	SRR602_03181	SRR603_00566	SRR605_02317	SYD139_00023	SYD325_04161
otnI	otnI	2-oxo-tetronate isomerase			10	10	1	1	826	783	783	783	ERR_01838	1-42_00187	1a_01422	1c_00187	SRR601_00483	SRR602_03180	SRR603_00565	SRR605_02316	SYD139_00024	SYD325_04160
otnC	otnC	3-oxo-tetronate 4-phosphate decarboxylase			10	10	1	1	1042	621	621	621	ERR_01839	1-42_00188	1a_01423	1c_00188	SRR601_00482	SRR602_03179	SRR603_00564	SRR605_02315	SYD139_00025	SYD325_04159
otnK	otnK	3-oxo-tetronate kinase			10	10	1	1	313	1266	1266	1266	ERR_01840	1-42_00189	1a_01424	1c_00189	SRR601_00481	SRR602_03178	SRR603_00563	SRR605_02314	SYD139_00026	SYD325_04158
ltnD	ltnD	L-threonate dehydrogenase			10	10	1	1	679	903	903	903	ERR_01841	1-42_00190	1a_01425	1c_00190	SRR601_00480	SRR602_03177	SRR603_00562	SRR605_02313	SYD139_00027	SYD325_04157
glpR_3	glpR_3	Glycerol-3-phosphate regulon repressor			10	10	1	1	862	762	762	762	ERR_01842	1-42_00191	1a_01426	1c_00191	SRR601_00479	SRR602_03176	SRR603_00561	SRR605_02312	SYD139_00028	SYD325_04156
bla_1	bla_1	Beta-lactamase SHV-1			10	10	1	1	744	861	861	861	ERR_01843	1-42_00192	1a_01427	1c_00192	SRR601_00478	SRR602_03175	SRR603_00560	SRR605_02311	SYD139_00029	SYD325_04155
group_506		hypothetical protein			10	10	1	1	1414	261	261	261	ERR_01844	1-42_00193	1a_01428	1c_00193	SRR601_00477	SRR602_03174	SRR603_00559	SRR605_02310	SYD139_00030	SYD325_04154
group_114		hypothetical protein			10	10	1	1	443	1089	1089	1089	ERR_01845	1-42_00194	1a_01429	1c_00194	SRR601_00476	SRR602_03173	SRR603_00558	SRR605_02309	SYD139_00031	SYD325_04153
lacY_1	lacY_1	Lactose permease			10	10	1	1	314	1266	1266	1266	ERR_01846	1-42_00195	1a_01430	1c_00195	SRR601_00475	SRR602_03172	SRR603_00557	SRR605_02308	SYD139_00032	SYD325_04152
lacZ_1	lacZ_1	Beta-galactosidase			10	10	1	1	14	3108	3108	3108	ERR_01847	1-42_00196	1a_01431	1c_00196	SRR601_00474	SRR602_03171	SRR603_00556	SRR605_02307	SYD139_00033	SYD325_04151
lacI_1	lacI_1	Lactose operon repressor			10	10	1	1	463	1065	1065	1065	ERR_01848	1-42_00197	1a_01432	1c_00197	SRR601_00473	SRR602_03170	SRR603_00555	SRR605_02306	SYD139_00034	SYD325_04150
group_385		hypothetical protein			10	10	1	1	1228	441	441	441	ERR_01849	1-42_00198	1a_01433	1c_00198	SRR601_00472	SRR602_03169	SRR603_00554	SRR605_02305	SYD139_00035	SYD325_04149
group_556		hypothetical protein			10	10	1	1	1473	219	219	219	ERR_01850	1-42_00199	1a_01434	1c_00199	SRR601_00471	SRR602_03168	SRR603_00553	SRR605_02304	SYD139_00036	SYD325_04148
rhaS_8	rhaS_8	HTH-type transcriptional activator RhaS			10	10	1	1	435	1098	1098	1098	ERR_01851	1-42_00200	1a_01435	1c_00200	SRR601_00470	SRR602_03167	SRR603_00552	SRR605_02303	SYD139_00037	SYD325_04147
group_402		hypothetical protein			10	10	1	1	1265	399	399	399	ERR_01852	1-42_00201	1a_01436	1c_00201	SRR601_00469	SRR602_03166	SRR603_00551	SRR605_02302	SYD139_00038	SYD325_04146
group_103		hypothetical protein			10	10	1	1	425	1104	1104	1104	ERR_01853	1-42_00202	1a_01437	1c_00202	SRR601_00468	SRR602_03165	SRR603_00550	SRR605_02301	SYD139_00039	SYD325_04145
amiC_2	amiC_2	Aliphatic amidase expression-regulating protein			10	10	1	1	311	1272	1272	1272	ERR_01854	1-42_00203	1a_01438	1c_00203	SRR601_00467	SRR602_03164	SRR603_00549	SRR605_02300	SYD139_00040	SYD325_04144
group_51		hypothetical protein			10	10	1	1	152	1575	1575	1575	ERR_01855	1-42_00204	1a_01439	1c_00204	SRR601_00466	SRR602_03163	SRR603_00548	SRR605_02299	SYD139_00041	SYD325_04143
group_119		hypothetical protein			10	10	1	1	455	1074	1074	1074	ERR_01856	1-42_00205	1a_01440	1c_00205	SRR601_00465	SRR602_03162	SRR603_00547	SRR605_02298	SYD139_00042	SYD325_04142
livF_3	livF_3	High-affinity branched-chain amino acid transport ATP-binding protein LivF			10	10	1	1	808	798	798	798	ERR_01857	1-42_00206	1a_01441	1c_00206	SRR601_00464	SRR602_03161	SRR603_00546	SRR605_02297	SYD139_00043	SYD325_04141
livF_4	livF_4	High-affinity branched-chain amino acid transport ATP-binding protein LivF			10	10	1	1	952	699	699	699	ERR_01858	1-42_00207	1a_01442	1c_00207	SRR601_00463	SRR602_03160	SRR603_00545	SRR605_02296	SYD139_00044	SYD325_04140
group_354		hypothetical protein			10	10	1	1	1181	483	483	483	ERR_01859	1-42_00208	1a_01443	1c_00208	SRR601_00462	SRR602_03159	SRR603_00544	SRR605_02295	SYD139_00045	SYD325_04139
group_95		hypothetical protein			10	10	1	1	362	1197	1197	1197	ERR_01860	1-42_00209	1a_01444	1c_00209	SRR601_00461	SRR602_03158	SRR603_00543	SRR605_02294	SYD139_00046	SYD325_04138
eamA	eamA	putative amino-acid metabolite efflux pump			10	10	1	1	688	900	900	900	ERR_01861	1-42_00210	1a_01445	1c_00210	SRR601_00460	SRR602_03157	SRR603_00542	SRR605_02293	SYD139_00047	SYD325_04137
group_557		hypothetical protein			10	10	1	1	1474	219	219	219	ERR_01862	1-42_00211	1a_01446	1c_00211	SRR601_00459	SRR602_03156	SRR603_00541	SRR605_02292	SYD139_00048	SYD325_04136
marA	marA	Multiple antibiotic resistance protein MarA			10	10	1	1	1293	375	375	375	ERR_01863	1-42_00212	1a_01447	1c_00212	SRR601_00458	SRR602_03155	SRR603_00540	SRR605_02291	SYD139_00049	SYD325_04135
marR	marR	Multiple antibiotic resistance protein MarR			10	10	1	1	1236	435	435	435	ERR_01864	1-42_00213	1a_01448	1c_00213	SRR601_00457	SRR602_03154	SRR603_00539	SRR605_02290	SYD139_00050	SYD325_04134
group_267		hypothetical protein			10	10	1	1	983	669	669	669	ERR_01865	1-42_00214	1a_01449	1c_00214	SRR601_00456	SRR602_03153	SRR603_00538	SRR605_02289	SYD139_00051	SYD325_04133
sotB_1	sotB_1	Sugar efflux transporter			10	10	1	1	358	1200	1200	1200	ERR_01866	1-42_00215	1a_01450	1c_00215	SRR601_00455	SRR602_03152	SRR603_00537	SRR605_02288	SYD139_00052	SYD325_04132
yddE	yddE	putative isomerase YddE			10	10	1	1	811	795	795	795	ERR_01867	1-42_00216	1a_01451	1c_00216	SRR601_00454	SRR602_03151	SRR603_00536	SRR605_02287	SYD139_00053	SYD325_04131
garP_2	garP_2	putative galactarate transporter			10	10	1	1	279	1320	1320	1320	ERR_01868	1-42_00217	1a_01452	1c_00217	SRR601_00453	SRR602_03150	SRR603_00535	SRR605_02286	SYD139_00054	SYD325_04130
group_159		Hydroxypyruvate reductase			10	10	1	1	589	951	951	951	ERR_01869	1-42_00218	1a_01453	1c_00218	SRR601_00452	SRR602_03149	SRR603_00534	SRR605_02285	SYD139_00055	SYD325_04129
dapA_1	dapA_1	4-hydroxy-tetrahydrodipicolinate synthase			10	10	1	1	715	885	885	885	ERR_01870	1-42_00219	1a_01454	1c_00219	SRR601_00451	SRR602_03148	SRR603_00533	SRR605_02284	SYD139_00056	SYD325_04128
adh1	adh1	Long-chain-alcohol dehydrogenase 1			10	10	1	1	397	1149	1149	1149	ERR_01871	1-42_00220	1a_01455	1c_00220	SRR601_00450	SRR602_03147	SRR603_00532	SRR605_02283	SYD139_00057	SYD325_04127
dtnK	dtnK	D-threonate kinase			10	10	1	1	333	1236	1236	1236	ERR_01872	1-42_00221	1a_01456	1c_00221	SRR601_00449	SRR602_03146	SRR603_00531	SRR605_02282	SYD139_00058	SYD325_04126
pdxA2_1	pdxA2_1	D-threonate 4-phosphate dehydrogenase			10	10	1	1	548	987	987	987	ERR_01873	1-42_00222	1a_01457	1c_00222	SRR601_00448	SRR602_03145	SRR603_00530	SRR605_02281	SYD139_00059	SYD325_04125
glcR_2	glcR_2	HTH-type transcriptional repressor GlcR			10	10	1	1	863	762	762	762	ERR_01874	1-42_00223	1a_01458	1c_00223	SRR601_00447	SRR602_03144	SRR603_00529	SRR605_02280	SYD139_00060	SYD325_04124
ldhA_1	ldhA_1	L-lactate dehydrogenase 1			10	10	1	1	602	945	945	945	ERR_01875	1-42_00224	1a_01459	1c_00224	SRR601_00446	SRR602_03143	SRR603_00528	SRR605_02279	SYD139_00061	SYD325_04123
group_355		hypothetical protein			10	10	1	1	1182	483	483	483	ERR_01876	1-42_00225	1a_01460	1c_00225	SRR601_00445	SRR602_03142	SRR603_00527	SRR605_02278	SYD139_00062	SYD325_04122
gltR_1	gltR_1	HTH-type transcriptional regulator GltR			10	10	1	1	724	879	879	879	ERR_01877	1-42_00226	1a_01461	1c_00226	SRR601_00444	SRR602_03141	SRR603_00526	SRR605_02277	SYD139_00063	SYD325_04121
sad_1	sad_1	Succinate semialdehyde dehydrogenase [NAD(P)+] Sad			10	10	1	1	232	1389	1389	1389	ERR_01878	1-42_00227	1a_01462	1c_00227	SRR601_00443	SRR602_03140	SRR603_00525	SRR605_02276	SYD139_00064	SYD325_04120
glsA2	glsA2	Glutaminase 2			10	10	1	1	636	927	927	927	ERR_01879	1-42_00228	1a_01463	1c_00228	SRR601_00442	SRR602_03139	SRR603_00524	SRR605_02275	SYD139_00065	SYD325_04119
group_426		hypothetical protein			10	10	1	1	1299	369	369	369	ERR_01880	1-42_00229	1a_01464	1c_00229	SRR601_00441	SRR602_03138	SRR603_00523	SRR605_02274	SYD139_00066	SYD325_04118
group_63		hypothetical protein			10	10	1	1	209	1425	1425	1425	ERR_01881	1-42_00230	1a_01465	1c_00230	SRR601_00440	SRR602_03137	SRR603_00522	SRR605_02273	SYD139_00067	SYD325_04117
ttr	ttr	Acetyltransferase			10	10	1	1	1134	531	531	531	ERR_01882	1-42_00231	1a_01466	1c_00231	SRR601_00439	SRR602_03136	SRR603_00521	SRR605_02272	SYD139_00068	SYD325_04116
uxaB	uxaB	Altronate oxidoreductase			10	10	1	1	192	1452	1452	1452	ERR_01883	1-42_00232	1a_01467	1c_00232	SRR601_00438	SRR602_03135	SRR603_00520	SRR605_02271	SYD139_00069	SYD325_04115
group_382		hypothetical protein			10	10	1	1	1221	447	447	447	ERR_01884	1-42_00233	1a_01468	1c_00233	SRR601_00437	SRR602_03134	SRR603_00519	SRR605_02270	SYD139_00070	SYD325_04114
group_622		hypothetical protein			10	10	1	1	1548	99	99	99	ERR_01885	1-42_00234	1a_01469	1c_00234	SRR601_00436	SRR602_03133	SRR603_00518	SRR605_02269	SYD139_00071	SYD325_04113
group_254		hypothetical protein			10	10	1	1	929	717	717	717	ERR_01886	1-42_00235	1a_01470	1c_00235	SRR601_00435	SRR602_03132	SRR603_00517	SRR605_02268	SYD139_00072	SYD325_04112
group_578		hypothetical protein			10	10	1	1	1501	195	195	195	ERR_01887	1-42_00236	1a_01471	1c_00236	SRR601_00434	SRR602_03131	SRR603_00516	SRR605_02267	SYD139_00073	SYD325_04111
hcpA_2	hcpA_2	Major exported protein			10	10	1	1	1183	483	483	483	ERR_01888	1-42_00237	1a_01472	1c_00237	SRR601_00433	SRR602_03130	6_refound_68	SRR605_02266	SYD139_00074	SYD325_04110
group_416		hypothetical protein			10	10	1	1	1284	381	381	381	ERR_01889	1-42_00238	1a_01473	1c_00238	SRR601_00432	SRR602_03129	SRR603_00515	SRR605_02265	SYD139_00075	SYD325_04109
group_463		hypothetical protein			10	10	1	1	1351	321	321	321	ERR_01890	1-42_00239	1a_01474	1c_00239	SRR601_00431	SRR602_03128	SRR603_00514	SRR605_02264	SYD139_00076	SYD325_04108
tam	tam	Trans-aconitate 2-methyltransferase			10	10	1	1	864	762	762	762	ERR_01891	1-42_00240	1a_01475	1c_00240	SRR601_00430	SRR602_03127	SRR603_00513	SRR605_02263	SYD139_00077	SYD325_04107
group_484		hypothetical protein			10	10	1	1	1382	291	291	291	ERR_01892	1-42_00241	1a_01476	1c_00241	SRR601_00429	SRR602_03126	SRR603_00512	SRR605_02262	SYD139_00078	SYD325_04106
yhhS_2	yhhS_2	putative MFS-type transporter YhhS			10	10	1	1	367	1188	1188	1188	ERR_01893	1-42_00242	1a_01477	1c_00242	SRR601_00428	SRR602_03125	SRR603_00511	SRR605_02261	SYD139_00079	SYD325_04105
yycE	yycE	putative protein YycE			10	10	1	1	1252	423	423	423	ERR_01894	1-42_00243	1a_01478	1c_00243	SRR601_00427	SRR602_03124	SRR603_00510	SRR605_02260	SYD139_00080	SYD325_04104
group_285		hypothetical protein			10	10	1	1	1029	636	636	636	ERR_01895	1-42_00244	1a_01479	1c_00244	SRR601_00426	SRR602_02208	SRR603_00509	SRR605_02259	SYD139_00081	SYD325_04103
group_338		hypothetical protein			10	10	1	1	1151	513	513	513	ERR_01896	1-42_00245	1a_01480	1c_00245	SRR601_00425	SRR602_02207	SRR603_00508	SRR605_02258	SYD139_00082	SYD325_04102
gltR_2	gltR_2	HTH-type transcriptional regulator GltR			10	10	1	1	757	846	846	846	ERR_01897	1-42_00246	1a_01481	1c_00246	SRR601_00424	SRR602_02206	SRR603_00507	SRR605_02257	SYD139_00083	SYD325_04101
group_122		hypothetical protein			10	10	1	1	470	1059	1059	1059	ERR_01898	1-42_00247	1a_01482	1c_00247	SRR601_00423	SRR602_02205	SRR603_00506	SRR605_02256	SYD139_00084	SYD325_04100
metI_2	metI_2	D-methionine transport system permease protein MetI			10	10	1	1	980	672	672	672	ERR_01899	1-42_00248	1a_01483	1c_00248	SRR601_00422	SRR602_02204	SRR603_00505	SRR605_02255	SYD139_00085	SYD325_04099
metN2	metN2	Methionine import ATP-binding protein MetN 2			10	10	1	1	814	792	792	792	ERR_01900	1-42_00249	1a_01484	1c_00249	SRR601_00421	SRR602_02203	SRR603_00504	SRR605_02254	SYD139_00086	SYD325_04098
metQ_2	metQ_2	D-methionine-binding lipoprotein MetQ			10	10	1	1	793	807	807	807	ERR_01901	1-42_00250	1a_01485	1c_00250	SRR601_00420	SRR602_02202	SRR603_00503	SRR605_02253	SYD139_00087	SYD325_04097
group_130		hypothetical protein			10	10	1	1	492	1029	1029	1029	ERR_01902	1-42_00251	1a_01486	1c_00251	SRR601_00419	SRR602_02201	SRR603_00502	SRR605_02252	SYD139_00088	SYD325_04096
group_501		hypothetical protein			10	10	1	1	1409	264	264	264	ERR_01903	1-42_00252	1a_01487	1c_00252	SRR601_00418	SRR602_02200	SRR603_00501	SRR605_02251	SYD139_00089	SYD325_04095
group_471		hypothetical protein			10	10	1	1	1362	312	312	312	ERR_01904	1-42_00253	1a_01488	1c_00253	SRR601_00417	SRR602_02199	SRR603_00500	SRR605_02250	SYD139_00090	SYD325_04094
group_640		hypothetical protein			10	10	1	1	1577	489	756	729.3	ERR_01905	1-42_00254	1a_05375	1c_00254	SRR601_00416	SRR602_02198	SRR603_00499	SRR605_02249	SYD139_00091	SYD325_04093
rclR_2	rclR_2	RCS-specific HTH-type transcriptional activator RclR			10	10	1	1	603	945	945	945	ERR_01906	1-42_00255	1a_05376	1c_00255	SRR601_00415	SRR602_02197	SRR603_00498	SRR605_02248	SYD139_00092	SYD325_04092
nepI_1	nepI_1	Purine ribonucleoside efflux pump NepI			10	10	1	1	330	1239	1239	1239	ERR_01907	1-42_00256	1a_05377	1c_00256	SRR601_00414	SRR602_02196	SRR603_00497	SRR605_02247	SYD139_00093	SYD325_04091
pobB	pobB	Phenoxybenzoate dioxygenase subunit beta			10	10	1	1	566	975	975	975	ERR_01908	1-42_00257	1a_05378	1c_00257	SRR601_00413	SRR602_02195	SRR603_00496	SRR605_02246	SYD139_00094	SYD325_04090
ndmA	ndmA	Methylxanthine N1-demethylase NdmA			10	10	1	1	1576	954	1038	1029.6	ERR_01909	1-42_00258	1a_05379	1c_00258	SRR601_00412	SRR602_02194	SRR603_00495	SRR605_02245	SYD139_00095	SYD325_04089
argP_2	argP_2	HTH-type transcriptional regulator ArgP			10	10	1	1	644	924	924	924	ERR_01910	1-42_00259	1a_03294	1c_00259	SRR601_00411	SRR602_02193	SRR603_00494	SRR605_02244	SYD139_00096	SYD325_04088
hpxO	hpxO	FAD-dependent urate hydroxylase			10	10	1	1	393	1155	1155	1155	ERR_01911	1-42_00260	1a_03293	1c_00260	SRR601_00410	SRR602_02192	SRR603_00493	SRR605_02243	SYD139_00097	SYD325_04087
xanP_2	xanP_2	Xanthine permease XanP			10	10	1	1	241	1380	1380	1380	ERR_01912	1-42_00261	1a_03292	1c_00261	SRR601_00409	SRR602_02191	SRR603_00492	SRR605_02242	SYD139_00098	SYD325_04086
uao	uao	Uric acid degradation bifunctional protein			10	10	1	1	1159	501	501	501	ERR_01913	1-42_00262	1a_03291	1c_00262	SRR601_00408	SRR602_02190	SRR603_00491	SRR605_02241	SYD139_00099	SYD325_04085
pucM	pucM	5-hydroxyisourate hydrolase			10	10	1	1	1341	327	327	327	ERR_01914	1-42_00263	1a_03290	1c_00263	SRR601_00407	SRR602_02189	SRR603_00490	SRR605_02240	SYD139_00100	SYD325_04084
hipB	hipB	Antitoxin HipB			10	10	1	1	1384	288	288	288	ERR_01915	1-42_00264	1a_03289	1c_00264	SRR601_00406	SRR602_02188	SRR603_00489	SRR605_02239	SYD139_00101	SYD325_04083
hipA	hipA	Serine/threonine-protein kinase toxin HipA			10	10	1	1	277	1323	1323	1323	ERR_01916	1-42_00265	1a_03288	1c_00265	SRR601_00405	SRR602_02187	SRR603_00488	SRR605_02238	SYD139_00102	SYD325_04082
group_79		hypothetical protein			10	10	1	1	295	1293	1293	1293	ERR_01917	1-42_00266	1a_03287	1c_00266	SRR601_00404	SRR602_02186	SRR603_00487	SRR605_02237	SYD139_00103	SYD325_04081
mrkD_2	mrkD_2	Fimbria adhesin protein			10	10	1	1	524	1005	1005	1005	ERR_01918	1-42_00267	1a_03286	1c_00267	SRR601_00403	SRR602_02185	SRR603_00486	SRR605_02236	SYD139_00104	SYD325_04080
fimD_2	fimD_2	Outer membrane usher protein FimD			10	10	1	1	30	2502	2502	2502	ERR_01919	1-42_00268	1a_03285	1c_00268	SRR601_00402	SRR602_02184	SRR603_00485	SRR605_02235	SYD139_00105	SYD325_04079
yraI_1	yraI_1	putative fimbrial chaperone YraI			10	10	1	1	956	696	696	696	ERR_01920	1-42_00269	1a_03284	1c_00269	SRR601_00401	SRR602_02183	SRR603_00484	SRR605_02234	SYD139_00106	SYD325_04078
fimA_2	fimA_2	Type-1 fimbrial protein A chain			10	10	1	1	1096	564	564	564	ERR_01921	1-42_00270	1a_03283	1c_00270	SRR601_00400	SRR602_02182	SRR603_00483	SRR605_02233	SYD139_00107	SYD325_04077
group_486		hypothetical protein			10	10	1	1	1385	288	288	288	ERR_01922	1-42_00271	1a_03282	1c_00271	SRR601_00399	SRR602_02181	SRR603_00482	SRR605_02232	SYD139_00108	SYD325_04076
map_1	map_1	Methionine aminopeptidase			10	10	1	1	827	783	783	783	ERR_01923	1-42_00272	1a_03281	1c_00272	SRR601_00398	SRR602_02180	SRR603_00481	SRR605_02231	SYD139_00109	SYD325_04075
group_558		hypothetical protein			10	10	1	1	1475	219	219	219	ERR_01924	1-42_00273	1a_03280	1c_00273	SRR601_00397	SRR602_02179	SRR603_00480	SRR605_02230	SYD139_00110	SYD325_04074
group_519		hypothetical protein			10	10	1	1	1427	249	249	249	ERR_01925	1-42_00274	1a_03279	1c_00274	SRR601_00396	SRR602_02178	SRR603_00479	SRR605_02229	SYD139_00111	SYD325_04073
group_42		putative signaling protein			10	10	1	1	119	1656	1656	1656	ERR_01926	1-42_00275	1a_03278	1c_00275	SRR601_00395	SRR602_02177	SRR603_00478	SRR605_02228	SYD139_00112	SYD325_04072
group_168		hypothetical protein			10	10	1	1	629	930	930	930	ERR_01927	1-42_00276	1a_03277	1c_00276	SRR601_00394	SRR602_02176	SRR603_00477	SRR605_02227	SYD139_00113	SYD325_04071
group_605		hypothetical protein			10	10	1	1	1531	141	141	141	ERR_01928	1-42_00277	1a_03276	1c_00277	SRR601_00393	SRR602_02175	SRR603_00476	SRR605_02226	SYD139_00114	SYD325_04070
group_532		hypothetical protein			10	10	1	1	1442	240	240	240	ERR_01929	1-42_00278	1a_03275	1c_00278	SRR601_00392	SRR602_02174	SRR603_00475	SRR605_02225	SYD139_00115	SYD325_04069
fruB_2	fruB_2	Multiphosphoryl transfer protein			10	10	1	1	1224	444	444	444	ERR_01930	1-42_00279	1a_03274	1c_00279	SRR601_00391	SRR602_02173	SRR603_00474	SRR605_02224	SYD139_00116	SYD325_04068
iolT	iolT	Major myo-inositol transporter IolT			10	10	1	1	193	1446	1446	1446	ERR_01931	1-42_00280	1a_03273	1c_00280	SRR601_00390	SRR602_02172	SRR603_00473	SRR605_02223	SYD139_00117	SYD325_04067
malH	malH	Maltose-6'-phosphate glucosidase			10	10	1	1	274	1329	1329	1329	ERR_01932	1-42_00281	1a_03272	1c_00281	SRR601_00389	SRR602_02171	SRR603_00472	SRR605_02222	SYD139_00118	SYD325_04066
malP_4	malP_4	PTS system maltose-specific EIICB component			10	10	1	1	162	1533	1533	1533	ERR_01933	1-42_00282	1a_03271	1c_00282	SRR601_00388	SRR602_02170	SRR603_00471	SRR605_02221	SYD139_00119	SYD325_04065
mngR_1	mngR_1	Mannosyl-D-glycerate transport/metabolism system repressor MngR			10	10	1	1	953	699	699	699	ERR_01934	1-42_00283	1a_03270	1c_00283	SRR601_00387	SRR602_02169	SRR603_00470	SRR605_02220	SYD139_00120	SYD325_04064
group_244		hypothetical protein			10	10	1	1	889	744	744	744	ERR_01935	1-42_00284	1a_03269	1c_00284	SRR601_00386	SRR602_02168	SRR603_00469	SRR605_02219	SYD139_00121	SYD325_04063
cynR_2	cynR_2	HTH-type transcriptional regulator CynR			10	10	1	1	716	885	885	885	ERR_01936	1-42_00285	1a_03268	1c_00285	SRR601_00385	SRR602_02167	SRR603_00468	SRR605_02218	SYD139_00122	SYD325_04062
mmsB	mmsB	putative 3-hydroxyisobutyrate dehydrogenase			10	10	1	1	728	876	876	876	ERR_01937	1-42_00286	1a_03267	1c_00286	SRR601_00384	SRR602_02166	SRR603_00467	SRR605_02217	SYD139_00123	SYD325_04061
cdaR_1	cdaR_1	Carbohydrate diacid regulator			10	10	1	1	390	1158	1158	1158	ERR_01938	1-42_00287	1a_03266	1c_00287	SRR601_00383	SRR602_02165	SRR603_00466	SRR605_02216	SYD139_00124	SYD325_04060
garK_3	garK_3	Glycerate 2-kinase			10	10	1	1	376	1176	1176	1176	ERR_01939	1-42_00288	1a_03265	1c_00288	SRR601_00382	SRR602_02164	SRR603_00465	SRR605_02215	SYD139_00125	SYD325_04059
exuT_3	exuT_3	Hexuronate transporter			10	10	1	1	249	1371	1371	1371	ERR_01940	1-42_00289	1a_03264	1c_00289	SRR601_00381	SRR602_02163	SRR603_00464	SRR605_02214	SYD139_00126	SYD325_04058
group_194		6-deoxy-6-sulfogluconolactonase			10	10	1	1	725	879	879	879	ERR_01941	1-42_00290	1a_03263	1c_00290	SRR601_00380	SRR602_02162	SRR603_00463	SRR605_02213	SYD139_00127	SYD325_04057
ttuB_2	ttuB_2	Putative tartrate transporter			10	10	1	1	269	1338	1338	1338	ERR_01942	1-42_00291	1a_03262	1c_00291	SRR601_00379	SRR602_02161	SRR603_00462	SRR605_02212	SYD139_00128	SYD325_04056
thlA_3	thlA_3	Acetyl-CoA acetyltransferase			10	10	1	1	365	1191	1191	1191	ERR_01943	1-42_00292	1a_03261	1c_00292	SRR601_00378	SRR602_02160	SRR603_00461	SRR605_02211	SYD139_00129	SYD325_04055
fabG_2	fabG_2	3-oxoacyl-[acyl-carrier-protein] reductase FabG			10	10	1	1	909	735	735	735	ERR_01944	1-42_00293	1a_03260	1c_00293	SRR601_00377	SRR602_02159	SRR603_00460	SRR605_02210	SYD139_00130	SYD325_04054
carA_1	carA_1	Caffeate CoA-transferase			10	10	1	1	142	1593	1593	1593	ERR_01945	1-42_00294	1a_03259	1c_00294	SRR601_00376	SRR602_02158	SRR603_00459	SRR605_02209	SYD139_00131	SYD325_04053
lcfB	lcfB	Long-chain-fatty-acid--CoA ligase			10	10	1	1	157	1557	1557	1557	ERR_01946	1-42_00295	1a_03258	1c_00295	SRR601_00375	SRR602_02157	SRR603_00458	SRR605_02208	SYD139_00132	SYD325_04052
group_407		hypothetical protein			10	10	1	1	1273	390	390	390	ERR_01947	1-42_00296	1a_03257	1c_00296	SRR601_00374	SRR602_02156	SRR603_00457	SRR605_02207	SYD139_00133	SYD325_04051
fucP_2	fucP_2	L-fucose-proton symporter			10	10	1	1	272	1335	1335	1335	ERR_01948	1-42_00297	1a_03256	1c_00297	SRR601_00373	SRR602_02155	SRR603_00456	SRR605_02206	SYD139_00134	SYD325_04050
rbsK_1	rbsK_1	Ribokinase			10	10	1	1	610	942	942	942	ERR_01949	1-42_00298	1a_03255	1c_00298	SRR601_00372	SRR602_02154	SRR603_00455	SRR605_02205	SYD139_00135	SYD325_04049
alsE_1	alsE_1	D-allulose-6-phosphate 3-epimerase			10	10	1	1	961	690	690	690	ERR_01950	1-42_00299	1a_03254	1c_00299	SRR601_00371	SRR602_02153	SRR603_00454	SRR605_02204	SYD139_00136	SYD325_04048
srlR_3	srlR_3	Glucitol operon repressor			10	10	1	1	803	801	801	801	ERR_01951	1-42_00300	1a_03253	1c_00300	SRR601_00370	SRR602_02152	SRR603_00453	SRR605_02203	SYD139_00137	SYD325_04047
deoC_1	deoC_1	Deoxyribose-phosphate aldolase			10	10	1	1	933	714	714	714	ERR_01952	1-42_00301	1a_03252	1c_00301	SRR601_00369	SRR602_02151	SRR603_00452	SRR605_02202	SYD139_00138	SYD325_04046
xylB_4	xylB_4	Xylulose kinase			10	10	1	1	172	1506	1506	1506	ERR_01953	1-42_00302	1a_03251	1c_00302	SRR601_00368	SRR602_02150	SRR603_00451	SRR605_02201	SYD139_00139	SYD325_04045
glcR_3	glcR_3	HTH-type transcriptional repressor GlcR			10	10	1	1	842	774	774	774	ERR_01954	1-42_00303	1a_03250	1c_00303	SRR601_00367	SRR602_02149	SRR603_00450	SRR605_02200	SYD139_00140	SYD325_04044
group_544		hypothetical protein			10	10	1	1	1459	231	231	231	ERR_01955	1-42_00304	1a_03249	1c_00305	SRR601_00365	SRR602_02147	SRR603_00448	SRR605_02199	SYD139_00142	SYD325_00497
group_278		ISNCY family transposase ISBcen27			10	10	1	1	1011	651	651	651	ERR_01956	1-42_00305	1a_03248	1c_00306	SRR601_00364	SRR602_02146	SRR603_00447	SRR605_02198	SYD139_00143	SYD325_00496
bglH_1	bglH_1	Aryl-phospho-beta-D-glucosidase BglH			10	10	1	1	196	1443	1443	1443	ERR_01957	1-42_00306	1a_03247	1c_00307	SRR601_00363	SRR602_02145	SRR603_00446	SRR605_02197	SYD139_00144	SYD325_00495
bglF_2	bglF_2	PTS system beta-glucoside-specific EIIBCA component			10	10	1	1	270	1338	1338	1338	ERR_01958	1-42_00307	1a_03246	1c_00308	SRR601_00362	SRR602_02144	SRR603_00445	SRR605_02196	SYD139_00145	SYD325_00494
group_240		hypothetical protein			10	10	1	1	885	747	747	747	ERR_01959	1-42_00308	1a_03245	1c_00309	SRR601_00361	SRR602_02143	SRR603_00444	SRR605_02195	SYD139_00146	SYD325_00493
tehA_2	tehA_2	Tellurite resistance protein TehA			10	10	1	1	575	966	966	966	ERR_01960	1-42_00309	1a_03244	1c_00310	SRR601_00360	SRR602_02142	SRR603_00443	SRR605_02194	SYD139_00147	SYD325_00492
gabR_2	gabR_2	HTH-type transcriptional regulatory protein GabR			10	10	1	1	173	1503	1503	1503	ERR_01961	1-42_00310	1a_03243	1c_00311	SRR601_00359	SRR602_02141	SRR603_00442	SRR605_02193	SYD139_00148	SYD325_00491
iolS_1	iolS_1	Aldo-keto reductase IolS			10	10	1	1	488	1038	1038	1038	ERR_01962	1-42_00311	1a_03242	1c_00312	SRR601_00358	SRR602_02140	SRR603_00441	SRR605_02192	SYD139_00149	SYD325_00490
group_161		Lactonase drp35			10	10	1	1	604	945	945	945	ERR_01963	1-42_00312	1a_03241	1c_00313	SRR601_00357	SRR602_02139	SRR603_00440	SRR605_02191	SYD139_00150	SYD325_00489
group_96		hypothetical protein			10	10	1	1	372	1182	1182	1182	ERR_01964	1-42_00313	1a_03240	1c_00314	SRR601_00356	SRR602_02138	SRR603_00439	SRR605_02190	SYD139_00151	SYD325_00488
tas_2	tas_2	Protein tas			10	10	1	1	549	987	987	987	ERR_01965	1-42_00314	1a_03239	1c_00315	SRR601_00355	SRR602_02137	SRR603_00438	SRR605_02189	SYD139_00152	SYD325_00487
pgrR_3	pgrR_3	HTH-type transcriptional regulator PgrR			10	10	1	1	669	909	909	909	ERR_01966	1-42_00315	1a_03238	1c_00316	SRR601_00354	SRR602_02136	SRR603_00437	SRR605_02188	SYD139_00153	SYD325_00486
group_335		hypothetical protein			10	10	1	1	1146	519	519	519	ERR_01967	1-42_00316	1a_03237	1c_00317	SRR601_00353	SRR602_02135	SRR603_00436	SRR605_02187	SYD139_00154	SYD325_00485
dctD	dctD	C4-dicarboxylate transport transcriptional regulatory protein DctD			10	10	1	1	326	1251	1251	1251	ERR_01968	1-42_00317	1a_03236	1c_00318	SRR601_00352	SRR602_02134	SRR603_00435	SRR605_02186	SYD139_00155	SYD325_00484
pgtB	pgtB	Phosphoglycerate transport system sensor protein PgtB			10	10	1	1	62	1995	1995	1995	ERR_01969	1-42_00318	1a_03235	1c_00319	SRR601_00351	SRR602_02133	SRR603_00434	SRR605_02185	SYD139_00156	SYD325_00483
pgtC	pgtC	Phosphoglycerate transport regulatory protein PgtC			10	10	1	1	340	1221	1221	1221	ERR_01970	1-42_00319	1a_03234	1c_00320	SRR601_00350	SRR602_02132	SRR603_00433	SRR605_02184	SYD139_00157	SYD325_00482
pgtP	pgtP	Phosphoglycerate transporter protein			10	10	1	1	229	1392	1392	1392	ERR_01971	1-42_00320	1a_03233	1c_00321	SRR601_00349	SRR602_02131	SRR603_00432	SRR605_02183	SYD139_00158	SYD325_00481
ygaU	ygaU	putative protein YgaU			10	10	1	1	1217	450	450	450	ERR_01972	1-42_00321	1a_03232	1c_00322	SRR601_00348	SRR602_02130	SRR603_00431	SRR605_02182	SYD139_00159	SYD325_00480
group_197		hypothetical protein			10	10	1	1	733	873	873	873	ERR_01973	1-42_00322	1a_03231	1c_00323	SRR601_00347	SRR602_02129	SRR603_00430	SRR605_02181	SYD139_00160	SYD325_00479
tenA_1	tenA_1	Aminopyrimidine aminohydrolase			10	10	1	1	1017	645	645	645	ERR_01974	1-42_00323	1a_03230	1c_00324	SRR601_00346	SRR602_02128	SRR603_00429	SRR605_02180	SYD139_00161	SYD325_00478
group_203		hypothetical protein			10	10	1	1	758	846	846	846	ERR_01975	1-42_00324	1a_03229	1c_00325	SRR601_00345	SRR602_02127	SRR603_00428	SRR605_02179	SYD139_00162	SYD325_00477
rbsK_2	rbsK_2	Ribokinase			10	10	1	1	734	873	873	873	ERR_01976	1-42_00325	1a_03228	1c_00326	SRR601_00344	SRR602_02126	SRR603_00427	SRR605_02178	SYD139_00163	SYD325_00476
rbsB_1	rbsB_1	Ribose import binding protein RbsB			10	10	1	1	585	954	954	954	ERR_01977	1-42_00326	1a_03227	1c_00327	SRR601_00343	SRR602_02125	SRR603_00426	SRR605_02177	SYD139_00164	SYD325_00475
rbsR_1	rbsR_1	Ribose operon repressor			10	10	1	1	500	1023	1023	1023	ERR_01978	1-42_00327	1a_03226	1c_00328	SRR601_00342	SRR602_02124	SRR603_00425	SRR605_02176	SYD139_00165	SYD325_00474
frcA	frcA	Fructose import ATP-binding protein FrcA			10	10	1	1	828	783	783	783	ERR_01979	1-42_00328	1a_03225	1c_00329	SRR601_00341	SRR602_02123	SRR603_00424	SRR605_02175	SYD139_00166	SYD325_00473
rbsC_1	rbsC_1	Ribose import permease protein RbsC			10	10	1	1	528	1002	1002	1002	ERR_01980	1-42_00329	1a_03224	1c_00330	SRR601_00340	SRR602_02122	SRR603_00423	SRR605_02174	SYD139_00167	SYD325_00472
opd	opd	Parathion hydrolase			10	10	1	1	453	1080	1080	1080	ERR_01981	1-42_00330	1a_03223	1c_00331	SRR601_00339	SRR602_02121	SRR603_00422	SRR605_02173	SYD139_00168	SYD325_00471
group_639		hypothetical protein			10	11	1.1	1	1574	213	756	669	ERR_01982;ERR_04113	1-42_00331	1a_03222	1c_00332	SRR601_00338	SRR602_02120	SRR603_00421	SRR605_02172	SYD139_00169	SYD325_00470
argE_2	argE_2	Acetylornithine deacetylase			10	10	1	1	418	1113	1113	1113	ERR_04114	1-42_00332	1a_03221	1c_00333	SRR601_00337	SRR602_02119	SRR603_00420	SRR605_02171	SYD139_00170	SYD325_00469
group_392		hypothetical protein			10	10	1	1	1246	429	429	429	ERR_04115	1-42_00333	1a_03220	1c_00334	SRR601_00336	SRR602_02118	SRR603_00419	SRR605_02170	SYD139_00171	SYD325_00468
attM	attM	N-acyl homoserine lactonase AttM			10	10	1	1	815	792	792	792	ERR_04116	1-42_00334	1a_03219	1c_00335	SRR601_00335	SRR602_02117	SRR603_00418	SRR605_02169	SYD139_00172	SYD325_00467
dmlR_17	dmlR_17	HTH-type transcriptional regulator DmlR			10	10	1	1	709	888	888	888	ERR_04117	1-42_00335	1a_03218	1c_00336	SRR601_00334	SRR602_02116	SRR603_00417	SRR605_02168	SYD139_00173	SYD325_00466
dmlR_18	dmlR_18	HTH-type transcriptional regulator DmlR			10	10	1	1	683	903	903	903	ERR_04118	1-42_00336	1a_03217	1c_00337	SRR601_00333	SRR602_02115	SRR603_00416	SRR605_02167	SYD139_00174	SYD325_00465
group_94		hypothetical protein			10	10	1	1	351	1209	1209	1209	ERR_04119	1-42_00337	1a_03216	1c_00338	SRR601_00332	SRR602_02114	SRR603_00415	SRR605_02166	SYD139_00175	SYD325_00464
rhtB_2	rhtB_2	Homoserine/homoserine lactone efflux protein			10	10	1	1	1043	621	621	621	ERR_04120	1-42_00338	1a_03215	1c_00339	SRR601_00331	SRR602_02113	SRR603_00414	SRR605_02165	SYD139_00176	SYD325_00463
fruA_3	fruA_3	PTS system fructose-specific EIIB'BC component			10	10	1	1	423	1107	1107	1107	ERR_04121	1-42_00339	1a_03214	1c_00340	SRR601_00330	SRR602_02112	SRR603_00413	SRR605_02164	SYD139_00177	SYD325_00462
manP	manP	PTS system mannose-specific EIIBCA component			10	10	1	1	1363	312	312	312	ERR_04122	1-42_00340	1a_03213	1c_00341	SRR601_00329	SRR602_02111	SRR603_00412	SRR605_02163	SYD139_00178	SYD325_00461
mngA	mngA	PTS system 2-O-alpha-mannosyl-D-glycerate-specific EIIABC component			10	10	1	1	1587	456	471	469.5	ERR_04123	1-42_00341	1a_03212	1c_00342	SRR601_00328	SRR602_02110	SRR603_00411	SRR605_02162	SYD139_00179	SYD325_00460
alsE_2	alsE_2	D-allulose-6-phosphate 3-epimerase			10	10	1	1	974	681	681	681	ERR_04124	1-42_00342	1a_03211	1c_00343	SRR601_00327	SRR602_02109	SRR603_00410	SRR605_02161	SYD139_00180	SYD325_00459
ulaA_4	ulaA_4	Ascorbate-specific PTS system EIIC component			9	9	1	1	316	1263	1263	1263	ERR_04125	1-42_00343		1c_00344	SRR601_00326	SRR602_02108	SRR603_00409	SRR605_02160	SYD139_00181	SYD325_00458
ulaB_2	ulaB_2	Ascorbate-specific PTS system EIIB component			10	10	1	1	1408	267	267	267	ERR_04126	1-42_00344	1a_00808	1c_00345	SRR601_00325	SRR602_02107	SRR603_00408	SRR605_02159	SYD139_00182	SYD325_00457
ulaC_3	ulaC_3	Ascorbate-specific PTS system EIIA component			10	10	1	1	1230	438	438	438	ERR_04127	1-42_00345	1a_00809	1c_00346	SRR601_00324	SRR602_02106	SRR603_00407	SRR605_02158	SYD139_00183	SYD325_00456
gntR_2	gntR_2	HTH-type transcriptional regulator GntR			10	10	1	1	472	1059	1059	1059	ERR_04128	1-42_00346	1a_00810	1c_00347	SRR601_00323	SRR602_02105	SRR603_00406	SRR605_02157	SYD139_00184	SYD325_00455
oxlT	oxlT	Oxalate:formate antiporter			10	10	1	1	292	1299	1299	1299	ERR_04129	1-42_00347	1a_00811	1c_00348	SRR601_00322	SRR602_02104	SRR603_00405	SRR605_02156	SYD139_00185	SYD325_00454
group_327		hypothetical protein			10	10	1	1	1130	537	537	537	ERR_04130	1-42_00348	1a_00812	1c_00349	SRR601_00321	SRR602_02103	SRR603_00404	SRR605_02155	SYD139_00186	SYD325_00453
group_304		hypothetical protein			10	10	1	1	1084	579	579	579	ERR_04131	1-42_00349	1a_00813	1c_00350	SRR601_00320	SRR602_03123	SRR603_00403	SRR605_02154	SYD139_00187	SYD325_00452
group_105		hypothetical protein			10	10	1	1	428	1101	1101	1101	ERR_04132	1-42_00350	1a_00814	1c_00351	SRR601_00319	SRR602_03122	SRR603_00402	SRR605_02153	SYD139_00188	SYD325_00451
group_174		hypothetical protein			10	10	1	1	662	915	915	915	ERR_04133	1-42_00351	1a_00815	1c_00352	SRR601_00318	SRR602_03121	SRR603_00401	SRR605_02152	SYD139_00189	SYD325_00450
yjhB	yjhB	Putative metabolite transport protein YjhB			10	10	1	1	336	1233	1233	1233	ERR_04134	1-42_00352	1a_00816	1c_00353	SRR601_00317	SRR602_03120	SRR603_00400	SRR605_02151	SYD139_00190	SYD325_00449
group_48		hypothetical protein			10	10	1	1	140	1608	1608	1608	ERR_04135	1-42_00353	1a_00817	1c_00354	SRR601_00316	SRR602_03119	SRR603_00399	SRR605_02150	SYD139_00191	SYD325_00448
namA_2	namA_2	NADPH dehydrogenase			10	10	1	1	429	1101	1101	1101	ERR_04136	1-42_00354	1a_00818	1c_00355	SRR601_00315	SRR602_03118	SRR603_00398	SRR605_02149	SYD139_00192	SYD325_00447
group_329		hypothetical protein			10	10	1	1	1132	534	534	534	ERR_04137	1-42_00355	1a_00819	1c_00356	SRR601_00314	SRR602_03117	SRR603_00397	SRR605_02148	SYD139_00193	SYD325_00446
dmlR_19	dmlR_19	HTH-type transcriptional regulator DmlR			10	10	1	1	697	897	897	897	ERR_04138	1-42_00356	1a_00820	1c_00357	SRR601_00313	SRR602_03116	SRR603_00396	SRR605_02147	SYD139_00194	SYD325_00445
group_148		Nitronate monooxygenase			10	10	1	1	565	978	978	978	ERR_04139	1-42_00357	1a_00821	1c_00358	SRR601_00312	SRR602_03115	SRR603_00395	SRR605_01578	SYD139_00195	SYD325_00444
amaB_1	amaB_1	N-carbamoyl-L-amino acid hydrolase			10	10	1	1	321	1260	1260	1260	ERR_04140	1-42_00358	1a_00822	1c_00359	SRR601_00311	SRR602_03114	SRR603_00394	SRR605_01577	SYD139_00196	SYD325_00443
pucG	pucG	(S)-ureidoglycine--glyoxylate transaminase			10	10	1	1	328	1242	1242	1242	ERR_04141	1-42_00359	1a_00823	1c_00360	SRR601_00310	SRR602_03113	SRR603_00393	SRR605_01576	SYD139_00197	SYD325_00442
glnQ_6	glnQ_6	Glutamine transport ATP-binding protein GlnQ			10	10	1	1	907	738	738	738	ERR_04142	1-42_00360	1a_00824	1c_00361	SRR601_00309	SRR602_03112	SRR603_00392	SRR605_01575	SYD139_00198	SYD325_00441
yecS_3	yecS_3	L-cystine transport system permease protein YecS			10	10	1	1	1004	657	657	657	ERR_04143	1-42_00361	1a_00825	1c_00362	SRR601_00308	SRR602_03111	SRR603_00391	SRR605_01574	SYD139_00199	SYD325_00440
group_270		hypothetical protein			10	10	1	1	988	666	666	666	ERR_04144	1-42_00362	1a_00826	1c_00363	SRR601_00307	SRR602_03110	SRR603_00390	SRR605_01573	SYD139_00200	SYD325_00439
fliY_5	fliY_5	L-cystine-binding protein FliY			10	10	1	1	824	786	786	786	ERR_04145	1-42_00363	1a_00827	1c_00364	SRR601_00306	SRR602_03109	SRR603_00389	SRR605_01572	SYD139_00201	SYD325_00438
group_205		hypothetical protein			10	10	1	1	763	840	840	840	ERR_04146	1-42_00364	1a_00828	1c_00365	SRR601_00305	SRR602_03108	SRR603_00388	SRR605_01571	SYD139_00202	SYD325_00437
hpxW	hpxW	Oxamate amidohydrolase proenzyme			10	10	1	1	146	1587	1587	1587	ERR_04147	1-42_00365	1a_00829	1c_00366	SRR601_00304	SRR602_03107	SRR603_00387	SRR605_01570	SYD139_00203	SYD325_00436
group_588		hypothetical protein			10	10	1	1	1512	186	186	186	ERR_04148	1-42_00366	1a_00830	1c_00367	SRR601_00303	SRR602_03106	SRR603_00386	SRR605_01569	SYD139_00204	SYD325_00435
atzE	atzE	Biuret hydrolase			10	10	1	1	226	1398	1398	1398	ERR_04149	1-42_00367	1a_00831	1c_00368	SRR601_00302	SRR602_03105	SRR603_00385	SRR605_01568	SYD139_00205	SYD325_00434
group_410		hypothetical protein			10	10	1	1	1278	387	387	387	ERR_04150	1-42_00368	1a_00832	1c_00369	SRR601_00301	SRR602_03104	SRR603_00384	SRR605_01567	SYD139_00206	SYD325_00433
phnO	phnO	Aminoalkylphosphonate N-acetyltransferase			10	10	1	1	1254	423	423	423	ERR_04151	1-42_00369	1a_00833	1c_00370	SRR601_00300	SRR602_03103	SRR603_00383	SRR605_01566	SYD139_00207	SYD325_00432
asd_2	asd_2	Aspartate-semialdehyde dehydrogenase			10	10	1	1	415	1119	1119	1119	ERR_04152	1-42_00370	1a_00834	1c_00371	SRR601_00299	SRR602_03102	SRR603_00382	SRR605_01565	SYD139_00208	SYD325_00431
group_310		hypothetical protein			10	10	1	1	1101	558	558	558	ERR_04153	1-42_00371	1a_00835	1c_00372	SRR601_00298	SRR602_03101	SRR603_00381	SRR605_01564	SYD139_00209	SYD325_00430
fabF_1	fabF_1	3-oxoacyl-[acyl-carrier-protein] synthase 2			10	10	1	1	310	1275	1275	1275	ERR_04154	1-42_00372	1a_00836	1c_00373	SRR601_00297	SRR602_03100	SRR603_00380	SRR605_01563	SYD139_00210	SYD325_00429
group_399		hypothetical protein			10	10	1	1	1259	411	411	411	ERR_04155	1-42_00373	1a_00837	1c_00374	SRR601_00296	SRR602_03099	SRR603_00379	SRR605_01562	SYD139_00211	SYD325_00428
group_184		hypothetical protein			10	10	1	1	689	900	900	900	ERR_04156	1-42_00374	1a_00838	1c_00375	SRR601_00295	SRR602_03098	SRR603_00378	SRR605_01561	SYD139_00212	SYD325_00427
nimR_3	nimR_3	HTH-type transcriptional regulator NimR			10	10	1	1	844	774	774	774	ERR_04157	1-42_00375	1a_00839	1c_00376	SRR601_00294	SRR602_03097	SRR603_00377	SRR605_01560	SYD139_00213	SYD325_00426
group_250		hypothetical protein			10	10	1	1	915	726	726	726	ERR_04158	1-42_00376	1a_00840	1c_00377	SRR601_00293	SRR602_03096	SRR603_00376	SRR605_01559	SYD139_00214	SYD325_00425
menH_5	menH_5	2-succinyl-6-hydroxy-24-cyclohexadiene-1-carboxylate synthase			10	10	1	1	958	696	696	696	ERR_04159	1-42_00377	1a_00841	1c_00378	SRR601_00292	SRR602_03095	SRR603_00375	SRR605_01558	SYD139_00215	SYD325_00424
group_550		hypothetical protein			10	10	1	1	1466	225	225	225	ERR_04160	1-42_00378	1a_00842	1c_00379	SRR601_00291	SRR602_03094	SRR603_00374	SRR605_01557	SYD139_00216	SYD325_00423
nimR_4	nimR_4	HTH-type transcriptional regulator NimR			10	10	1	1	855	768	768	768	ERR_04161	1-42_00379	1a_00843	1c_00380	SRR601_00290	SRR602_03093	SRR603_00373	SRR605_01556	SYD139_00217	SYD325_00422
group_220		hypothetical protein			10	10	1	1	816	792	792	792	ERR_04162	1-42_00380	1a_00844	1c_00381	SRR601_00289	SRR602_03092	SRR603_00372	SRR605_01555	SYD139_00218	SYD325_00421
group_166		hypothetical protein			10	10	1	1	626	933	933	933	ERR_04163	1-42_00381	1a_00845	1c_00382	SRR601_00288	SRR602_03091	SRR603_00371	SRR605_01554	SYD139_00219	SYD325_00420
hyuA	hyuA	Hydantoin racemase			10	10	1	1	893	744	744	744	ERR_04164	1-42_00382	1a_00846	1c_00383	SRR601_00287	SRR602_03090	SRR603_00370	SRR605_01553	SYD139_00220	SYD325_00419
group_255		hypothetical protein			10	10	1	1	931	717	717	717	ERR_04165	1-42_00383	1a_00847	1c_00384	SRR601_00286	SRR602_03089	SRR603_00369	SRR605_01552	SYD139_00221	SYD325_00418
pucI	pucI	putative allantoin permease			10	10	1	1	176	1497	1497	1497	ERR_04166	1-42_00384	1a_00848	1c_00385	SRR601_00285	SRR602_03088	SRR603_00368	SRR605_01551	SYD139_00222	SYD325_00417
rsxC_1	rsxC_1;	Electron transport complex subunit RsxC;hypothetical protein			10	11	1.1	1	1607	420	1956	1180.09	ERR_00253	1-42_00385;1-42_02532	1a_04588	1c_05055	SRR601_00102	SRR602_04287	SRR603_00185	SRR605_01368	SYD139_00405	SYD325_00234
rsxD	rsxD	Electron transport complex subunit RsxD			10	10	1	1	475	1053	1053	1053	ERR_00252	1-42_00386	1a_04255	1c_03506	SRR601_00101	SRR602_02963	SRR603_00184	SRR605_00361	SYD139_00406	SYD325_00233
rsxG	rsxG	Electron transport complex subunit RsxG			10	10	1	1	1037	624	624	624	ERR_00251	1-42_00387	1a_04256	1c_03505	SRR601_00100	SRR602_02962	SRR603_00183	SRR605_00362	SYD139_00407	SYD325_00232
rsxE	rsxE	Electron transport complex subunit RsxE			10	10	1	1	948	699	699	699	ERR_00250	1-42_00388	1a_04257	1c_03504	SRR601_00099	SRR602_02961	SRR603_00182	SRR605_00363	SYD139_00408	SYD325_00231
nth	nth	Endonuclease III			10	10	1	1	1026	636	636	636	ERR_00249	1-42_00389	1a_04258	1c_03503	SRR601_00098	SRR602_02960	SRR603_00181	SRR605_00364	SYD139_00409	SYD325_00230
group_509		hypothetical protein			10	10	1	1	1417	258	258	258	ERR_00248	1-42_00390	1a_04259	1c_03502	SRR601_00097	SRR602_02959	SRR603_00180	SRR605_00365	SYD139_00410	SYD325_00229
dtpA	dtpA	Dipeptide and tripeptide permease A			10	10	1	1	170	1506	1506	1506	ERR_00247	1-42_00391	1a_04260	1c_03501	SRR601_00096	SRR602_02958	SRR603_00179	SRR605_00366	SYD139_00411	SYD325_00228
gstA	gstA	Glutathione S-transferase GstA			10	10	1	1	1054	606	606	606	ERR_00246	1-42_00392	1a_04261	1c_03500	SRR601_00095	SRR602_02957	SRR603_00178	SRR605_00367	SYD139_00412	SYD325_00227
pdxY	pdxY	Pyridoxal kinase PdxY			10	10	1	1	743	861	861	861	ERR_00245	1-42_00393	1a_04262	1c_03499	SRR601_00094	SRR602_02956	SRR603_00177	SRR605_00368	SYD139_00413	SYD325_00226
tyrS	tyrS	Tyrosine--tRNA ligase			10	10	1	1	308	1275	1275	1275	ERR_00244	1-42_00394	1a_04263	1c_03498	SRR601_00093	SRR602_02955	SRR603_00176	SRR605_00369	SYD139_00414	SYD325_00225
pdxH	pdxH	Pyridoxine/pyridoxamine 5'-phosphate oxidase			10	10	1	1	989	663	663	663	ERR_00243	1-42_00395	1a_04264	1c_03497	SRR601_00092	SRR602_02954	SRR603_00175	SRR605_00370	SYD139_00415	SYD325_00224
mliC	mliC	Membrane-bound lysozyme inhibitor of C-type lysozyme			10	10	1	1	1310	360	360	360	ERR_00242	1-42_00396	1a_04265	1c_03496	SRR601_00091	SRR602_02953	SRR603_00174	SRR605_00371	SYD139_00416	SYD325_00223
anmK	anmK	Anhydro-N-acetylmuramic acid kinase			10	10	1	1	408	1125	1125	1125	ERR_00241	1-42_00397	1a_04266	1c_03495	SRR601_00090	SRR602_02952	SRR603_00173	SRR605_00372	SYD139_00417	SYD325_00222
slyB	slyB	Outer membrane lipoprotein SlyB			10	10	1	1	1200	468	468	468	ERR_00240	1-42_00398	1a_04267	1c_03494	SRR601_00089	SRR602_02951	SRR603_00172	SRR605_00373	SYD139_00418	SYD325_00221
group_72		hypothetical protein			10	10	1	1	254	1362	1362	1362	ERR_00239	1-42_00399	1a_04268	1c_03493	SRR601_00088	SRR602_02950	SRR603_00171	SRR605_00374	SYD139_00419	SYD325_00220
slyA_1	slyA_1	Transcriptional regulator SlyA			10	10	1	1	1234	435	435	435	ERR_00238	1-42_00400	1a_04269	1c_03492	SRR601_00087	SRR602_02949	SRR603_00170	SRR605_00375	SYD139_00420	SYD325_00219
group_536		hypothetical protein			10	10	1	1	1447	237	237	237	ERR_00237	1-42_00401	1a_04270	1c_03491	SRR601_00086	SRR602_02948	SRR603_00169	SRR605_00376	SYD139_00421	SYD325_00218
aaeA_1	aaeA_1	p-hydroxybenzoic acid efflux pump subunit AaeA			10	10	1	1	693	897	897	897	ERR_00236	1-42_00402	1a_04271	1c_03490	SRR601_00085	SRR602_02947	SRR603_00168	SRR605_00377	SYD139_00422	SYD325_00217
aaeB_1	aaeB_1	p-hydroxybenzoic acid efflux pump subunit AaeB			10	10	1	1	60	2025	2025	2025	ERR_00235	1-42_00403	1a_04272	1c_03489	SRR601_00084	SRR602_02946	SRR603_00167	SRR605_00378	SYD139_00423	SYD325_00216
sodC	sodC	Superoxide dismutase [Cu-Zn]			10	10	1	1	1142	522	522	522	ERR_00234	1-42_00404	1a_04273	1c_03488	SRR601_00083	SRR602_02945	SRR603_00166	SRR605_00379	SYD139_00424	SYD325_00215
ydhF	ydhF	Oxidoreductase YdhF			10	10	1	1	692	897	897	897	ERR_00233	1-42_00405	1a_04274	1c_03487	SRR601_00082	SRR602_02944	SRR603_00165	SRR605_00380	SYD139_00425	SYD325_00214
group_530		hypothetical protein			10	10	1	1	1439	240	240	240	ERR_00232	1-42_00406	1a_04275	1c_03486	SRR601_00081	SRR602_02943	SRR603_00164	SRR605_00381	SYD139_00426	SYD325_00213
nemR	nemR	HTH-type transcriptional repressor NemR			10	10	1	1	1057	600	600	600	ERR_00231	1-42_00407	1a_04276	1c_03485	SRR601_00080	SRR602_02942	SRR603_00163	SRR605_00382	SYD139_00427	SYD325_00212
nemA	nemA	N-ethylmaleimide reductase			10	10	1	1	433	1098	1098	1098	ERR_00230	1-42_00408	1a_04277	1c_03484	SRR601_00079	SRR602_02941	SRR603_00162	SRR605_00383	SYD139_00428	SYD325_00211
gloA	gloA	Lactoylglutathione lyase			10	10	1	1	1261	408	408	408	ERR_00229	1-42_00409	1a_04278	1c_03483	SRR601_00078	SRR602_02940	SRR603_00161	SRR605_00384	SYD139_00429	SYD325_00210
rnt	rnt	Ribonuclease T			10	10	1	1	1016	648	648	648	ERR_00228	1-42_00410	1a_04279	1c_03482	SRR601_00077	SRR602_02939	SRR603_00160	SRR605_00385	SYD139_00430	SYD325_00209
grxD	grxD	Glutaredoxin 4			10	10	1	1	1318	348	348	348	ERR_00227	1-42_00411	1a_04280	1c_03481	SRR601_00076	SRR602_02938	SRR603_00159	SRR605_00386	SYD139_00431	SYD325_00208
mepH	mepH	Murein DD-endopeptidase MepH			10	10	1	1	731	873	873	873	ERR_00226	1-42_00412	1a_04281	1c_03480	SRR601_00075	SRR602_02937	SRR603_00158	SRR605_00387	SYD139_00432	SYD325_00207
rhaS_1	rhaS_1	HTH-type transcriptional activator RhaS			10	10	1	1	1176	486	486	486	ERR_00225	1-42_00413	1a_04282	1c_03479	SRR601_00074	SRR602_02936	SRR603_00157	SRR605_00388	SYD139_00433	SYD325_00206
sodB	sodB	Superoxide dismutase [Fe]			10	10	1	1	1073	582	582	582	ERR_00224	1-42_00414	1a_04283	1c_03478	SRR601_00073	SRR602_02935	SRR603_00156	SRR605_00389	SYD139_00434	SYD325_00205
ydhP_1	ydhP_1	Inner membrane transport protein YdhP			10	10	1	1	382	1167	1167	1167	ERR_00223	1-42_00415	1a_04284	1c_03477	SRR601_00072	SRR602_02934	SRR603_00155	SRR605_00390	SYD139_00435	SYD325_00204
group_626		hypothetical protein			10	10	1	1	1552	93	93	93	ERR_00222	1-42_00416	1a_04285	1c_03476	SRR601_00071	SRR602_02933	SRR603_00154	SRR605_00391	SYD139_00436	SYD325_00203
purR_1	purR_1	HTH-type transcriptional repressor PurR			10	10	1	1	495	1026	1026	1026	ERR_00221	1-42_00417	1a_04286	1c_03475	SRR601_00070	SRR602_02932	SRR603_00153	SRR605_00392	SYD139_00437	SYD325_00202
yahB	yahB	putative HTH-type transcriptional regulator YahB			10	10	1	1	521	1005	1005	1005	ERR_00220	1-42_00418	1a_04287	1c_03474	SRR601_00069	SRR602_02931	SRR603_00152	SRR605_00393	SYD139_00438	SYD325_00201
ydhC	ydhC	Inner membrane transport protein YdhC			10	10	1	1	1570	1182	1236	1209	ERR_00219	1-42_00419	1a_04288	1c_03473	SRR601_00068	SRR602_02930	SRR603_00151	SRR605_00394	SYD139_00439	SYD325_00200
cfa	cfa	Cyclopropane-fatty-acyl-phospholipid synthase			10	10	1	1	396	1149	1149	1149	ERR_00218	1-42_00420	1a_04289	1c_03472	SRR601_00067	SRR602_02929	SRR603_00150	SRR605_00395	SYD139_00440	SYD325_00199
ribC	ribC	Riboflavin synthase			10	10	1	1	1025	636	636	636	ERR_00217	1-42_00421	1a_04290	1c_03471	SRR601_00066	SRR602_02928	SRR603_00149	SRR605_00396	SYD139_00441	SYD325_00198
mdtK	mdtK	Multidrug resistance protein MdtK			10	10	1	1	245	1374	1374	1374	ERR_00216	1-42_00422	1a_04291	1c_03470	SRR601_00065	SRR602_02927	SRR603_00148	SRR605_00397	SYD139_00442	SYD325_00197
yvdD	yvdD	LOG family protein YvdD			10	10	1	1	1080	579	579	579	ERR_00215	1-42_00423	1a_04292	1c_03469	SRR601_00064	SRR602_02926	SRR603_00147	SRR605_00398	SYD139_00443	SYD325_00196
gcvA_1	gcvA_1	Glycine cleavage system transcriptional activator			10	10	1	1	711	885	885	885	ERR_00211	1-42_00427	1a_04296	1c_03465	SRR601_00060	SRR602_02923	SRR603_00143	SRR605_00402	SYD139_00447	SYD325_00192
group_336		hypothetical protein			10	10	1	1	1147	516	516	516	ERR_00210	1-42_00428	1a_04297	1c_03464	SRR601_00059	SRR602_02922	SRR603_00142	SRR605_00403	SYD139_00448	SYD325_00191
group_206		hypothetical protein			10	10	1	1	765	837	837	837	ERR_00209	1-42_00429	1a_04298	1c_03463	SRR601_00058	SRR602_02921	SRR603_00141	SRR605_00404	SYD139_00449	SYD325_00190
group_599		hypothetical protein			10	10	1	1	1524	150	150	150	ERR_00208	1-42_00430	1a_04299	1c_03462	SRR601_00057	SRR602_02920	SRR603_00140	SRR605_00405	SYD139_00450	SYD325_00189
group_387		hypothetical protein			10	10	1	1	1233	435	435	435	ERR_00207	1-42_00431	1a_04300	1c_03461	SRR601_00056	SRR602_02919	SRR603_00139	SRR605_00406	SYD139_00451	SYD325_00188
group_252		hypothetical protein			10	10	1	1	927	717	717	717	ERR_00206	1-42_00432	1a_04301	1c_03460	SRR601_00055	SRR602_02918	SRR603_00138	SRR605_00407	SYD139_00452	SYD325_00187
group_566		hypothetical protein			10	10	1	1	1485	210	210	210	ERR_00205	1-42_00433	1a_04302	1c_03459	SRR601_00054	SRR602_02917	SRR603_00137	SRR605_00408	SYD139_00453	SYD325_00186
cynT	cynT	Carbonic anhydrase 1			10	10	1	1	1024	636	636	636	ERR_00204	1-42_00434	1a_04303	1c_03458	SRR601_00053	SRR602_02916	SRR603_00136	SRR605_00409	SYD139_00454	SYD325_00185
rhtC_1	rhtC_1	Threonine efflux protein			10	10	1	1	1031	630	630	630	ERR_00203	1-42_00435	1a_04304	1c_03457	SRR601_00052	SRR602_02915	SRR603_00135	SRR605_00410	SYD139_00455	SYD325_00184
glpR_1	glpR_1	Glycerol-3-phosphate regulon repressor			10	10	1	1	847	771	771	771	ERR_00202	1-42_00436	1a_04305	1c_03456	SRR601_00051	SRR602_02914	SRR603_00134	SRR605_00411	SYD139_00456	SYD325_00183
group_411		hypothetical protein			10	10	1	1	1279	384	384	384	ERR_00201	1-42_00437	1a_04306	1c_03455	SRR601_00050	SRR602_02913	SRR603_00133	SRR605_00412	SYD139_00457	SYD325_00182
cat3	cat3	Chloramphenicol acetyltransferase 3			10	10	1	1	969	684	684	684	ERR_00200	1-42_00438	1a_04307	1c_03454	SRR601_00049	SRR602_02912	SRR603_00132	SRR605_00413	SYD139_00458	SYD325_00181
appA	appA	Oligopeptide-binding protein AppA			10	10	1	1	108	1704	1704	1704	ERR_00199	1-42_00439	1a_04308	1c_03453	SRR601_00048	SRR602_02911	SRR603_00131	SRR605_00414	SYD139_00459	SYD325_00180
gsiC_1	gsiC_1	Glutathione transport system permease protein GsiC			10	10	1	1	579	960	960	960	ERR_00198	1-42_00440	1a_04309	1c_03452	SRR601_00047	SRR602_02910	SRR603_00130	SRR605_00415	SYD139_00460	SYD325_00179
gsiD_1	gsiD_1	Glutathione transport system permease protein GsiD			10	10	1	1	595	948	948	948	ERR_00197	1-42_00441	1a_04310	1c_03451	SRR601_00046	SRR602_02909	SRR603_00129	SRR605_00416	SYD139_00461	SYD325_00178
ddpD	ddpD	putative DD-dipeptide transport ATP-binding protein DdpD			10	10	1	1	556	981	981	981	ERR_00196	1-42_00442	1a_04311	1c_03450	SRR601_00045	SRR602_02908	SRR603_00128	SRR605_00417	SYD139_00462	SYD325_00177
oppF_1	oppF_1	Oligopeptide transport ATP-binding protein OppF			10	10	1	1	568	972	972	972	ERR_00195	1-42_00443	1a_04312	1c_03449	SRR601_00044	SRR602_02907	SRR603_00127	SRR605_00418	SYD139_00463	SYD325_00176
group_330		hypothetical protein			10	10	1	1	1137	528	528	528	ERR_00194	1-42_00444	1a_04313	1c_03448	SRR601_00043	SRR602_02906	SRR603_00126	SRR605_00419	SYD139_00464	SYD325_00175
group_351		hypothetical protein			10	10	1	1	1174	489	489	489	ERR_00193	1-42_00445	1a_04314	1c_03447	SRR601_00042	SRR602_02905	SRR603_00125	SRR605_00420	SYD139_00465	SYD325_00174
group_488		hypothetical protein			10	10	1	1	1388	285	285	285	ERR_00192	1-42_00446	1a_04315	1c_03446	SRR601_00041	SRR602_02904	SRR603_00124	SRR605_00421	SYD139_00466	SYD325_00173
stp_1	stp_1	Multidrug resistance protein Stp			10	10	1	1	160	1533	1533	1533	ERR_00191	1-42_00447	1a_04316	1c_03445	SRR601_00040	SRR602_02903	SRR603_00123	SRR605_00422	SYD139_00467	SYD325_00172
dmlR_1	dmlR_1	HTH-type transcriptional regulator DmlR			10	10	1	1	615	936	936	936	ERR_00190	1-42_00448	2_refound_17	1c_03444	SRR601_00039	SRR602_02902	SRR603_00122	SRR605_00423	SYD139_00468	SYD325_00171
qorA_1	qorA_1	Quinone oxidoreductase 1			10	10	1	1	537	993	993	993	ERR_00189	1-42_00449	1a_04549	1c_03443	SRR601_00038	SRR602_02901	SRR603_00121	SRR605_00424	SYD139_00469	SYD325_00170
pgrR_1	pgrR_1	HTH-type transcriptional regulator PgrR			10	10	1	1	684	903	903	903	ERR_00188	1-42_00450	1a_04550	1c_03442	SRR601_00037	SRR602_02900	SRR603_00120	SRR605_00425	SYD139_00470	SYD325_00169
group_144		hypothetical protein			10	10	1	1	541	990	990	990	ERR_00187	1-42_00451	1a_04551	1c_03441	SRR601_00036	SRR602_02899	SRR603_00119	SRR605_00426	SYD139_00471	SYD325_00168
group_65		Isoxanthopterin deaminase			10	10	1	1	215	1419	1419	1419	ERR_00186	1-42_00452	1a_04552	1c_03440	SRR601_00035	SRR602_02898	SRR603_00118	SRR605_00427	SYD139_00472	SYD325_00167
ribY	ribY	Riboflavin-binding protein RibY			10	10	1	1	540	990	990	990	ERR_00185	1-42_00453	1a_04553	1c_03439	SRR601_00034	SRR602_02897	SRR603_00117	SRR605_00428	SYD139_00473	SYD325_00166
hdfR_1	hdfR_1	HTH-type transcriptional regulator HdfR			10	10	1	1	686	900	900	900	ERR_00184	1-42_00454	1a_04554	1c_03438	SRR601_00033	SRR602_02896	SRR603_00116	SRR605_00429	SYD139_00474	SYD325_00165
yeaX_1	yeaX_1	Carnitine monooxygenase reductase subunit			10	10	1	1	571	969	969	969	ERR_00183	1-42_00455	1a_04555	1c_03437	SRR601_00032	SRR602_02895	SRR603_00115	SRR605_00430	SYD139_00475	SYD325_00164
codAch2	codAch2	Pterin deaminase			10	10	1	1	299	1284	1284	1284	ERR_00182	1-42_00456	1a_04556	1c_03436	SRR601_00031	SRR602_02894	SRR603_00114	SRR605_00431	SYD139_00476	SYD325_00163
rutC_1	rutC_1	Putative aminoacrylate peracid reductase RutC			10	10	1	1	1185	480	480	480	ERR_00181	1-42_00457	1a_04557	1c_03435	SRR601_00030	SRR602_02893	SRR603_00113	SRR605_00432	SYD139_00477	SYD325_00162
crnA	crnA	Creatinine amidohydrolase			10	10	1	1	718	882	882	882	ERR_00180	1-42_00458	1a_04558	1c_03434	SRR601_00029	SRR602_02892	SRR603_00112	SRR605_00433	SYD139_00478	SYD325_00161
group_146		hypothetical protein			10	10	1	1	552	984	984	984	ERR_00179	1-42_00459	1a_04559	1c_03433	SRR601_00028	SRR602_02891	SRR603_00111	SRR605_00434	SYD139_00479	SYD325_00160
btuD_3	btuD_3	Vitamin B12 import ATP-binding protein BtuD			10	10	1	1	772	831	831	831	ERR_00178	1-42_00460	1a_04560	1c_03432	SRR601_00027	SRR602_02890	SRR603_00110	SRR605_00435	SYD139_00480	SYD325_00159
ribX_1	ribX_1	Riboflavin transport system permease protein RibX			10	10	1	1	781	816	816	816	ERR_00177	1-42_00461	1a_04561	1c_03431	SRR601_00026	SRR602_02889	SRR603_00109	SRR605_00436	SYD139_00481	SYD325_00158
group_64		hypothetical protein			10	10	1	1	214	1419	1419	1419	ERR_00176	1-42_00462	1a_04562	1c_03430	SRR601_00025	SRR602_02888	SRR603_00108	SRR605_00437	SYD139_00482	SYD325_00157
group_178		hypothetical protein			10	10	1	1	668	909	909	909	ERR_00175	1-42_00463	1a_04563	1c_03429	SRR601_00024	SRR602_02887	SRR603_00107	SRR605_00438	SYD139_00483	SYD325_00156
group_603		hypothetical protein			10	10	1	1	1528	141	141	141	ERR_00174	1-42_00464	1a_04564	1c_03428	SRR601_00023	SRR602_02886	SRR603_00106	SRR605_00439	SYD139_00484	SYD325_00155
cynR_1	cynR_1	HTH-type transcriptional regulator CynR			10	10	1	1	703	891	891	891	ERR_00173	1-42_00465	1a_04565	1c_03427	SRR601_00022	SRR602_02885	SRR603_00105	SRR605_00440	SYD139_00485	SYD325_00154
scoA	scoA	putative succinyl-CoA:3-ketoacid coenzyme A transferase subunit A			10	10	1	1	940	708	708	708	ERR_00172	1-42_00466	1a_04566	1c_03426	SRR601_00021	SRR602_02884	SRR603_00104	SRR605_00441	SYD139_00486	SYD325_00153
scoB	scoB	putative succinyl-CoA:3-ketoacid coenzyme A transferase subunit B			10	10	1	1	1000	657	657	657	ERR_00171	1-42_00467	1a_04567	1c_03425	SRR601_00020	SRR602_02883	SRR603_00103	SRR605_00442	SYD139_00487	SYD325_00152
thlA_1	thlA_1	Acetyl-CoA acetyltransferase			10	10	1	1	369	1182	1182	1182	ERR_00170	1-42_00468	1a_04568	1c_03424	SRR601_00019	SRR602_02882	SRR603_00102	SRR605_00443	SYD139_00488	SYD325_00151
hbd	hbd	3-hydroxybutyryl-CoA dehydrogenase			10	10	1	1	641	924	924	924	ERR_00169	1-42_00469	1a_04569	1c_03423	SRR601_00018	SRR602_02881	SRR603_00101	SRR605_00444	SYD139_00489	SYD325_00150
group_69		hypothetical protein			10	10	1	1	228	1392	1392	1392	ERR_00168	1-42_00470	1a_04570	1c_03422	SRR601_00017	SRR602_02880	SRR603_00100	SRR605_00445	SYD139_00490	SYD325_00149
bdhA	bdhA	D-beta-hydroxybutyrate dehydrogenase			10	10	1	1	846	771	771	771	ERR_00167	1-42_00471	1a_04571	1c_03421	SRR601_00016	SRR602_02879	SRR603_00099	SRR605_00446	SYD139_00491	SYD325_00148
benM	benM	HTH-type transcriptional regulator BenM			10	10	1	1	730	873	873	873	ERR_00166	1-42_00472	1a_04572	1c_03420	SRR601_00015	SRR602_02878	SRR603_00098	SRR605_00447	SYD139_00492	SYD325_00147
alsD	alsD	Alpha-acetolactate decarboxylase			10	10	1	1	832	780	780	780	ERR_00165	1-42_00473	1a_04573	1c_03419	SRR601_00014	SRR602_02877	SRR603_00097	SRR605_00448	SYD139_00493	SYD325_00146
budB	budB	Acetolactate synthase catabolic			10	10	1	1	112	1680	1680	1680	ERR_00164	1-42_00474	1a_04574	1c_03418	SRR601_00013	SRR602_02876	SRR603_00096	SRR605_00449	SYD139_00494	SYD325_00145
budC	budC	Diacetyl reductase [(S)-acetoin forming]			10	10	1	1	845	771	771	771	ERR_00163	1-42_00475	1a_04575	1c_03417	SRR601_00012	SRR602_02875	SRR603_00095	SRR605_00450	SYD139_00495	SYD325_00144
group_595		hypothetical protein			10	10	1	1	1520	159	159	159	ERR_00162	1-42_00476	1a_04576	1c_03416	SRR601_00011	SRR602_02874	6_refound_65	SRR605_00451	SYD139_00496	SYD325_00143
group_324		hypothetical protein			10	10	1	1	1127	537	537	537	ERR_00161	1-42_00477	1a_04577	1c_03415	SRR601_00010	SRR602_02873	SRR603_00094	SRR605_00452	SYD139_00497	SYD325_00142
acrB_1	acrB_1	Multidrug efflux pump subunit AcrB			10	10	1	1	13	3117	3117	3117	ERR_00160	1-42_00478	1a_04578	1c_03414	SRR601_00009	SRR602_02872	SRR603_00093	SRR605_00453	SYD139_00498	SYD325_00141
group_191		hypothetical protein			10	10	1	1	710	885	885	885	ERR_00159	1-42_00479	1a_04579	1c_03413	SRR601_00008	SRR602_02871	SRR603_00092	SRR605_00454	SYD139_00499	SYD325_00140
phoP_1	phoP_1	Alkaline phosphatase synthesis transcriptional regulatory protein PhoP			10	10	1	1	903	738	738	738	ERR_00158	1-42_00481	1a_04581	1c_03412	SRR601_00007	SRR602_02778	SRR603_00091	SRR605_00455	SYD139_00500	SYD325_00139
rstB_1	rstB_1	Sensor protein RstB			10	10	1	1	465	1062	1062	1062	ERR_00157	1-42_00482	1a_04582	1c_03411	SRR601_00006	SRR602_02779	SRR603_00090	SRR605_00456	SYD139_00501	SYD325_00138
group_163		hypothetical protein			10	10	1	1	614	936	936	936	ERR_00156	1-42_00483	1a_04583	1c_03410	SRR601_00005	SRR602_02780	SRR603_00089	SRR605_00457	SYD139_00502	SYD325_00137
ykfA	ykfA	putative murein peptide carboxypeptidase			10	10	1	1	1126	537	537	537	ERR_00155	1-42_00484	1a_04584	1c_03409	SRR601_00004	SRR602_02781	SRR603_00088	SRR605_00458	SYD139_00503	SYD325_00136
group_430		hypothetical protein			10	10	1	1	1303	363	363	363	ERR_00154	1-42_00485	1a_04585	1c_03408	SRR601_00003	SRR602_02782	6_refound_64	SRR605_00459	SYD139_00504	SYD325_00135
group_406		hypothetical protein			10	10	1	1	1272	390	390	390	ERR_00153	1-42_00486	1a_04586	1c_03407	SRR601_00002	SRR602_02783	SRR603_00087	SRR605_00460	SYD139_00505	SYD325_00134
group_358		hypothetical protein			10	10	1	1	1188	477	477	477	ERR_00152	1-42_00487	1a_04587	1c_03406	SRR601_00001	SRR602_02784	6_refound_63	SRR605_00461	SYD139_00506	SYD325_00133
group_306		hypothetical protein			10	10	1	1	1086	573	573	573	ERR_00151	1-42_00488	2_refound_16	3_refound_32	4_refound_44	SRR602_02785	SRR603_00086	SRR605_00462	SYD139_00507	SYD325_00132
group_204		hypothetical protein			10	10	1	1	760	843	843	843	ERR_00150	1-42_00489	1a_03131	1c_03405	SRR601_03907	SRR602_02786	SRR603_00085	SRR605_00463	SYD139_00508	SYD325_00131
ccmH	ccmH	Cytochrome c-type biogenesis protein CcmH			10	10	1	1	1212	459	459	459	ERR_00149	1-42_00490	1a_03130	1c_03404	SRR601_03908	SRR602_02787	SRR603_00084	SRR605_00464	SYD139_00509	SYD325_00130
dsbE	dsbE	Thiol:disulfide interchange protein DsbE			10	10	1	1	1102	555	555	555	ERR_00148	1-42_00491	1a_03129	1c_03403	SRR601_03909	SRR602_02788	SRR603_00083	SRR605_00465	SYD139_00510	SYD325_00129
ccmF	ccmF	Cytochrome c-type biogenesis protein CcmF			10	10	1	1	66	1953	1953	1953	ERR_00147	1-42_00492	1a_03128	1c_03402	SRR601_03910	SRR602_02789	SRR603_00082	SRR605_00466	SYD139_00511	SYD325_00128
ccmE	ccmE	Cytochrome c-type biogenesis protein CcmE			10	10	1	1	1211	459	459	459	ERR_00146	1-42_00493	1a_03127	1c_03401	SRR601_03911	SRR602_02790	SRR603_00081	SRR605_00467	SYD139_00512	SYD325_00127
group_542		hypothetical protein			10	10	1	1	1455	231	231	231	ERR_00145	1-42_00494	1a_03126	1c_03400	SRR601_03912	SRR602_02791	SRR603_00080	SRR605_00468	SYD139_00513	SYD325_00126
ccmC	ccmC	Heme exporter protein C			10	10	1	1	902	738	738	738	ERR_00144	1-42_00495	1a_03125	1c_03399	SRR601_03913	SRR602_02792	SRR603_00079	SRR605_00469	SYD139_00514	SYD325_00125
ccmB	ccmB	Heme exporter protein B			10	10	1	1	992	660	660	660	ERR_00143	1-42_00496	1a_03124	3_refound_31	SRR601_03914	SRR602_02793	SRR603_00078	SRR605_00470	SYD139_00515	SYD325_00124
ccmA	ccmA	Cytochrome c biogenesis ATP-binding export protein CcmA			10	10	1	1	1036	624	624	624	ERR_00142	1-42_00497	1a_03123	1c_05100	SRR601_03915	SRR602_02794	SRR603_00077	SRR605_00471	SYD139_00516	SYD325_00123
group_76		Gluconate 2-dehydrogenase cytochrome c subunit			10	10	1	1	266	1341	1341	1341	ERR_00141	1-42_00498	1a_03122	1c_05099	SRR601_03916	SRR602_02795	SRR603_00076	SRR605_00472	SYD139_00517	SYD325_00122
group_31		Gluconate 2-dehydrogenase flavoprotein			10	10	1	1	88	1785	1785	1785	ERR_00140	1-42_00499	1a_03121	1c_05098	SRR601_03917	SRR602_02796	SRR603_00075	SRR605_00473	SYD139_00518	SYD325_00121
group_234		Gluconate 2-dehydrogenase subunit 3			10	10	1	1	868	756	756	756	ERR_00139	1-42_00500	1a_03120	1c_05097	SRR601_03918	SRR602_02797	SRR603_00074	SRR605_00474	SYD139_00519	SYD325_00120
group_422		hypothetical protein			10	10	1	1	1294	372	372	372	ERR_00138	1-42_00501	1a_03119	1c_05096	SRR601_03919	SRR602_02798	SRR603_00073	SRR605_00475	SYD139_00520	SYD325_00119
potA_1	potA_1	Spermidine/putrescine import ATP-binding protein PotA			10	10	1	1	457	1071	1071	1071	ERR_00137	1-42_00502	1a_03118	1c_05095	SRR601_03920	SRR602_02799	SRR603_00072	SRR605_00476	SYD139_00521	SYD325_00118
group_32		hypothetical protein			10	10	1	1	90	1770	1770	1770	ERR_00136	1-42_00503	1a_03117	1c_05094	SRR601_03921	SRR602_02800	SRR603_00071	SRR605_00477	SYD139_00522	SYD325_00117
group_113		hypothetical protein			10	10	1	1	441	1089	1089	1089	ERR_00135	1-42_00504	1a_03116	1c_05093	SRR601_03922	SRR602_02801	SRR603_00070	SRR605_00478	SYD139_00523	SYD325_00116
hcxB	hcxB	Hydroxycarboxylate dehydrogenase B			10	10	1	1	451	1080	1080	1080	ERR_00134	1-42_00505	1a_03115	1c_05092	SRR601_03923	SRR602_02802	SRR603_00069	SRR605_00479	SYD139_00524	SYD325_00115
fdhF_1	;fdhF_1	hypothetical protein;Formate dehydrogenase H			10	11	1.1	1	1572	195	2151	1897.36	ERR_00133	1-42_00506	1a_03114	1c_02965;1c_05091	SRR601_03924	SRR602_02803	SRR603_00068	SRR605_00480	SYD139_00525	SYD325_00114
hipO_1	hipO_1	Hippurate hydrolase			10	10	1	1	387	1158	1158	1158	ERR_00132	1-42_00507	1a_03113	1c_02964	SRR601_03925	SRR602_02804	SRR603_00067	SRR605_00481	SYD139_00526	SYD325_00113
ycaD_1	ycaD_1	putative MFS-type transporter YcaD			10	10	1	1	357	1200	1200	1200	ERR_00131	1-42_00508	1a_03112	1c_02963	SRR601_03926	SRR602_02805	SRR603_00066	SRR605_00482	SYD139_00527	SYD325_00112
group_386		hypothetical protein			10	10	1	1	1232	435	435	435	ERR_00130	1-42_00509	1a_03111	1c_02962	SRR601_03927	SRR602_02806	SRR603_00065	SRR605_00483	SYD139_00528	SYD325_00111
mdtM_1	mdtM_1	Multidrug resistance protein MdtM			10	10	1	1	335	1233	1233	1233	ERR_00129	1-42_00510	1a_03110	1c_02961	SRR601_03928	SRR602_02807	SRR603_00064	SRR605_00484	SYD139_00529	SYD325_00110
group_405		hypothetical protein			10	10	1	1	1269	393	393	393	ERR_00128	1-42_00511	1a_03109	1c_02960	SRR601_03929	SRR602_02808	SRR603_00063	SRR605_00485	SYD139_00530	SYD325_00109
group_291		hypothetical protein			10	10	1	1	1046	615	615	615	ERR_00127	1-42_00512	1a_03108	1c_02959	SRR601_03930	SRR602_02809	SRR603_00062	SRR605_00486	SYD139_00531	SYD325_00108
glnQ_1	glnQ_1	Glutamine transport ATP-binding protein GlnQ			10	10	1	1	916	723	723	723	ERR_00126	1-42_00513	1a_03107	1c_02958	SRR601_03931	SRR602_02810	SRR603_00061	SRR605_00487	SYD139_00532	SYD325_00107
artQ_1	artQ_1	Arginine transport system permease protein ArtQ			10	10	1	1	856	765	765	765	ERR_00125	1-42_00514	1a_03106	1c_02957	SRR601_03932	SRR602_02811	SRR603_00060	SRR605_00488	SYD139_00533	SYD325_00106
glnH_1	glnH_1	Glutamine-binding periplasmic protein			10	10	1	1	851	768	768	768	ERR_00124	1-42_00515	1a_03105	1c_02956	SRR601_03933	SRR602_02812	SRR603_00059	SRR605_00489	SYD139_00534	SYD325_00105
group_181		hypothetical protein			10	10	1	1	677	903	903	903	ERR_00123	1-42_00516	1a_03104	1c_02955	SRR601_03934	SRR602_02813	SRR603_00058	SRR605_00490	SYD139_00535	SYD325_00104
group_156		hypothetical protein			10	10	1	1	583	954	954	954	ERR_00122	1-42_00517	1a_03103	1c_02954	SRR601_03935	SRR602_02814	SRR603_00057	SRR605_00491	SYD139_00536	SYD325_00103
feuC	feuC	Iron-uptake system permease protein FeuC			10	10	1	1	474	1053	1053	1053	ERR_00121	1-42_00518	1a_03102	1c_02953	SRR601_03936	SRR602_02815	SRR603_00056	SRR605_00492	SYD139_00537	SYD325_00102
yfiZ	yfiZ	putative siderophore transport system permease protein YfiZ			10	10	1	1	494	1026	1026	1026	ERR_00120	1-42_00519	1a_03101	1c_02952	SRR601_03937	SRR602_02816	SRR603_00055	SRR605_00493	SYD139_00538	SYD325_00101
yusV	yusV	putative siderophore transport system ATP-binding protein YusV			10	10	1	1	777	822	822	822	ERR_00119	1-42_00520	1a_03100	1c_02951	SRR601_03938	SRR602_02817	SRR603_00054	SRR605_00494	SYD139_00539	SYD325_00100
fhuA_1	fhuA_1	Ferrichrome outer membrane transporter/phage receptor			10	10	1	1	53	2073	2073	2073	ERR_00118	1-42_00521	1a_03099	1c_02950	SRR601_03939	SRR602_02818	SRR603_00053	SRR605_00495	SYD139_00540	SYD325_00099
ssuB_1	ssuB_1	Aliphatic sulfonates import ATP-binding protein SsuB			10	10	1	1	838	774	774	774	ERR_00117	1-42_00522	1a_03098	1c_02949	SRR601_03940	SRR602_02819	SRR603_00052	SRR605_00496	SYD139_00541	SYD325_00098
group_141		hypothetical protein			10	10	1	1	533	996	996	996	ERR_00116	1-42_00523	1a_03097	1c_02948	SRR601_03941	SRR602_02820	SRR603_00051	SRR605_00497	SYD139_00542	SYD325_00097
group_128		hypothetical protein			10	10	1	1	485	1038	1038	1038	ERR_00115	1-42_00524	1a_03096	1c_02947	SRR601_03942	SRR602_02821	SRR603_00050	SRR605_00498	SYD139_00543	SYD325_00096
ssuA_1	ssuA_1	Putative aliphatic sulfonates-binding protein			10	10	1	1	577	963	963	963	ERR_00114	1-42_00525	1a_03095	1c_02946	SRR601_03943	SRR602_02822	SRR603_00049	SRR605_00499	SYD139_00544	SYD325_00095
ydbM	ydbM	Putative acyl-CoA dehydrogenase YdbM			10	10	1	1	395	1152	1152	1152	ERR_00113	1-42_00526	1a_03094	1c_02945	SRR601_03944	SRR602_02823	SRR603_00048	SRR605_00500	SYD139_00545	SYD325_00094
msuD_1	msuD_1	Methanesulfonate monooxygenase			10	10	1	1	445	1086	1086	1086	ERR_00112	1-42_00527	1a_03093	1c_02944	SRR601_03945	SRR602_02824	SRR603_00047	SRR605_00501	SYD139_00546	SYD325_00093
gltC_1	gltC_1	HTH-type transcriptional regulator GltC			10	10	1	1	698	894	894	894	ERR_00111	1-42_00528	1a_03092	1c_02943	SRR601_03946	SRR602_02825	SRR603_00046	SRR605_00502	SYD139_00547	SYD325_00092
group_296		3-mercaptopropionate dioxygenase			10	10	1	1	1056	603	603	603	ERR_00110	1-42_00529	1a_03091	1c_02942	SRR601_03947	SRR602_02826	SRR603_00045	SRR605_00503	SYD139_00548	SYD325_00091
glpE_1	glpE_1	Thiosulfate sulfurtransferase GlpE			10	10	1	1	149	1581	1581	1581	ERR_00109	1-42_00530	1a_03090	1c_02941	SRR601_03948	SRR602_02827	SRR603_00044	SRR605_00504	SYD139_00549	SYD325_00090
group_249		hypothetical protein			10	10	1	1	914	726	726	726	ERR_00108	1-42_00531	1a_03089	1c_02940	SRR601_03949	SRR602_02828	SRR603_00043	SRR605_00505	SYD139_00550	SYD325_00089
mhpT	mhpT	3-(3-hydroxy-phenyl)propionate transporter			10	10	1	1	360	1197	1197	1197	ERR_00107	1-42_00532	1a_03088	1c_02939	SRR601_03950	SRR602_02829	SRR603_00042	SRR605_00506	SYD139_00551	SYD325_00088
mhpE	mhpE	4-hydroxy-2-oxovalerate aldolase			10	10	1	1	505	1017	1017	1017	ERR_00106	1-42_00533	1a_03087	1c_02938	SRR601_03951	SRR602_02830	SRR603_00041	SRR605_00507	SYD139_00552	SYD325_00087
mhpF	mhpF	Acetaldehyde dehydrogenase			10	10	1	1	587	951	951	951	ERR_00105	1-42_00534	1a_03086	1c_02937	SRR601_03952	SRR602_02831	SRR603_00040	SRR605_00508	SYD139_00553	SYD325_00086
mhpD	mhpD	2-keto-4-pentenoate hydratase			10	10	1	1	790	807	807	807	ERR_00104	1-42_00535	1a_03085	1c_02936	SRR601_03953	SRR602_02832	SRR603_00039	SRR605_00509	SYD139_00554	SYD325_00085
mhpC	mhpC	2-hydroxy-6-oxononadienedioate/2-hydroxy-6-oxononatrienedioate hydrolase			10	10	1	1	739	867	867	867	ERR_00103	1-42_00536	1a_03084	1c_02935	SRR601_03954	SRR602_02833	SRR603_00038	SRR605_00510	SYD139_00555	SYD325_00084
mhpB	mhpB	23-dihydroxyphenylpropionate/23-dihydroxicinnamic acid 12-dioxygenase			10	10	1	1	599	945	945	945	ERR_00102	1-42_00537	1a_03083	1c_02934	SRR601_03955	SRR602_02834	SRR603_00037	SRR605_00511	SYD139_00556	SYD325_00083
mhpA	mhpA	3-(3-hydroxy-phenyl)propionate/3-hydroxycinnamic acid hydroxylase			10	10	1	1	116	1665	1665	1665	ERR_00101	1-42_00538	1a_03082	1c_02933	SRR601_03956	SRR602_02835	SRR603_00036	SRR605_00512	SYD139_00557	SYD325_00082
group_212		hypothetical protein			10	10	1	1	783	813	813	813	ERR_00100	1-42_00539	1a_03081	1c_02932	SRR601_03957	SRR602_02836	SRR603_00035	SRR605_00513	SYD139_00558	SYD325_00081
group_121		putative protein			10	10	1	1	469	1059	1059	1059	ERR_00099	1-42_00540	1a_03080	1c_02931	SRR601_03958	SRR602_02837	SRR603_00034	SRR605_00514	SYD139_00559	SYD325_00080
group_136		putative ABC transporter permease protein			10	10	1	1	516	1008	1008	1008	ERR_00098	1-42_00541	1a_03079	1c_02930	SRR601_03959	SRR602_02838	SRR603_00033	SRR605_00515	SYD139_00560	SYD325_00079
group_237		putative ABC transporter ATP-binding protein			10	10	1	1	878	750	750	750	ERR_00097	1-42_00542	1a_03078	1c_02929	SRR601_03960	SRR602_02839	SRR603_00032	SRR605_00516	SYD139_00561	SYD325_00078
group_243		hypothetical protein			10	10	1	1	888	744	744	744	ERR_00096	1-42_00543	1a_03077	1c_02928	SRR601_03961	SRR602_02840	SRR603_00031	SRR605_00517	SYD139_00562	SYD325_00077
ydiB_1	ydiB_1	Quinate/shikimate dehydrogenase			10	10	1	1	764	837	837	837	ERR_00095	1-42_00544	1a_03076	1c_02927	SRR601_03962	SRR602_02841	SRR603_00030	SRR605_00518	SYD139_00563	SYD325_00076
dgoT_1	dgoT_1	D-galactonate transporter			10	10	1	1	276	1323	1323	1323	ERR_00094	1-42_00545	1a_03075	1c_02926	SRR601_03963	SRR602_02842	SRR603_00029	SRR605_00519	SYD139_00564	SYD325_00075
group_25		hypothetical protein			10	10	1	1	75	1854	1854	1854	ERR_00093	1-42_00546	1a_03074	1c_02925	SRR601_03964	SRR602_02843	SRR603_00028	SRR605_00520	SYD139_00565	SYD325_00074
nicS	nicS	HTH-type transcriptional repressor NicS			10	10	1	1	1021	639	639	639	ERR_00092	1-42_00547	1a_03073	1c_02924	SRR601_03965	SRR602_02844	SRR603_00027	SRR605_00521	SYD139_00566	SYD325_00073
fumD	fumD	Fumarase D			10	10	1	1	1483	213	213	213	ERR_00091	1-42_00548	1a_03072	1c_02923	SRR601_03966	SRR602_02845	SRR603_00026	SRR605_00522	SYD139_00567	SYD325_00072
pykF	pykF	Pyruvate kinase I			10	10	1	1	219	1413	1413	1413	ERR_00090	1-42_00549	1a_03071	1c_02922	SRR601_03967	SRR602_02846	SRR603_00025	SRR605_00523	SYD139_00568	SYD325_00071
lpp	lpp	Major outer membrane prolipoprotein Lpp			10	10	1	1	1446	237	237	237	ERR_00089	1-42_00550	1a_03070	1c_02921	SRR601_03968	SRR602_02847	SRR603_00024	SRR605_00524	SYD139_00569	SYD325_00070
ynhG	ynhG	putative LD-transpeptidase YnhG			10	10	1	1	546	987	987	987	ERR_00088	1-42_00551	1a_03069	1c_02920	SRR601_03969	SRR602_02848	SRR603_00023	SRR605_00525	SYD139_00570	SYD325_00069
sufE	sufE	Cysteine desulfuration protein SufE			10	10	1	1	1255	417	417	417	ERR_00087	1-42_00552	1a_03068	1c_02919	SRR601_03970	SRR602_02849	SRR603_00022	SRR605_00526	SYD139_00571	SYD325_00068
sufS	sufS	Cysteine desulfurase			10	10	1	1	339	1221	1221	1221	ERR_00086	1-42_00553	1a_03067	1c_02918	SRR601_03971	SRR602_02850	SRR603_00021	SRR605_00527	SYD139_00572	SYD325_00067
sufD	sufD	FeS cluster assembly protein SufD			10	10	1	1	307	1275	1275	1275	ERR_00085	1-42_00554	1a_03066	1c_02917	SRR601_03972	SRR602_02851	SRR603_00020	SRR605_00528	SYD139_00573	SYD325_00066
sufC	sufC	putative ATP-dependent transporter SufC			10	10	1	1	882	747	747	747	ERR_00084	1-42_00555	1a_03065	1c_02916	SRR601_03973	SRR602_02852	SRR603_00019	SRR605_00529	SYD139_00574	SYD325_00065
sufB	sufB	FeS cluster assembly protein SufB			10	10	1	1	177	1488	1488	1488	ERR_00083	1-42_00556	1a_03064	1c_02915	SRR601_03974	SRR602_02853	SRR603_00018	SRR605_00530	SYD139_00575	SYD325_00064
sufA	sufA	Protein SufA			10	10	1	1	1288	378	378	378	ERR_00082	1-42_00557	1a_03063	1c_02914	SRR601_03975	SRR602_02854	SRR603_00017	SRR605_00531	SYD139_00576	SYD325_00063
group_574		hypothetical protein			10	10	1	1	1497	198	198	198	ERR_00081	1-42_00558	1a_03062	1c_02913	SRR601_03976	SRR602_02855	SRR603_00016	SRR605_00532	SYD139_00577	SYD325_00062
group_403		hypothetical protein			10	10	1	1	1266	396	396	396	ERR_00080	1-42_00559	1a_03061	1c_02912	SRR601_03977	SRR602_02856	SRR603_00015	SRR605_00533	SYD139_00578	SYD325_00061
group_288		hypothetical protein			10	10	1	1	1035	627	627	627	ERR_00079	1-42_00560	1a_03060	1c_02911	SRR601_03978	SRR602_02857	SRR603_00014	SRR605_00534	SYD139_00579	SYD325_00060
lldD_1	lldD_1	L-lactate dehydrogenase			10	10	1	1	368	1185	1185	1185	ERR_00078	1-42_00561	1a_03059	1c_02910	SRR601_03979	SRR602_02858	SRR603_00013	SRR605_00535	SYD139_00580	SYD325_00059
cnrA	cnrA	Nickel and cobalt resistance protein CnrA			10	10	1	1	15	3093	3093	3093	ERR_00077	1-42_00562	1a_03058	1c_02909	SRR601_03980	SRR602_02859	SRR603_00012	SRR605_00536	SYD139_00581	SYD325_00058
mdtA_1	mdtA_1	Multidrug resistance protein MdtA			10	10	1	1	419	1110	1110	1110	ERR_00076	1-42_00563	1a_03057	1c_02908	SRR601_03981	SRR602_02860	SRR603_00011	SRR605_00537	SYD139_00582	SYD325_00057
group_323		hypothetical protein			10	10	1	1	1125	537	537	537	ERR_00075	1-42_00564	1a_03056	1c_02907	SRR601_03982	SRR602_02861	SRR603_00010	SRR605_00538	SYD139_00583	SYD325_00056
group_145		hypothetical protein			10	10	1	1	545	987	987	987	ERR_00074	1-42_00565	1a_03055	1c_02906	SRR601_03983	SRR602_02862	SRR603_00009	SRR605_00539	SYD139_00584	SYD325_00055
group_176		hypothetical protein			10	10	1	1	664	912	912	912	ERR_00073	1-42_00566	1a_03054	1c_02905	SRR601_03984	SRR602_02863	SRR603_00008	SRR605_00540	SYD139_00585	SYD325_00054
group_140		hypothetical protein			10	10	1	1	529	999	999	999	ERR_00072	1-42_00567	1a_03053	1c_02904	SRR601_03985	SRR602_02864	SRR603_00007	SRR605_00541	SYD139_00586	SYD325_00053
hmuU_1	hmuU_1	Hemin transport system permease protein HmuU			10	10	1	1	484	1038	1038	1038	ERR_00071	1-42_00568	1a_03052	1c_02903	SRR601_03986	SRR602_02865	SRR603_00006	SRR605_00542	SYD139_00587	SYD325_00052
fecE_1	fecE_1	Fe(3+) dicitrate transport ATP-binding protein FecE			10	10	1	1	860	762	762	762	ERR_00070	1-42_00569	1a_03051	1c_02902	SRR601_03987	SRR602_02866	SRR603_00005	SRR605_00543	SYD139_00588	SYD325_00051
mdtH_1	mdtH_1	Multidrug resistance protein MdtH			10	10	1	1	334	1233	1233	1233	ERR_00069	1-42_00570	1a_03050	1c_02901	SRR601_03988	SRR602_02867	SRR603_00004	SRR605_00544	SYD139_00589	SYD325_00050
xecA1	xecA1	2-hydroxypropyl-CoM lyase			10	10	1	1	490	1032	1032	1032	ERR_00068	1-42_00571	1a_03049	1c_02900	SRR601_03989	SRR602_02868	SRR603_00003	SRR605_00545	SYD139_00590	SYD325_00049
group_147		hypothetical protein			10	10	1	1	555	981	981	981	ERR_00067	1-42_00572	1a_03048	1c_02899	SRR601_03990	SRR602_02869	SRR603_00002	SRR605_00546	SYD139_00591	SYD325_00048
group_460		hypothetical protein			10	10	1	1	1348	321	321	321	ERR_00066	1-42_00573	1a_03047	1c_02898	SRR601_03991	SRR602_02870	SRR603_00001	SRR605_00547	SYD139_00592	SYD325_00047
group_518		hypothetical protein			10	10	1	1	1426	249	249	249	ERR_00065	1-42_00574	1a_04254	1c_02897	SRR601_02507	SRR602_03819	SRR603_03400	SRR605_00548	SYD139_00593	SYD325_00046
menI	menI	14-dihydroxy-2-naphthoyl-CoA hydrolase			10	10	1	1	1257	411	411	411	ERR_00064	1-42_00575	1a_04253	1c_02896	SRR601_02508	SRR602_03818	SRR603_03399	SRR605_00549	SYD139_00594	SYD325_00045
group_8		putative protein			10	10	1	1	18	3057	3057	3057	ERR_00063	1-42_00576	1a_04252	1c_02895	SRR601_02509	SRR602_03817	SRR603_03398	SRR605_00550	SYD139_00595	SYD325_00044
ydiK	ydiK	Putative transport protein YdiK			10	10	1	1	417	1113	1113	1113	ERR_00062	1-42_00577	1a_04251	1c_02894	SRR601_02510	SRR602_03816	SRR603_03397	SRR605_00551	SYD139_00596	SYD325_00043
ppsA	ppsA	Phosphoenolpyruvate synthase			10	10	1	1	35	2379	2379	2379	ERR_00061	1-42_00578	1a_04250	1c_02893	SRR601_02511	SRR602_03815	SRR603_03396	SRR605_00552	SYD139_00597	SYD325_00042
ppsR	ppsR	Phosphoenolpyruvate synthase regulatory protein			10	10	1	1	768	834	834	834	ERR_00060	1-42_00579	1a_04249	1c_02892	SRR601_02512	SRR602_03814	SRR603_03395	SRR605_00553	SYD139_00598	SYD325_00041
aroH	aroH	Phospho-2-dehydro-3-deoxyheptonate aldolase Trp-sensitive			10	10	1	1	479	1047	1047	1047	ERR_00059	1-42_00580	1a_04248	1c_02891	SRR601_02513	SRR602_03813	SRR603_03394	SRR605_00554	SYD139_00599	SYD325_00040
group_545		hypothetical protein			10	10	1	1	1460	228	228	228	ERR_00058	1-42_00581	1a_04247	1c_02890	SRR601_02514	SRR602_03812	SRR603_03393	SRR605_00555	SYD139_00600	SYD325_00039
group_58		hypothetical protein			10	10	1	1	195	1443	1443	1443	ERR_00057	1-42_00582	1a_04246	1c_02889	SRR601_02515	SRR602_03811	SRR603_03392	SRR605_00556	SYD139_00601	SYD325_00038
mepS_1	mepS_1	Murein DD-endopeptidase MepS/Murein LD-carboxypeptidase			10	10	1	1	1202	465	465	465	ERR_00056	1-42_00583	1a_04245	1c_02888	SRR601_02516	SRR602_03810	SRR603_03391	SRR605_00557	SYD139_00602	SYD325_00037
btuD_2	btuD_2	Vitamin B12 import ATP-binding protein BtuD			10	10	1	1	877	750	750	750	ERR_00055	1-42_00584	1a_04244	1c_02887	SRR601_02517	SRR602_03809	SRR603_03390	SRR605_00558	SYD139_00603	SYD325_00036
btuE	btuE	Thioredoxin/glutathione peroxidase BtuE			10	10	1	1	1107	552	552	552	ERR_00054	1-42_00585	1a_04243	1c_02886	SRR601_02518	SRR602_03808	SRR603_03389	SRR605_00559	SYD139_00604	SYD325_00035
metQ_1	metQ_1	D-methionine-binding lipoprotein MetQ			10	10	1	1	799	801	801	801	ERR_00053	1-42_00586	1a_04242	1c_02885	SRR601_02519	SRR602_03807	SRR603_03388	SRR605_00560	SYD139_00605	SYD325_00034
btuC	btuC	Vitamin B12 import system permease protein BtuC			10	10	1	1	544	987	987	987	ERR_00052	1-42_00587	1a_04241	1c_02884	SRR601_02520	SRR602_03806	SRR603_03387	SRR605_00561	SYD139_00606	SYD325_00033
group_62		hypothetical protein			10	10	1	1	205	1434	1434	1434	ERR_00051	1-42_00588	1a_04240	1c_02883	SRR601_02521	SRR602_03805	SRR603_03386	SRR605_00562	SYD139_00607	SYD325_00032
hcaR_1	hcaR_1	Hca operon transcriptional activator HcaR			10	10	1	1	655	915	915	915	ERR_00050	1-42_00589	1a_04239	1c_02882	SRR601_02522	SRR602_03804	SRR603_03385	SRR605_00563	SYD139_00608	SYD325_00031
dadA_1	dadA_1	D-amino acid dehydrogenase			10	10	1	1	325	1254	1254	1254	ERR_00049	1-42_00590	1a_04238	1c_02881	SRR601_02523	SRR602_03803	SRR603_03384	SRR605_00564	SYD139_00609	SYD325_00030
amnD	amnD	2-aminomuconate deaminase			10	10	1	1	1297	369	369	369	ERR_00048	1-42_00591	1a_04237	1c_02880	SRR601_02524	SRR602_03802	SRR603_03383	SRR605_00565	SYD139_00610	SYD325_00029
ihfA	ihfA	Integration host factor subunit alpha			10	10	1	1	1372	300	300	300	ERR_00047	1-42_00592	1a_04236	1c_02879	SRR601_02525	SRR602_03801	SRR603_03382	SRR605_00566	SYD139_00611	SYD325_00028
pheT	pheT	Phenylalanine--tRNA ligase beta subunit			10	10	1	1	34	2388	2388	2388	ERR_00046	1-42_00593	1a_04235	1c_02878	SRR601_02526	SRR602_03800	SRR603_03381	SRR605_00567	SYD139_00612	SYD325_00027
pheS	pheS	Phenylalanine--tRNA ligase alpha subunit			10	10	1	1	551	984	984	984	ERR_00045	1-42_00594	1a_04234	1c_02877	SRR601_02527	SRR602_03799	SRR603_03380	SRR605_00568	SYD139_00613	SYD325_00026
rplT	rplT	50S ribosomal protein L20			10	10	1	1	1312	357	357	357	ERR_00044	1-42_00595	1a_04233	1c_02876	SRR601_02528	SRR602_03798	SRR603_03379	SRR605_00569	SYD139_00614	SYD325_00025
rpmI	rpmI	50S ribosomal protein L35			10	10	1	1	1496	198	198	198	ERR_00043	1-42_00596	1a_04232	1c_02875	SRR601_02529	SRR602_03797	SRR603_03378	SRR605_00570	SYD139_00615	SYD325_00024
infC	infC	Translation initiation factor IF-3			10	10	1	1	1231	435	435	435	ERR_00042	1-42_00597	1a_04231	1c_02874	SRR601_02530	SRR602_03796	SRR603_03377	SRR605_00571	SYD139_00616	SYD325_00023
thrS	thrS	Threonine--tRNA ligase			10	10	1	1	67	1929	1929	1929	ERR_00041	1-42_00598	1a_04230	1c_02873	SRR601_02531	SRR602_03795	SRR603_03376	SRR605_00572	SYD139_00617	SYD325_00022
group_537		hypothetical protein			10	10	1	1	1448	234	234	234	ERR_00040	1-42_00599	1a_04229	1c_02872	SRR601_02532	SRR602_03794	SRR603_03375	SRR605_00573	SYD139_00618	SYD325_00021
group_233		hypothetical protein			10	10	1	1	866	759	759	759	ERR_00039	1-42_00600	1a_04228	1c_02871	SRR601_02533	SRR602_03793	SRR603_03374	SRR605_00574	SYD139_00619	SYD325_00020
pfkB	pfkB	ATP-dependent 6-phosphofructokinase isozyme 2			10	10	1	1	620	933	933	933	ERR_00038	1-42_00601	1a_04227	1c_02870	SRR601_02534	SRR602_03792	SRR603_03373	SRR605_00575	SYD139_00620	SYD325_00019
group_487		hypothetical protein			10	10	1	1	1387	285	285	285	ERR_00037	1-42_00602	1a_04226	1c_02869	SRR601_02535	SRR602_03791	SRR603_03372	SRR605_00576	SYD139_00621	SYD325_00018
group_195		hypothetical protein			10	10	1	1	729	873	873	873	ERR_00036	1-42_00603	1a_04225	1c_02868	SRR601_02536	SRR602_03790	SRR603_03371	SRR605_00577	SYD139_00622	SYD325_00017
tonB	tonB	Protein TonB			10	10	1	1	901	738	738	738	ERR_00035	1-42_00604	1a_04224	1c_02867	SRR601_02537	SRR602_03789	SRR603_03370	SRR605_00578	SYD139_00623	SYD325_00016
yciI	yciI	Protein YciI			10	10	1	1	1375	297	297	297	ERR_00034	1-42_00605	1a_04223	1c_02866	SRR601_02538	SRR602_03788	SRR603_03369	SRR605_00579	SYD139_00624	SYD325_00015
yceI	yceI	Protein YceI			10	10	1	1	1015	648	648	648	ERR_00033	1-42_00606	1a_04222	1c_02865	SRR601_02539	SRR602_03787	SRR603_03368	SRR605_00580	SYD139_00625	SYD325_00014
group_569		hypothetical protein			10	10	1	1	1489	207	207	207	ERR_00032	1-42_00607	1a_04221	1c_02864	SRR601_02540	SRR602_03786	SRR603_03367	SRR605_00581	SYD139_00626	SYD325_00013
clsA_1	clsA_1	Cardiolipin synthase A			10	10	1	1	188	1461	1461	1461	ERR_00031	1-42_00608	1a_04220	1c_02863	SRR601_02541	SRR602_03785	SRR603_03366	SRR605_00582	SYD139_00627	SYD325_00012
group_452		hypothetical protein			10	10	1	1	1337	330	330	330	ERR_00030	1-42_00609	1a_04219	1c_02862	SRR601_02542	SRR602_03784	SRR603_03365	SRR605_00583	SYD139_00628	SYD325_00011
group_207		hypothetical protein			10	10	1	1	767	834	834	834	ERR_00029	1-42_00610	1a_04218	1c_02861	SRR601_02543	SRR602_03783	SRR603_03364	SRR605_00584	SYD139_00629	SYD325_00010
btuD_1	btuD_1	Vitamin B12 import ATP-binding protein BtuD			10	10	1	1	520	1005	1005	1005	ERR_00028	1-42_00611	1a_04217	1c_02860	SRR601_02544	SRR602_03782	SRR603_03363	SRR605_00585	SYD139_00630	SYD325_00009
oppD_1	oppD_1	Oligopeptide transport ATP-binding protein OppD			10	10	1	1	508	1014	1014	1014	ERR_00027	1-42_00612	1a_04216	1c_02859	SRR601_02545	SRR602_03781	SRR603_03362	SRR605_00586	SYD139_00631	SYD325_00008
oppC_1~~~oppC_2~~~oppC	oppC_1;oppC_2;oppC	Oligopeptide transport system permease protein OppC			10	11	1.1	1	1578	375	909	825.818	ERR_00026	1-42_00613	1a_04215	1c_02858	SRR601_02546	SRR602_03780	SRR603_03361	SRR605_00587	SYD139_00632	SYD325_00007;SYD325_00006
oppB	oppB	Oligopeptide transport system permease protein OppB			10	10	1	1	648	921	921	921	ERR_00025	1-42_00614	1a_04214	1c_02857	SRR601_02547	SRR602_03779	SRR603_03360	SRR605_00588	SYD139_00633	SYD325_00005
oppA_1	oppA_1	Periplasmic oligopeptide-binding protein			10	10	1	1	128	1635	1635	1635	ERR_00024	1-42_00615	1a_04213	1c_02856	SRR601_02548	SRR602_03778	SRR603_03359	SRR605_00589	SYD139_00634	SYD325_00004
group_280		hypothetical protein			10	10	1	1	1014	648	648	648	ERR_00023	1-42_00616	1a_04212	1c_02855	SRR601_02549	SRR602_03777	SRR603_03358	SRR605_00590	SYD139_00635	SYD325_00003
adhE_1	adhE_1	Aldehyde-alcohol dehydrogenase			10	10	1	1	23	2676	2676	2676	ERR_00022	1-42_00617	1a_04211	1c_02854	SRR601_02550	SRR602_03776	SRR603_03357	SRR605_00591	SYD139_00636	SYD325_00002
tdk	tdk	Thymidine kinase			10	10	1	1	1136	528	528	528	ERR_00021	1-42_00618	1a_04210	1c_02853	SRR601_02551	SRR602_03775	SRR603_03356	SRR605_00592	SYD139_00637	SYD325_00001
hns	hns	DNA-binding protein H-NS			10	10	1	1	1260	408	408	408	ERR_00020	1-42_00619	1a_04209	1c_02852	SRR601_02552	SRR602_03774	SRR603_03355	SRR605_00593	SYD139_00638	SYD325_02353
galU	galU	UTP--glucose-1-phosphate uridylyltransferase			10	10	1	1	676	903	903	903	ERR_00019	1-42_00620	1a_04208	1c_02851	SRR601_02553	SRR602_03773	SRR603_03354	SRR605_00594	SYD139_00639	SYD325_02352
rssB_1	rssB_1	Regulator of RpoS			10	10	1	1	507	1014	1014	1014	ERR_00018	1-42_00621	1a_04207	1c_02850	SRR601_02554	SRR602_03772	SRR603_03353	SRR605_00595	SYD139_00640	SYD325_02351
group_180		putative NTE family protein			10	10	1	1	675	903	903	903	ERR_00017	1-42_00622	1a_04206	1c_02849	SRR601_02555	SRR602_03771	SRR603_03352	SRR605_00596	SYD139_00641	SYD325_02350
group_375		hypothetical protein			10	10	1	1	1210	459	459	459	ERR_00016	1-42_00623	1a_04205	1c_02848	SRR601_02556	SRR602_03770	SRR603_03351	SRR605_00597	SYD139_00642	SYD325_02349
purU	purU	Formyltetrahydrofolate deformylase			10	10	1	1	759	843	843	843	ERR_00015	1-42_00624	1a_04204	1c_02847	SRR601_02557	SRR602_03769	SRR603_03350	SRR605_00598	SYD139_00643	SYD325_02348
lrpC	lrpC	HTH-type transcriptional regulator LrpC			10	10	1	1	1222	444	444	444	ERR_00012	1-42_00627	1a_05186	1c_04012	SRR601_02560	SRR602_03864	SRR603_03347	SRR605_00600	SYD139_00646	SYD325_02345
group_185		hypothetical protein			10	10	1	1	691	897	897	897	ERR_00011	1-42_00628	1a_05187	1c_04013	SRR601_02561	SRR602_03863	SRR603_03346	SRR605_00601	SYD139_00647	SYD325_02344
narI	narI	Respiratory nitrate reductase 1 gamma chain			10	10	1	1	975	678	678	678	ERR_00010	1-42_00629	1a_05188	1c_04014	SRR601_02562	SRR602_03862	SRR603_03345	SRR605_00602	SYD139_00648	SYD325_02343
narJ	narJ	Nitrate reductase molybdenum cofactor assembly chaperone NarJ			10	10	1	1	937	711	711	711	ERR_00009	1-42_00630	1a_05189	1c_04015	SRR601_02563	SRR602_03861	SRR603_03344	SRR605_00603	SYD139_00649	SYD325_02342
narH	narH	Respiratory nitrate reductase 1 beta chain			10	10	1	1	159	1536	1536	1536	ERR_00008	1-42_00631	1a_05190	1c_04016	SRR601_02564	SRR602_03860	SRR603_03343	SRR605_00604	SYD139_00650	SYD325_02341
narG	narG	Respiratory nitrate reductase 1 alpha chain			10	10	1	1	4	3744	3744	3744	ERR_00007	1-42_00632	1a_05191	1c_04017	SRR601_02565	SRR602_03859	SRR603_03342	SRR605_00605	SYD139_00651	SYD325_02340
narK	narK	Nitrate/nitrite transporter NarK			10	10	1	1	230	1389	1389	1389	ERR_00006	1-42_00633	1a_05192	1c_04018	SRR601_02566	SRR602_03858	SRR603_03341	SRR605_00606	SYD139_00652	SYD325_02339
narX	narX	Nitrate/nitrite sensor protein NarX			10	10	1	1	89	1779	1779	1779	ERR_00005	1-42_00634	1a_05193	1c_04019	SRR601_02567	SRR602_03857	SRR603_03340	SRR605_00607	SYD139_00653	SYD325_02338
narL	narL	Nitrate/nitrite response regulator protein NarL			10	10	1	1	1010	651	651	651	ERR_00004	1-42_00635	1a_05194	1c_04020	SRR601_02568	SRR602_03856	SRR603_03339	SRR605_00608	SYD139_00654	SYD325_02337
group_71		Invasin			10	10	1	1	235	1383	1383	1383	ERR_00003	1-42_00636	1a_05195	1c_04021	SRR601_02569	SRR602_03855	SRR603_03338	SRR605_00609	SYD139_00655	SYD325_02336
nasA	nasA;	Nitrate reductase;hypothetical protein			10	11	1.1	1	1563	315	2601	2291.45	ERR_00002	1-42_00637	1a_05196;1a_05338	1c_04022	SRR601_02570	SRR602_03854	SRR603_03337	SRR605_00610	SYD139_00656	SYD325_02335
norW_1	norW_1	Nitric oxide reductase FlRd-NAD(+) reductase			10	10	1	1	1598	3543	4068	4015.5	ERR_00001	1-42_00638	1a_05337	1c_04023	SRR601_02571	SRR602_03853	SRR603_03336	SRR605_00611	SYD139_00657	SYD325_02334
cmpC	cmpC	Bicarbonate transport ATP-binding protein CmpC			10	10	1	1	818	789	789	789	ERR_01311	1-42_00639	1a_05336	1c_04024	SRR601_02572	SRR602_03852	SRR603_03335	SRR605_00612	SYD139_00658	SYD325_02333
cmpB	cmpB	Bicarbonate transport system permease protein CmpB			10	10	1	1	1582	723	885	868.8	ERR_01312	1-42_00640	1a_05335	1c_04025	SRR601_02573	SRR602_03851	SRR603_03334	SRR605_00613	SYD139_00659	SYD325_02332
nrtA	nrtA	Nitrate transport protein NrtA			10	10	1	1	322	1257	1257	1257	ERR_01313	1-42_00641	1a_04669	1c_04026	SRR601_02574	SRR602_03850	SRR603_03333	SRR605_00614	SYD139_00660	SYD325_02331
nasR	nasR	Nitrate regulatory protein			10	10	1	1	370	1182	1182	1182	ERR_01314	1-42_00642	1a_04670	1c_04027	SRR601_02575	SRR602_03849	SRR603_03332	SRR605_00615	SYD139_00661	SYD325_02330
ychN	ychN	Protein YchN			10	10	1	1	1314	354	354	354	ERR_01315	1-42_00643	1a_04671	1c_04028	SRR601_02576	SRR602_03848	SRR603_03331	SRR605_00616	SYD139_00662	SYD325_02329
group_527		hypothetical protein			10	10	1	1	1436	243	243	243	ERR_01316	1-42_00644	1a_04672	1c_04029	SRR601_02577	SRR602_03847	SRR603_03330	SRR605_00617	SYD139_00663	SYD325_02328
chaC	chaC	Glutathione-specific gamma-glutamylcyclotransferase			10	10	1	1	973	681	681	681	ERR_01317	1-42_00645	1a_04673	1c_04030	SRR601_02578	SRR602_03846	SRR603_03329	SRR605_00618	SYD139_00664	SYD325_02327
chaB	chaB	Putative cation transport regulator ChaB			10	10	1	1	1457	231	231	231	ERR_01318	1-42_00646	1a_04674	1c_04031	SRR601_02579	SRR602_03845	SRR603_03328	SRR605_00619	SYD139_00665	SYD325_02326
chaA	chaA	Sodium-potassium/proton antiporter ChaA			10	10	1	1	427	1101	1101	1101	ERR_01319	1-42_00647	1a_04675	1c_04032	SRR601_02580	SRR602_03844	SRR603_03327	SRR605_00620	SYD139_00666	SYD325_02325
kdsA	kdsA	2-dehydro-3-deoxyphosphooctonate aldolase			10	10	1	1	747	855	855	855	ERR_01320	1-42_00648	1a_04676	1c_04033	SRR601_02581	SRR602_03843	SRR603_03326	SRR605_00621	SYD139_00667	SYD325_02324
group_213		hypothetical protein			10	10	1	1	784	813	813	813	ERR_01321	1-42_00649	1a_04677	1c_04034	SRR601_02582	SRR602_03842	SRR603_03325	SRR605_00622	SYD139_00668	SYD325_02323
ychQ	ychQ	Protein YchQ			10	10	1	1	1270	393	393	393	ERR_01322	1-42_00650	1a_04678	1c_04035	SRR601_02583	SRR602_03841	SRR603_03324	SRR605_00623	SYD139_00669	SYD325_02322
prmC	prmC	Release factor glutamine methyltransferase			10	10	1	1	753	849	849	849	ERR_01323	1-42_00651	1a_04679	1c_04036	SRR601_02584	SRR602_03840	SRR603_03323	SRR605_00624	SYD139_00670	SYD325_02321
prfA	prfA	Peptide chain release factor RF1			10	10	1	1	449	1083	1083	1083	ERR_01324	1-42_00652	1a_04680	1c_04037	SRR601_02585	SRR602_03839	SRR603_03322	SRR605_00625	SYD139_00671	SYD325_02320
hemA	hemA	Glutamyl-tRNA reductase			10	10	1	1	323	1257	1257	1257	ERR_01325	1-42_00653	1a_04681	1c_04038	SRR601_02586	SRR602_03838	SRR603_03321	SRR605_00626	SYD139_00672	SYD325_02319
lolB	lolB	Outer-membrane lipoprotein LolB			10	10	1	1	1048	612	612	612	ERR_01326	1-42_00654	1a_04682	1c_04039	SRR601_02587	SRR602_03837	SRR603_03320	SRR605_00627	SYD139_00673	SYD325_02318
ispE	ispE	4-diphosphocytidyl-2-C-methyl-D-erythritol kinase			10	10	1	1	750	852	852	852	ERR_01327	1-42_00655	1a_04683	1c_04040	SRR601_02588	SRR602_03836	SRR603_03319	SRR605_00628	SYD139_00674	SYD325_02317
prs	prs	Ribose-phosphate pyrophosphokinase			10	10	1	1	596	948	948	948	ERR_01328	1-42_00656	1a_04684	1c_04041	SRR601_02589	SRR602_03835	SRR603_03318	SRR605_00629	SYD139_00675	SYD325_02316
dauA_1	dauA_1	C4-dicarboxylic acid transporter DauA			10	10	1	1	121	1653	1653	1653	ERR_01329	1-42_00657	1a_04685	1c_04042	SRR601_02590	SRR602_03834	SRR603_03317	SRR605_00630	SYD139_00676	SYD325_02315
group_125		hypothetical protein			10	10	1	1	480	1047	1047	1047	ERR_01330	1-42_00658	1a_04686	1c_04043	SRR601_02591	SRR602_03833	SRR603_03316	SRR605_00631	SYD139_00677	SYD325_02314
group_495		hypothetical protein			10	10	1	1	1400	276	276	276	ERR_01331	1-42_00659	1a_04687	1c_04044	SRR601_02592	SRR602_03832	SRR603_03315	SRR605_00632	SYD139_00678	SYD325_02313
pth	pth	Peptidyl-tRNA hydrolase			10	10	1	1	1072	585	585	585	ERR_01332	1-42_00660	1a_04688	1c_04045	SRR601_02593	SRR602_03831	SRR603_03314	SRR605_00633	SYD139_00679	SYD325_02312
ychF	ychF	Ribosome-binding ATPase YchF			10	10	1	1	440	1092	1092	1092	ERR_01333	1-42_00661	1a_04689	1c_04046	SRR601_02594	SRR602_03830	SRR603_03313	SRR605_00634	SYD139_00680	SYD325_02311
group_453		hypothetical protein			10	10	1	1	1338	330	330	330	ERR_01334	1-42_00662	1a_04690	1c_04047	SRR601_02595	SRR602_03829	SRR603_03312	SRR605_00635	SYD139_00681	SYD325_02310
thpA_1	thpA_1	D-threitol-binding protein			10	10	1	1	657	915	915	915	ERR_01335	1-42_00663	1a_04691	1c_04048	SRR601_02596	SRR602_03828	SRR603_03311	SRR605_00636	SYD139_00682	SYD325_02309
group_67		hypothetical protein			10	10	1	1	217	1416	1416	1416	ERR_01336	1-42_00664	1a_04692	1c_04049	SRR601_02597	SRR602_03827	SRR603_03310	SRR605_00637	SYD139_00683	SYD325_02308
group_383		hypothetical protein			10	10	1	1	1223	444	444	444	ERR_01337	1-42_00665	1a_04693	1c_04050	SRR601_02598	SRR602_03826	SRR603_03309	SRR605_00638	SYD139_00684	SYD325_02307
group_326		hypothetical protein			10	10	1	1	1129	537	537	537	ERR_01338	1-42_00666	1a_04694	1c_04051	SRR601_02599	SRR602_03825	SRR603_03308	SRR605_00639	SYD139_00685	SYD325_02306
group_126		hypothetical protein			10	10	1	1	481	1047	1047	1047	ERR_01339	1-42_00667	1a_04695	1c_04052	SRR601_02600	SRR602_03824	SRR603_03307	SRR605_00640	SYD139_00686	SYD325_02305
group_34		hypothetical protein			10	10	1	1	92	1764	1764	1764	ERR_01340	1-42_00668	1a_04696	1c_04053	SRR601_02601	SRR602_03823	SRR603_03306	SRR605_00641	SYD139_00687	SYD325_02304
group_2		hypothetical protein			10	10	1	1	8	3414	3414	3414	ERR_01341	1-42_00669	1a_04697	1c_04054	SRR601_02602	SRR602_03822	SRR603_03305	SRR605_00642	SYD139_00688	SYD325_02303
group_91		hypothetical protein			10	10	1	1	346	1212	1212	1212	ERR_01342	1-42_00670	1a_04698	1c_04055	SRR601_02603	SRR602_03821	SRR603_03304	SRR605_00643	SYD139_00689	SYD325_02302
group_634		hypothetical protein			10	10	1	1	1565	606	858	832.8	ERR_01343	1-42_00671	1a_04699	1c_04056	SRR601_02604	SRR602_03820	SRR603_03303	SRR605_00644	SYD139_00690	SYD325_02301
group_225		hypothetical protein			10	10	1	1	834	780	780	780	ERR_01344	1-42_00672	1a_04700	1c_04057	SRR601_02605	5_refound_53	SRR603_03302	7_refound_74	SYD139_00691	SYD325_02300
group_21		hypothetical protein			10	10	1	1	58	2028	2028	2028	ERR_01345	1-42_00673	1a_04701	1c_04058	SRR601_02606	SRR602_02588	SRR603_03301	SRR605_04998	SYD139_00692	SYD325_02299
group_11		hypothetical protein			10	10	1	1	28	2628	2628	2628	ERR_01346	1-42_00674	1a_04702	1c_04059	SRR601_02607	SRR602_02587	SRR603_03300	SRR605_04997	SYD139_00693	SYD325_02298
group_624		hypothetical protein			10	10	1	1	1550	96	96	96	ERR_01347	1-42_00675	1a_04703	1c_04060	SRR601_02608	SRR602_02586	SRR603_03299	SRR605_04996	SYD139_00694	SYD325_02297
group_38		hypothetical protein			9	9	1	1	110	1698	1698	1698	ERR_01348	1-42_00676		1c_04061	SRR601_02609	SRR602_02585	SRR603_03298	SRR605_04995	SYD139_00695	SYD325_02296
group_276		hypothetical protein			10	10	1	1	1006	654	654	654	ERR_01349	1-42_00677	1a_05355	1c_04062	SRR601_02610	SRR602_02584	SRR603_03297	SRR605_04994	SYD139_00696	SYD325_02295
group_77		hypothetical protein			10	10	1	1	267	1341	1341	1341	ERR_01350	1-42_00678	1a_05356	1c_04063	SRR601_02611	SRR602_02583	SRR603_03296	SRR605_04993	SYD139_00697	SYD325_02294
group_437		hypothetical protein			10	10	1	1	1316	351	351	351	ERR_01351	1-42_00679	1a_05357	1c_04064	SRR601_02612	SRR602_02582	SRR603_02419	SRR605_03058	SYD139_00698	SYD325_02293
group_319		hypothetical protein			10	10	1	1	1121	540	540	540	ERR_01352	1-42_00680	1a_05358	1c_04065	SRR601_02613	SRR602_02581	SRR603_02418	SRR605_03057	SYD139_00699	SYD325_02292
rluA_1	rluA_1	Ribosomal large subunit pseudouridine synthase A			10	10	1	1	949	699	699	699	ERR_01353	1-42_00681	1a_05359	1c_04066	SRR601_02614	SRR602_02580	SRR603_02417	SRR605_03056	SYD139_00700	SYD325_02291
group_353		hypothetical protein			10	10	1	1	1180	483	483	483	ERR_01354	1-42_00682	1a_05360	1c_04067	SRR601_02615	SRR602_02579	SRR603_02416	SRR605_03055	SYD139_00701	SYD325_02290
argP_1~~~cynR_3	argP_1;cynR_3	HTH-type transcriptional regulator ArgP;HTH-type transcriptional regulator CynR			10	10	1	1	1590	708	900	823.2	ERR_01355	1-42_00683	1a_05361	1c_04068	SRR601_02616	SRR602_02578	SRR603_02415	SRR605_03054	SYD139_00702	SYD325_02289
phnE	phnE	Phosphate-import permease protein PhnE			10	10	1	9	158	885	885	885	ERR_04535	1-42_00685	1a_01049	1c_02042	SRR601_00930	SRR602_00550	SRR603_01192	SRR605_00011	SYD139_00986	SYD325_00849
group_1345		hypothetical protein			10	10	1	9	168	873	873	873	ERR_04534	1-42_00686	1a_01048	1c_02043	SRR601_00931	SRR602_00551	SRR603_01193	SRR605_00012	SYD139_00987	SYD325_00848
group_1327		hypothetical protein			10	10	1	9	90	939	939	939	ERR_04533	1-42_00687	1a_01047	1c_02044	SRR601_00932	SRR602_00552	SRR603_01194	SRR605_00013	SYD139_00988	SYD325_00847
phnC	phnC	Phosphate-import ATP-binding protein PhnC			10	10	1	9	206	843	843	843	ERR_04532	1-42_00688	1a_01046	1c_02045	SRR601_00933	SRR602_00553	SRR603_01195	SRR605_00014	SYD139_00989	SYD325_00846
ecpR	ecpR	HTH-type transcriptional regulator EcpR			10	10	1	9	49	543	543	543	ERR_04531	1-42_00689	1a_01045	1c_02046	SRR601_00934	SRR602_00554	SRR603_01196	SRR605_00015	SYD139_00990	SYD325_00845
ecpA	ecpA	Common pilus major fimbrillin subunit EcpA			10	10	1	9	5	588	588	588	ERR_04530	1-42_00690	1a_01044	1c_02047	SRR601_00935	SRR602_00555	SRR603_01197	SRR605_00016	SYD139_00991	SYD325_00844
ecpB	ecpB	putative fimbrial chaperone EcpB			10	10	1	9	393	669	669	669	ERR_04529	1-42_00691	1a_01043	1c_02048	SRR601_00936	SRR602_00556	SRR603_01198	SRR605_00017	SYD139_00992	SYD325_00843
ecpC	ecpC	putative outer membrane usher protein EcpC			10	10	1	9	33	2526	2526	2526	ERR_04528	1-42_00692	1a_01042	1c_02049	SRR601_00937	SRR602_00557	SRR603_01199	SRR605_00018	SYD139_00993	SYD325_00842
ecpD	ecpD	Fimbria adhesin EcpD			10	10	1	9	134	1644	1644	1644	ERR_04527	1-42_00693	1a_01041	1c_02050	SRR601_00938	SRR602_00558	SRR603_01200	SRR605_00019	SYD139_00994	SYD325_00841
ecpE	ecpE	putative fimbrial chaperone EcpE			10	10	1	9	350	711	711	711	ERR_04526	1-42_00694	1a_01040	1c_02051	SRR601_00939	SRR602_00559	SRR603_01201	SRR605_00020	SYD139_00995	SYD325_00840
glnP_3	glnP_3	putative glutamine ABC transporter permease protein GlnP			10	10	1	9	376	690	690	690	ERR_04525	1-42_00695	1a_01039	1c_02052	SRR601_00940	SRR602_00560	SRR603_01202	SRR605_00021	SYD139_00996	SYD325_00839
glnP_2	glnP_2	putative glutamine ABC transporter permease protein GlnP			10	10	1	9	307	753	753	753	ERR_04524	1-42_00696	1a_01038	1c_02053	SRR601_00941	SRR602_00561	SRR603_01203	SRR605_00022	SYD139_00997	SYD325_00838
glnQ_7	glnQ_7	Glutamine transport ATP-binding protein GlnQ			10	10	1	9	225	819	819	819	ERR_04523	1-42_00697	1a_01037	1c_02054	SRR601_00942	SRR602_00562	SRR603_01204	SRR605_00023	SYD139_00998	SYD325_00837
glnH_3	glnH_3	ABC transporter glutamine-binding protein GlnH			10	10	1	9	235	810	810	810	ERR_04522	1-42_00698	1a_01036	1c_02055	SRR601_00943	SRR602_00563	SRR603_01205	SRR605_00024	SYD139_00999	SYD325_00836
group_1440		hypothetical protein			10	10	1	9	454	171	171	171	ERR_04521	1-42_00699	1a_01035	1c_02056	SRR601_00944	SRR602_00564	SRR603_01206	SRR605_00025	SYD139_01000	SYD325_00835
livF_7	livF_7	High-affinity branched-chain amino acid transport ATP-binding protein LivF			10	10	1	9	370	696	696	696	ERR_04520	1-42_00700	1a_01034	1c_02057	SRR601_00945	SRR602_00565	SRR603_01207	SRR605_00026	SYD139_01001	SYD325_00834
lptB_4	lptB_4	Lipopolysaccharide export system ATP-binding protein LptB			10	10	1	9	268	783	783	783	ERR_04519	1-42_00701	1a_01033	1c_02058	SRR601_00946	SRR602_00566	SRR603_01208	SRR605_00027	SYD139_01002	SYD325_00833
group_1437		hypothetical protein			10	10	1	9	451	1050	1050	1050	ERR_04518	1-42_00702	1a_01032	1c_02059	SRR601_00947	SRR602_00567	SRR603_01209	SRR605_00028	SYD139_01003	SYD325_00832
livH_4	livH_4	High-affinity branched-chain amino acid transport system permease protein LivH			10	10	1	9	138	900	900	900	ERR_04517	1-42_00703	1a_01031	1c_02060	SRR601_00948	SRR602_00568	SRR603_01210	SRR605_00029	SYD139_01004	SYD325_00831
group_1411		Leu/Ile/Val-binding protein			10	10	1	9	390	1137	1137	1137	ERR_04516	1-42_00704	1a_01030	1c_02061	SRR601_00949	SRR602_00569	SRR603_01211	SRR605_00030	SYD139_01005	SYD325_00830
eutC_2	eutC_2	Ethanolamine ammonia-lyase light chain			10	10	1	9	274	777	777	777	ERR_04515	1-42_00705	1a_01029	1c_02062	SRR601_00950	SRR602_00570	SRR603_01212	SRR605_00031	SYD139_01006	SYD325_00829
eutB_2	eutB_2	Ethanolamine ammonia-lyase heavy chain			10	10	1	9	231	1389	1389	1389	ERR_04514	1-42_00706	1a_01028	1c_02063	SRR601_00951	SRR602_00571	SRR603_01213	SRR605_00032	SYD139_01007	SYD325_00828
yhdG	yhdG	putative amino acid permease YhdG			10	10	1	9	238	1380	1380	1380	ERR_04513	1-42_00707	1a_01027	1c_02064	SRR601_00952	SRR602_00572	SRR603_01214	SRR605_00033	SYD139_01008	SYD325_00827
rocC	rocC	Amino-acid permease RocC			10	10	1	9	219	1410	1410	1410	ERR_04512	1-42_00708	1a_01026	1c_02065	SRR601_00953	SRR602_00573	SRR603_01215	SRR605_00034	SYD139_01009	SYD325_00826
mmuM	mmuM	Homocysteine S-methyltransferase			10	10	1	9	97	933	933	933	ERR_04511	1-42_00709	1a_01025	1c_02066	SRR601_00954	SRR602_00574	SRR603_01216	SRR605_00035	SYD139_01010	SYD325_00825
tauA	tauA	Taurine-binding periplasmic protein			10	10	1	9	72	963	963	963	ERR_04510	1-42_00710	1a_01024	1c_02067	SRR601_00955	SRR602_00575	SRR603_01217	SRR605_00036	SYD139_01011	SYD325_00824
tauB	tauB	Taurine import ATP-binding protein TauB			10	10	1	9	292	768	768	768	ERR_04509	1-42_00711	1a_01023	1c_02068	SRR601_00956	SRR602_00576	SRR603_01218	SRR605_00037	SYD139_01012	SYD325_00823
ssuC_2	ssuC_2	Putative aliphatic sulfonates transport permease protein SsuC			10	10	1	9	218	828	828	828	ERR_04508	1-42_00712	1a_01022	1c_02069	SRR601_00957	SRR602_00577	SRR603_01219	SRR605_00038	SYD139_01013	SYD325_00822
tauD	tauD	Alpha-ketoglutarate-dependent taurine dioxygenase			10	10	1	9	196	852	852	852	ERR_04507	1-42_00713	1a_01021	1c_02070	SRR601_00958	SRR602_00578	SRR603_01220	SRR605_00039	SYD139_01014	SYD325_00821
group_1332		hypothetical protein			10	10	1	9	115	1719	1719	1719	ERR_04506	1-42_00714	1a_01020	1c_02071	SRR601_00959	SRR602_00579	SRR603_01221	SRR605_00040	SYD139_01015	SYD325_00820
hemB	hemB	Delta-aminolevulinic acid dehydratase			10	10	1	9	51	975	975	975	ERR_04505	1-42_00715	1a_01019	1c_02072	SRR601_00960	SRR602_00580	SRR603_01222	SRR605_00041	SYD139_01016	SYD325_00819
ampH	ampH	D-alanyl-D-alanine-carboxypeptidase/endopeptidase AmpH			10	10	1	9	374	1161	1161	1161	ERR_04504	1-42_00716	1a_01018	1c_02073	SRR601_00961	SRR602_00581	SRR603_01223	SRR605_00042	SYD139_01017	SYD325_00818
rutB_2	rutB_2	Peroxyureidoacrylate/ureidoacrylate amidohydrolase RutB			10	10	1	9	70	534	534	534	ERR_04503	1-42_00717	1a_01017	1c_02074	SRR601_00962	SRR602_00582	SRR603_01224	SRR605_00043	SYD139_01018	SYD325_00817
sbmA	sbmA	Peptide antibiotic transporter SbmA			10	10	1	9	333	1221	1221	1221	ERR_04502	1-42_00718	1a_01016	1c_02075	SRR601_00963	SRR602_00583	SRR603_01225	SRR605_00044	SYD139_01019	SYD325_00816
group_1422		hypothetical protein			10	10	1	9	407	1107	1107	1107	ERR_04501	1-42_00719	1a_01015	1c_02076	SRR601_00964	SRR602_00584	SRR603_01226	SRR605_00045	SYD139_01020	SYD325_00815
yaiY	yaiY	Inner membrane protein YaiY			10	10	1	9	327	303	303	303	ERR_04500	1-42_00720	1a_01014	1c_02077	SRR601_00965	SRR602_00585	SRR603_01227	SRR605_00046	SYD139_01021	SYD325_00814
group_1428		hypothetical protein			10	10	1	9	429	204	204	204	ERR_04499	1-42_00721	1a_01013	1c_02078	SRR601_00966	SRR602_00586	SRR603_01228	SRR605_00047	SYD139_01022	SYD325_00813
ddlA	ddlA	D-alanine--D-alanine ligase A			10	10	1	9	416	1098	1098	1098	ERR_04498	1-42_00722	1a_01012	1c_02079	SRR601_00967	SRR602_00587	SRR603_01229	SRR605_00048	SYD139_01023	SYD325_00812
group_1408		hypothetical protein			10	10	1	9	384	684	684	684	ERR_04497	1-42_00723	1a_01011	1c_02080	SRR601_00968	SRR602_00588	SRR603_01230	SRR605_00049	SYD139_01024	SYD325_00811
tetA_1	tetA_1	Tetracycline resistance protein class B			10	10	1	9	346	1200	1200	1200	ERR_04496	1-42_00724	1a_01010	1c_02081	SRR601_00969	SRR602_00589	SRR603_01231	SRR605_00050	SYD139_01025	SYD325_00810
iraP	iraP	Anti-adapter protein IraP			10	10	1	9	367	261	261	261	ERR_04495	1-42_00725	1a_01009	1c_02082	SRR601_00970	SRR602_00590	SRR603_01232	SRR605_00051	SYD139_01026	SYD325_00809
phoA	phoA	Alkaline phosphatase			10	10	1	9	216	1416	1416	1416	ERR_04494	1-42_00726	1a_01008	1c_02083	SRR601_00971	SRR602_00591	SRR603_01233	SRR605_00052	SYD139_01027	SYD325_00808
psiF	psiF	Phosphate starvation-inducible protein PsiF			10	10	1	9	303	318	318	318	ERR_04493	1-42_00727	1a_01007	1c_02084	SRR601_00972	SRR602_00592	SRR603_01234	SRR605_00053	SYD139_01028	SYD325_00807
proC	proC	Pyrroline-5-carboxylate reductase			10	10	1	9	234	810	810	810	ERR_04492	1-42_00728	1a_01006	1c_02085	SRR601_00973	SRR602_00593	SRR603_01235	SRR605_00054	SYD139_01029	SYD325_00806
group_1338		hypothetical protein			10	10	1	9	142	459	459	459	ERR_04491	1-42_00729	1a_01005	1c_02086	SRR601_00974	SRR602_00594	SRR603_01236	SRR605_00055	SYD139_01030	SYD325_00805
group_1395		hypothetical protein			10	10	1	9	349	711	711	711	ERR_04490	1-42_00730	1a_01004	1c_02087	SRR601_00975	SRR602_00595	SRR603_01237	SRR605_00056	SYD139_01031	SYD325_00804
aroL	aroL	Shikimate kinase 2			10	10	1	9	69	534	534	534	ERR_04489	1-42_00731	1a_01003	1c_02088	SRR601_00976	SRR602_00596	SRR603_01238	SRR605_00057	SYD139_01032	SYD325_00803
yaiA	yaiA	putative protein YaiA			10	10	1	9	439	192	192	192	ERR_04488	1-42_00732	1a_01002	1c_02089	SRR601_00977	SRR602_00597	SRR603_01239	SRR605_00058	SYD139_01033	SYD325_00802
group_1415		hypothetical protein			10	10	1	9	397	666	666	666	ERR_04487	1-42_00733	1a_01001	1c_02090	SRR601_00978	SRR602_00598	SRR603_01240	SRR605_00059	SYD139_01034	SYD325_00801
ppnP	ppnP	Pyrimidine/purine nucleoside phosphorylase			10	10	1	9	341	285	285	285	ERR_04486	1-42_00734	1a_01000	1c_02091	SRR601_00979	SRR602_00599	SRR603_01241	SRR605_00060	SYD139_01035	SYD325_00800
rdgC	rdgC	Recombination-associated protein RdgC			10	10	1	9	121	912	912	912	ERR_04485	1-42_00735	1a_00999	1c_02092	SRR601_00980	SRR602_00600	SRR603_01242	SRR605_00061	SYD139_01036	SYD325_00799
mak_2	mak_2	Fructokinase			10	10	1	9	117	915	915	915	ERR_04484	1-42_00736	1a_00998	1c_02093	SRR601_00981	SRR602_00601	SRR603_01243	SRR605_00062	SYD139_01037	SYD325_00798
sbcC	sbcC	Nuclease SbcCD subunit C			10	10	1	9	17	3138	3138	3138	ERR_04483	1-42_00737	1a_00997	1c_02094	SRR601_00982	SRR602_00602	SRR603_01244	SRR605_00063	SYD139_01038	SYD325_00797
sbcD	sbcD	Nuclease SbcCD subunit D			10	10	1	9	343	1206	1206	1206	ERR_04482	1-42_00738	1a_00996	1c_02095	SRR601_00983	SRR602_00603	SRR603_01245	SRR605_00064	SYD139_01039	SYD325_00796
phoB	phoB	Phosphate regulon transcriptional regulatory protein PhoB			10	10	1	9	375	690	690	690	ERR_04481	1-42_00739	1a_00995	1c_02096	SRR601_00984	SRR602_00604	SRR603_01246	SRR605_00065	SYD139_01040	SYD325_00795
phoR	phoR	Phosphate regulon sensor protein PhoR			10	10	1	9	289	1296	1296	1296	ERR_04480	1-42_00740	1a_00994	1c_02097	SRR601_00985	SRR602_00605	SRR603_01247	SRR605_00066	SYD139_01041	SYD325_00794
brnQ	brnQ	Branched-chain amino acid transport system 2 carrier protein			10	10	1	9	272	1320	1320	1320	ERR_04479	1-42_00741	1a_00993	1c_02098	SRR601_00986	SRR602_00606	SRR603_01248	SRR605_00067	SYD139_01042	SYD325_00793
proY_1	proY_1	Proline-specific permease ProY			10	10	1	9	243	1374	1374	1374	ERR_04478	1-42_00742	1a_00992	1c_02099	SRR601_00987	SRR602_00607	SRR603_01249	SRR605_00068	SYD139_01043	SYD325_00792
malZ	malZ	Maltodextrin glucosidase			10	10	1	9	100	1818	1818	1818	ERR_04477	1-42_00743	1a_04627	1c_02100	SRR601_00988	SRR602_00608	SRR603_01250	SRR605_00069	SYD139_01044	SYD325_00791
yhaJ_2	yhaJ_2	HTH-type transcriptional regulator YhaJ			10	10	1	9	133	903	903	903	ERR_04476	1-42_00744	1a_04628	1c_02101	SRR601_00989	SRR602_00609	SRR603_01251	SRR605_00070	SYD139_01045	SYD325_00790
group_1427		hypothetical protein			10	10	1	9	424	642	642	642	ERR_04474	1-42_00746	1a_04630	1c_02102	SRR601_00990	SRR602_00610	SRR603_01252	SRR605_00071	SYD139_01046	SYD325_00788
group_1319		hypothetical protein			10	10	1	9	45	546	546	546	ERR_04473	1-42_00747	1a_04631	1c_02103	SRR601_00991	SRR602_00611	SRR603_01253	SRR605_00072	SYD139_01047	SYD325_00787
nfdA_1	;nfdA_1	hypothetical protein;N-substituted formamide deformylase			10	10	1	9	54	597	1869	1741.8	ERR_03507	1-42_00748	1a_04632	1c_02104	SRR601_00992	SRR602_00612	SRR603_01254	SRR605_00073	SYD139_01048	SYD325_00786
fba	fba	Fructose-bisphosphate aldolase			10	10	1	9	181	861	861	861	ERR_03506	1-42_00749	1a_04633	1c_02105	SRR601_00993	SRR602_00613	SRR603_01255	SRR605_00074	SYD139_01049	SYD325_00785
yihV	yihV	Sulfofructose kinase			10	10	1	9	68	963	963	963	ERR_03505	1-42_00750	1a_04634	1c_02106	SRR601_00994	SRR602_00614	SRR603_01256	SRR605_00075	SYD139_01050	SYD325_00784
ulaA_2	ulaA_2	Ascorbate-specific PTS system EIIC component			10	10	1	9	228	1392	1392	1392	ERR_03504	1-42_00751	1a_04635	1c_02107	SRR601_00995	SRR602_00615	SRR603_01257	SRR605_00076	SYD139_01051	SYD325_00783
group_1388		hypothetical protein			10	10	1	9	335	288	288	288	ERR_03503	1-42_00752	1a_04636	1c_02108	SRR601_00996	SRR602_00616	SRR603_01258	SRR605_00077	SYD139_01052	SYD325_00782
group_1343		hypothetical protein			10	10	1	9	159	444	444	444	ERR_03502	1-42_00753	1a_04637	1c_02109	SRR601_00997	SRR602_00617	SRR603_01259	SRR605_00078	SYD139_01053	SYD325_00781
ahpC_2	ahpC_2	Alkyl hydroperoxide reductase C			10	10	1	9	457	603	603	603	ERR_03501	1-42_00754	1a_04638	1c_02110	SRR601_00998	SRR602_00618	SRR603_01260	SRR605_00079	SYD139_01054	SYD325_00780
acpH	acpH	Acyl carrier protein phosphodiesterase			10	10	1	9	12	582	582	582	ERR_03500	1-42_00755	1a_04639	1c_02111	SRR601_00999	SRR602_00619	SRR603_01261	SRR605_00080	SYD139_01055	SYD325_00779
queA	queA	S-adenosylmethionine:tRNA ribosyltransferase-isomerase			10	10	1	9	438	1065	1065	1065	ERR_03499	1-42_00756	1a_04640	1c_02112	SRR601_01000	SRR602_00620	SRR603_01262	SRR605_00081	SYD139_01056	SYD325_00778
tgt	tgt	Queuine tRNA-ribosyltransferase			10	10	1	9	394	1128	1128	1128	ERR_03498	1-42_00757	1a_04641	1c_02113	SRR601_01001	SRR602_00621	SRR603_01263	SRR605_00082	SYD139_01057	SYD325_00777
yajC	yajC	Sec translocon accessory complex subunit YajC			10	10	1	9	286	333	333	333	ERR_03497	1-42_00758	1a_04642	1c_02114	SRR601_01002	SRR602_00622	SRR603_01264	SRR605_00083	SYD139_01058	SYD325_00776
secD	secD	Protein translocase subunit SecD			10	10	1	9	101	1815	1815	1815	ERR_03496	1-42_00759	1a_04643	1c_02115	SRR601_01003	SRR602_00623	SRR603_01265	SRR605_00084	SYD139_01059	SYD325_00775
secF	secF	Protein translocase subunit SecF			10	10	1	9	58	972	972	972	ERR_03495	1-42_00760	1a_04644	1c_02116	SRR601_01004	SRR602_00624	SRR603_01266	SRR605_00085	SYD139_01060	SYD325_00774
group_1368		hypothetical protein			10	10	1	9	247	366	366	366	ERR_03494	1-42_00761	1a_04645	1c_02117	SRR601_01005	SRR602_00625	SRR603_01267	SRR605_00086	SYD139_01061	SYD325_00773
group_1400		hypothetical protein			10	10	1	9	369	696	696	696	ERR_03493	1-42_00762	1a_04646	1c_02118	SRR601_01006	SRR602_00626	SRR603_01268	SRR605_00087	SYD139_01062	SYD325_00772
tsx	tsx	Nucleoside-specific channel-forming protein Tsx			10	10	1	9	157	885	885	885	ERR_03492	1-42_00763	1a_04647	1c_02119	SRR601_01007	SRR602_00627	SRR603_01269	SRR605_00088	SYD139_01063	SYD325_00771
yajI	yajI	putative lipoprotein YajI			10	10	1	9	57	540	540	540	ERR_03491	1-42_00764	1a_04648	1c_02120	SRR601_01008	SRR602_00628	SRR603_01270	SRR605_00089	SYD139_01064	SYD325_00770
nrdR	nrdR	Transcriptional repressor NrdR			10	10	1	9	152	450	450	450	ERR_03490	1-42_00765	1a_04649	1c_02121	SRR601_01009	SRR602_00629	SRR603_01271	SRR605_00090	SYD139_01065	SYD325_00769
ribD	ribD	Riboflavin biosynthesis protein RibD			10	10	1	9	410	1104	1104	1104	ERR_03489	1-42_00766	1a_04650	1c_02122	SRR601_01010	SRR602_00630	SRR603_01272	SRR605_00091	SYD139_01066	SYD325_00768
ribE	ribE	67-dimethyl-8-ribityllumazine synthase			10	10	1	9	129	471	471	471	ERR_03488	1-42_00767	1a_04651	1c_02123	SRR601_01011	SRR602_00631	SRR603_01273	SRR605_00092	SYD139_01067	SYD325_00767
nusB	nusB	Transcription antitermination protein NusB			10	10	1	9	186	420	420	420	ERR_03487	1-42_00768	1a_04652	1c_02124	SRR601_01012	SRR602_00632	SRR603_01274	SRR605_00093	SYD139_01068	SYD325_00766
thiL	thiL	Thiamine-monophosphate kinase			10	10	1	9	56	972	972	972	ERR_03486	1-42_00769	1a_04653	1c_02125	SRR601_01013	SRR602_00633	SRR603_01275	SRR605_00094	SYD139_01069	SYD325_00765
pgpA	pgpA	Phosphatidylglycerophosphatase A			10	10	1	9	95	504	504	504	ERR_03485	1-42_00770	1a_04654	1c_02126	SRR601_01014	SRR602_00634	SRR603_01276	SRR605_00095	SYD139_01070	SYD325_00764
iolS_3	iolS_3	Aldo-keto reductase IolS			10	10	1	9	50	975	975	975	ERR_03484	1-42_00771	1a_04655	1c_02127	SRR601_01015	SRR602_00635	SRR603_01277	SRR605_00096	SYD139_01071	SYD325_00763
dxs_2	dxs_2	1-deoxy-D-xylulose-5-phosphate synthase			10	10	1	9	96	1863	1863	1863	ERR_03483	1-42_00772	1a_04656	1c_02128	SRR601_01016	SRR602_00636	SRR603_01278	SRR605_00097	SYD139_01072	SYD325_00762
ispA	ispA	Farnesyl diphosphate synthase			10	10	1	9	136	900	900	900	ERR_03482	1-42_00773	1a_04657	1c_02129	SRR601_01017	SRR602_00637	SRR603_01279	SRR605_00098	SYD139_01073	SYD325_00761
xseB	xseB	Exodeoxyribonuclease 7 small subunit			10	10	1	9	386	243	243	243	ERR_03481	1-42_00774	1a_04658	1c_02130	SRR601_01018	SRR602_00638	SRR603_01280	SRR605_00099	SYD139_01074	SYD325_00760
thiI	thiI	tRNA sulfurtransferase			10	10	1	9	200	1449	1449	1449	ERR_03480	1-42_00775	1a_04659	1c_02131	SRR601_01019	SRR602_00639	SRR603_01281	SRR605_00100	SYD139_01075	SYD325_00759
group_1334		hypothetical protein			10	10	1	9	122	477	477	477	ERR_03479	1-42_00776	1a_04660	1c_02132	SRR601_01020	SRR602_00640	SRR603_01282	SRR605_00101	SYD139_01076	SYD325_00758
yajL	yajL	Protein/nucleic acid deglycase 3			10	10	1	9	464	594	594	594	ERR_03478	1-42_00777	1a_04661	1c_02133	SRR601_01021	SRR602_00641	SRR603_01283	SRR605_00102	SYD139_01077	SYD325_00757
panE	panE	2-dehydropantoate 2-reductase			10	10	1	9	120	912	912	912	ERR_03477	1-42_00778	1a_04662	1c_02134	SRR601_01022	SRR602_00642	SRR603_01284	SRR605_00103	SYD139_01078	SYD325_00756
group_1329		hypothetical protein			10	10	1	9	104	492	492	492	ERR_03476	1-42_00779	1a_04663	1c_02135	SRR601_01023	SRR602_00643	SRR603_01285	SRR605_00104	SYD139_01079	SYD325_00755
yajR	yajR	Inner membrane transport protein YajR			10	10	1	9	250	1365	1365	1365	ERR_03475	1-42_00780	1a_04664	1c_02136	SRR601_01024	SRR602_00644	SRR603_01286	SRR605_00105	SYD139_01080	SYD325_00754
iolG_5	iolG_5	Inositol 2-dehydrogenase/D-chiro-inositol 3-dehydrogenase			10	10	1	9	360	1179	1179	1179	ERR_03474	1-42_00781	1a_04665	1c_02137	SRR601_01025	SRR602_00645	SRR603_01287	SRR605_00106	SYD139_01081	SYD325_00753
pcaK_3	pcaK_3	4-hydroxybenzoate transporter PcaK			10	10	1	9	249	1365	1365	1365	ERR_03473	1-42_00782	1a_04666	1c_02138	SRR601_01026	SRR602_00646	SRR603_01288	SRR605_00107	SYD139_01082	SYD325_00752
group_1360		hypothetical protein			10	10	1	9	224	819	819	819	ERR_03472	1-42_00783	1a_04667	1c_02139	SRR601_01027	SRR602_00647	SRR603_01289	SRR605_00108	SYD139_01083	SYD325_00751
ksdD	;ksdD	3-oxosteroid 1-dehydrogenase			10	10	1	9	55	264	1680	1538.4	ERR_03471	1-42_00784	1a_04668	1c_02140	SRR601_01028	SRR602_00648	SRR603_01290	SRR605_00109	SYD139_01084	SYD325_00750
group_1378		hypothetical protein			10	10	1	9	299	321	321	321	ERR_03470	1-42_00785	1a_01756	1c_02141	SRR601_01029	SRR602_00649	SRR603_01291	SRR605_00110	SYD139_01085	SYD325_00749
kstD	kstD	3-oxosteroid 1-dehydrogenase			10	10	1	9	124	1677	1677	1677	ERR_03469	1-42_00786	1a_01755	1c_02142	SRR601_01030	SRR602_00650	SRR603_01292	SRR605_00111	SYD139_01086	SYD325_00748
ydiB_2	ydiB_2	Quinate/shikimate dehydrogenase			10	10	1	9	221	822	822	822	ERR_03468	1-42_00787	1a_01754	1c_02143	SRR601_01031	SRR602_00651	SRR603_01293	SRR605_00112	SYD139_01087	SYD325_00747
pcaR_3	pcaR_3	Pca regulon regulatory protein			10	10	1	9	298	759	759	759	ERR_03467	1-42_00788	1a_01753	1c_02144	SRR601_01032	SRR602_00652	SRR603_01294	SRR605_00113	SYD139_01088	SYD325_00746
group_1375		hypothetical protein			10	10	1	9	285	333	333	333	ERR_03466	1-42_00789	1a_01752	1c_02145	SRR601_01033	SRR602_00653	SRR603_01295	SRR605_00114	SYD139_01089	SYD325_00745
cyoE	cyoE	Protoheme IX farnesyltransferase			10	10	1	9	153	888	888	888	ERR_03465	1-42_00790	1a_01751	1c_02146	SRR601_01034	SRR602_00654	SRR603_01296	SRR605_00115	SYD139_01090	SYD325_00744
cyoD	cyoD	Cytochrome bo(3) ubiquinol oxidase subunit 4			10	10	1	9	291	330	330	330	ERR_03464	1-42_00791	1a_01750	1c_02147	SRR601_01035	SRR602_00655	SRR603_01297	SRR605_00116	SYD139_01091	SYD325_00743
cyoC	cyoC	Cytochrome bo(3) ubiquinol oxidase subunit 3			10	10	1	9	450	612	612	612	ERR_03463	1-42_00792	1a_01749	1c_02148	SRR601_01036	SRR602_00656	SRR603_01298	SRR605_00117	SYD139_01092	SYD325_00742
cyoB	cyoB	Cytochrome bo(3) ubiquinol oxidase subunit 1			10	10	1	9	86	1992	1992	1992	ERR_03462	1-42_00793	1a_01748	1c_02149	SRR601_01037	SRR602_00657	SRR603_01299	SRR605_00118	SYD139_01093	SYD325_00741
cyoA	cyoA	Cytochrome bo(3) ubiquinol oxidase subunit 2			10	10	1	9	87	945	945	945	ERR_03461	1-42_00794	1a_01747	1c_02150	SRR601_01038	SRR602_00658	SRR603_01300	SRR605_00119	SYD139_01094	SYD325_00740
ampG	ampG	Protein AmpG			10	10	1	9	184	1476	1476	1476	ERR_03460	1-42_00795	1a_01746	1c_02151	SRR601_01039	SRR602_00659	SRR603_01301	SRR605_00120	SYD139_01095	SYD325_00739
group_1312		hypothetical protein			10	10	1	9	14	579	579	579	ERR_03459	1-42_00796	1a_01745	1c_02152	SRR601_01040	SRR602_00660	SRR603_01302	SRR605_00121	SYD139_01096	SYD325_00738
bolA	bolA	DNA-binding transcriptional regulator BolA			10	10	1	9	309	315	315	315	ERR_03458	1-42_00797	1a_01744	1c_02153	SRR601_01041	SRR602_00661	SRR603_01303	SRR605_00122	SYD139_01097	SYD325_00737
tig	tig	Trigger factor			10	10	1	9	287	1299	1299	1299	ERR_03457	1-42_00798	1a_01743	1c_02154	SRR601_01042	SRR602_00662	SRR603_01304	SRR605_00123	SYD139_01098	SYD325_00736
clpP	clpP	ATP-dependent Clp protease proteolytic subunit			10	10	1	9	437	624	624	624	ERR_03456	1-42_00799	1a_01742	1c_02155	SRR601_01043	SRR602_00663	SRR603_01305	SRR605_00124	SYD139_01099	SYD325_00735
clpX	clpX	ATP-dependent Clp protease ATP-binding subunit ClpX			10	10	1	9	301	1275	1275	1275	ERR_03455	1-42_00800	1a_01741	1c_02156	SRR601_01044	SRR602_00664	SRR603_01306	SRR605_00125	SYD139_01100	SYD325_00734
lon_1	lon_1	Lon protease			10	10	1	9	46	2355	2355	2355	ERR_03454	1-42_00801	1a_01740	1c_02157	SRR601_01045	SRR602_00665	SRR603_01307	SRR605_00126	SYD139_01101	SYD325_00733
hupB	hupB	DNA-binding protein HU-beta			10	10	1	9	353	273	273	273	ERR_03453	1-42_00802	1a_01739	1c_02158	SRR601_01046	SRR602_00666	SRR603_01308	SRR605_00127	SYD139_01102	SYD325_00732
ppiD	ppiD	Peptidyl-prolyl cis-trans isomerase D			10	10	1	9	92	1875	1875	1875	ERR_03452	1-42_00803	1a_01738	1c_02159	SRR601_01047	SRR602_00667	SRR603_01309	SRR605_00128	SYD139_01103	SYD325_00731
group_1365		putative protein			10	10	1	9	241	369	369	369	ERR_03451	1-42_00804	1a_01737	1c_02160	SRR601_01048	SRR602_00668	SRR603_01310	SRR605_00129	SYD139_01104	SYD325_00730
fadM	fadM	Long-chain acyl-CoA thioesterase FadM			10	10	1	9	208	402	402	402	ERR_03450	1-42_00805	1a_01736	1c_02161	SRR601_01049	SRR602_00669	SRR603_01311	SRR605_00130	SYD139_01105	SYD325_00729
queC	queC	7-cyano-7-deazaguanine synthase			10	10	1	9	358	702	702	702	ERR_03449	1-42_00806	1a_01735	1c_02162	SRR601_01050	SRR602_00670	SRR603_01312	SRR605_00131	SYD139_01106	SYD325_00728
sgrR_2	sgrR_2	HTH-type transcriptional regulator SgrR			10	10	1	9	118	1701	1701	1701	ERR_03448	1-42_00807	1a_01734	1c_02163	SRR601_01051	SRR602_00671	SRR603_01313	SRR605_00132	SYD139_01107	SYD325_00727
cof	cof	HMP-PP phosphatase			10	10	1	9	223	819	819	819	ERR_03447	1-42_00808	1a_01733	1c_02164	SRR601_01052	SRR602_00672	SRR603_01314	SRR605_00133	SYD139_01108	SYD325_00726
sbnA	sbnA	putative siderophore biosynthesis protein SbnA			10	10	1	9	448	1053	1053	1053	ERR_03446	1-42_00809	1a_01732	1c_02165	SRR601_01053	SRR602_00673	SRR603_01315	SRR605_00134	SYD139_01109	SYD325_00725
decR	decR	DNA-binding transcriptional activator DecR			10	10	1	9	140	459	459	459	ERR_03445	1-42_00810	1a_01731	1c_02166	SRR601_01054	SRR602_00674	SRR603_01316	SRR605_00135	SYD139_01110	SYD325_00724
yheI	yheI	putative multidrug resistance ABC transporter ATP-binding/permease protein YheI			10	10	1	9	110	1773	1773	1773	ERR_03444	1-42_00811	1a_01730	1c_02167	SRR601_01055	SRR602_00675	SRR603_01317	SRR605_00136	SYD139_01111	SYD325_00723
mdlB	mdlB	Multidrug resistance-like ATP-binding protein MdlB			10	10	1	9	105	1779	1779	1779	ERR_03443	1-42_00812	1a_01729	1c_02168	SRR601_01056	SRR602_00676	SRR603_01318	SRR605_00137	SYD139_01112	SYD325_00722
glnK	glnK	Nitrogen regulatory protein P-II 2			10	10	1	9	276	339	339	339	ERR_03442	1-42_00813	1a_01728	1c_02169	SRR601_01057	SRR602_00677	SRR603_01319	SRR605_00138	SYD139_01113	SYD325_00721
amtB	amtB	Ammonia channel			10	10	1	9	293	1287	1287	1287	ERR_03441	1-42_00814	1a_01727	1c_02170	SRR601_01058	SRR602_00678	SRR603_01320	SRR605_00139	SYD139_01114	SYD325_00720
tesB	tesB	Acyl-CoA thioesterase 2			10	10	1	9	177	864	864	864	ERR_03440	1-42_00815	1a_01726	1c_02171	SRR601_01059	SRR602_00679	SRR603_01321	SRR605_00140	SYD139_01115	SYD325_00719
ybaY	ybaY	putative lipoprotein YbaY			10	10	1	9	103	492	492	492	ERR_03439	1-42_00816	1a_01725	1c_02172	SRR601_01060	SRR602_00680	SRR603_01322	SRR605_00141	SYD139_01116	SYD325_00718
atl	atl	DNA base-flipping protein			10	10	1	9	312	312	312	312	ERR_03438	1-42_00817	1a_01724	1c_02173	SRR601_01061	SRR602_00681	SRR603_01323	SRR605_00142	SYD139_01117	SYD325_00717
group_1354		hypothetical protein			10	10	1	9	202	408	408	408	ERR_03437	1-42_00818	1a_01723	1c_02174	SRR601_01062	SRR602_00682	SRR603_01324	SRR605_00143	SYD139_01118	SYD325_00716
group_1402		hypothetical protein			10	10	1	9	372	258	258	258	ERR_03436	1-42_00819	1a_01722	1c_02175	SRR601_01063	SRR602_00683	SRR603_01325	SRR605_00144	SYD139_01119	SYD325_00715
group_1424		hypothetical protein			10	10	1	9	417	216	216	216	ERR_03435	1-42_00820	1a_01721	1c_02176	SRR601_01064	SRR602_00684	SRR603_01326	SRR605_00145	SYD139_01120	SYD325_00714
norG_2	norG_2	HTH-type transcriptional regulator NorG			10	10	1	9	212	1428	1428	1428	ERR_03434	1-42_00821	1a_01720	1c_02177	SRR601_01065	SRR602_00685	SRR603_01327	SRR605_00146	SYD139_01121	SYD325_00713
group_1436		hypothetical protein			10	10	1	9	447	615	615	615	ERR_03433	1-42_00822	1a_01719	1c_02178	SRR601_01066	SRR602_00686	SRR603_01328	SRR605_00147	SYD139_01122	SYD325_00712
rcnA	rcnA	Nickel/cobalt efflux system RcnA			10	10	1	9	176	864	864	864	ERR_03432	1-42_00823	1a_01718	1c_02179	SRR601_01067	SRR602_00687	SRR603_01329	SRR605_00148	SYD139_01123	SYD325_00711
rcnR	rcnR	Transcriptional repressor RcnR			10	10	1	9	352	273	273	273	ERR_03431	1-42_00824	1a_01717	1c_02180	SRR601_01068	SRR602_00688	SRR603_01330	SRR605_00149	SYD139_01124	SYD325_00710
pdeB_1	pdeB_1	putative cyclic di-GMP phosphodiesterase PdeB			10	10	1	9	156	1560	1560	1560	ERR_03430	1-42_00825	1a_01716	1c_02181	SRR601_01069	SRR602_00689	SRR603_01331	SRR605_00150	SYD139_01125	SYD325_00709
malK_3	malK_3	Maltose/maltodextrin import ATP-binding protein MalK			10	10	1	9	404	1110	1110	1110	ERR_03429	1-42_00826	1a_01715	1c_02182	SRR601_01070	SRR602_00690	SRR603_01332	SRR605_00151	SYD139_01126	SYD325_00708
cycB	cycB	Cyclodextrin-binding protein			10	10	1	9	330	1233	1233	1233	ERR_03428	1-42_00827	1a_01714	1c_02183	SRR601_01071	SRR602_00691	SRR603_01333	SRR605_00152	SYD139_01127	SYD325_00707
group_1373		hypothetical protein			10	10	1	9	277	1308	1308	1308	ERR_03427	1-42_00828	1a_01713	1c_02184	SRR601_01072	SRR602_00692	SRR603_01334	SRR605_00153	SYD139_01128	SYD325_00706
malG_2	malG_2	Maltose transport system permease protein MalG			10	10	1	9	194	852	852	852	ERR_03426	1-42_00829	1a_01712	1c_02185	SRR601_01073	SRR602_00693	SRR603_01335	SRR605_00154	SYD139_01129	SYD325_00705
ganB	ganB	Arabinogalactan endo-beta-14-galactanase			10	10	1	9	344	1203	1203	1203	ERR_03425	1-42_00830	1a_01711	1c_02186	SRR601_01074	SRR602_00694	SRR603_01336	SRR605_00155	SYD139_01130	SYD325_00704
bglY	bglY	Beta-galactosidase BglY			10	10	1	9	78	2058	2058	2058	ERR_03424	1-42_00831	1a_01710	1c_02187	SRR601_01075	SRR602_00695	SRR603_01337	SRR605_00156	SYD139_01131	SYD325_00703
group_1380		hypothetical protein			10	10	1	9	308	315	315	315	ERR_03423	1-42_00832	1a_01709	1c_02188	SRR601_01076	SRR602_00696	SRR603_01338	SRR605_00157	SYD139_01132	SYD325_00702
lamB_2	lamB_2	Maltoporin			10	10	1	9	304	1272	1272	1272	ERR_03422	1-42_00833	1a_01708	1c_02189	SRR601_01077	SRR602_00697	SRR603_01339	SRR605_00158	SYD139_01133	SYD325_00701
lacI_2	lacI_2	Lactose operon repressor			10	10	1	9	433	1071	1071	1071	ERR_03421	1-42_00834	1a_01707	1c_02190	SRR601_01078	SRR602_00698	SRR603_01340	SRR605_00159	SYD139_01134	SYD325_00700
rpmE2	rpmE2	50S ribosomal protein L31 type B			10	10	1	9	362	264	264	264	ERR_03420	1-42_00835	1a_01706	1c_02191	SRR601_01079	SRR602_00699	SRR603_01341	SRR605_00160	SYD139_01135	SYD325_00699
ykgO	ykgO	50S ribosomal protein L36 2			10	10	1	9	462	141	141	141	ERR_03419	1-42_00836	1a_01705	1c_02192	SRR601_01080	SRR602_00700	SRR603_01342	SRR605_00161	SYD139_01136	SYD325_00698
group_1324		hypothetical protein			10	12	1.2	9	81	282	699	564	ERR_03418	1-42_00837	1a_01704	1c_02193	SRR601_01081	SRR602_00701;SRR602_00702	SRR603_01343	SRR605_00162;SRR605_00163	SYD139_01137	SYD325_00697
gabR_4	gabR_4	HTH-type transcriptional regulatory protein GabR			10	10	1	9	199	1452	1452	1452	ERR_03417	1-42_00838	1a_01703	1c_02194	SRR601_01082	SRR602_00703	SRR603_01344	SRR605_00164	SYD139_01138	SYD325_00696
ylaC	ylaC	Inner membrane protein YlaC			10	10	1	9	128	471	471	471	ERR_03416	1-42_00839	1a_01702	1c_02195	SRR601_01083	SRR602_00704	SRR603_01345	SRR605_00165	SYD139_01139	SYD325_00695
maa	maa	Maltose O-acetyltransferase			10	10	1	9	22	567	567	567	ERR_03415	1-42_00840	1a_01701	1c_02196	SRR601_01084	SRR602_00705	SRR603_01346	SRR605_00166	SYD139_01140	SYD325_00694
hha	hha	Hemolysin expression-modulating protein Hha			10	10	1	9	415	219	219	219	ERR_03414	1-42_00841	1a_01700	1c_02197	SRR601_01085	SRR602_00706	SRR603_01347	SRR605_00167	SYD139_01141	SYD325_00693
tomB	tomB	Hha toxicity modulator TomB			10	10	1	9	233	375	375	375	ERR_03413	1-42_00842	1a_01699	1c_02198	SRR601_01086	SRR602_00707	SRR603_01348	SRR605_00168	SYD139_01142	SYD325_00692
acrB_3	acrB_3	Multidrug efflux pump subunit AcrB			10	10	1	9	16	3147	3147	3147	ERR_03412	1-42_00843	1a_01698	1c_02199	SRR601_01087	SRR602_00708	SRR603_01349	SRR605_00169	SYD139_01143	SYD325_00691
acrA	acrA	Multidrug efflux pump subunit AcrA			10	10	1	9	348	1194	1194	1194	ERR_03411	1-42_00844	1a_01697	1c_02200	SRR601_01088	SRR602_00709	SRR603_01350	SRR605_00170	SYD139_01144	SYD325_00690
acrR_2	acrR_2	HTH-type transcriptional regulator AcrR			10	10	1	9	413	651	651	651	ERR_03410	1-42_00845	1a_01696	1c_02201	SRR601_01089	SRR602_00710	SRR603_01351	SRR605_00171	SYD139_01145	SYD325_00689
mscK	mscK	Mechanosensitive channel MscK			10	10	1	9	15	3348	3348	3348	ERR_03409	1-42_00846	1a_01695	1c_02202	SRR601_01090	SRR602_00711	SRR603_01352	SRR605_00172	SYD139_01146	SYD325_00688
group_1336		ISNCY family transposase ISSen7			10	10	1	9	135	900	900	900	ERR_03408	1-42_00847	1a_01694	1c_02203	SRR601_01091	SRR602_00712	SRR603_01353	SRR605_00173	SYD139_01147	SYD325_00687
group_1438		hypothetical protein			10	10	1	9	452	174	174	174	ERR_03407	1-42_00848	1a_01693	1c_02204	SRR601_01092	SRR602_00713	SRR603_01354	SRR605_00174	SYD139_01148	SYD325_00686
priC	priC	Primosomal replication protein N''			10	10	1	9	79	528	528	528	ERR_03406	1-42_00849	1a_01692	1c_02205	SRR601_01093	SRR602_00714	SRR603_01355	SRR605_00175	SYD139_01149	SYD325_00685
ybaN	ybaN	Inner membrane protein YbaN			10	10	1	9	229	378	378	378	ERR_03405	1-42_00850	1a_01691	1c_02206	SRR601_01094	SRR602_00715	SRR603_01356	SRR605_00176	SYD139_01150	SYD325_00684
apt	apt	Adenine phosphoribosyltransferase			10	10	1	9	37	552	552	552	ERR_03404	1-42_00851	1a_01690	1c_02207	SRR601_01095	SRR602_00716	SRR603_01357	SRR605_00177	SYD139_01151	SYD325_00683
dnaX	dnaX	DNA polymerase III subunit tau			10	10	1	9	76	699	1908	1787.1	ERR_02667	1-42_00852	1a_01689	1c_02208	SRR601_01096	SRR602_00717	SRR603_01358	SRR605_00178	SYD139_01152	SYD325_00682
ybaB	ybaB	Nucleoid-associated protein YbaB			10	10	1	9	281	333	333	333	ERR_02666	1-42_00853	1a_01688	1c_02209	SRR601_01097	SRR602_00718	SRR603_01359	SRR605_00179	SYD139_01153	SYD325_00681
recR	recR	Recombination protein RecR			10	10	1	9	455	606	606	606	ERR_02665	1-42_00854	1a_01687	1c_02210	SRR601_01098	SRR602_00719	SRR603_01360	SRR605_00180	SYD139_01154	SYD325_00680
htpG	htpG	Chaperone protein HtpG			10	10	1	9	91	1875	1875	1875	ERR_02664	1-42_00855	1a_01686	1c_02211	SRR601_01099	SRR602_00720	SRR603_01361	SRR605_00181	SYD139_01155	SYD325_00679
adk	adk	Adenylate kinase			10	10	1	9	419	645	645	645	ERR_02663	1-42_00856	1a_01685	1c_02212	SRR601_01100	SRR602_00721	SRR603_01362	SRR605_00182	SYD139_01156	SYD325_00678
hemH	hemH	Ferrochelatase			10	10	1	9	67	963	963	963	ERR_02662	1-42_00857	1a_01684	1c_02213	SRR601_01101	SRR602_00722	SRR603_01363	SRR605_00183	SYD139_01157	SYD325_00677
gsk	gsk	Inosine-guanosine kinase			10	10	1	9	279	1305	1305	1305	ERR_02661	1-42_00858	1a_01683	1c_02214	SRR601_01102	SRR602_00723	SRR603_01364	SRR605_00184	SYD139_01158	SYD325_00676
ybaL	ybaL	Putative cation/proton antiporter YbaL			10	10	1	9	123	1677	1677	1677	ERR_02660	1-42_00859	1a_01682	1c_02215	SRR601_01103	SRR602_00724	SRR603_01365	SRR605_00185	SYD139_01159	SYD325_00675
fsr	fsr	Fosmidomycin resistance protein			10	10	1	9	332	1221	1221	1221	ERR_02659	1-42_00860	1a_01681	1c_02216	SRR601_01104	SRR602_00725	SRR603_01366	SRR605_00186	SYD139_01160	SYD325_00674
ushA	ushA	Protein UshA			10	10	1	9	131	1653	1653	1653	ERR_02658	1-42_00861	1a_01680	1c_02217	SRR601_01105	SRR602_00726	SRR603_01367	SRR605_00187	SYD139_01161	SYD325_00673
ybaK	ybaK	Cys-tRNA(Pro)/Cys-tRNA(Cys) deacylase YbaK			10	10	1	9	116	480	480	480	ERR_02657	1-42_00862	1a_01679	1c_02218	SRR601_01106	SRR602_00727	SRR603_01368	SRR605_00188	SYD139_01162	SYD325_00672
group_1371		hypothetical protein			10	10	1	9	255	795	795	795	ERR_02656	1-42_00863	1a_01678	1c_02219	SRR601_01107	SRR602_00728	SRR603_01369	SRR605_00189	SYD139_01163	SYD325_00671
copA_1	copA_1	Copper-exporting P-type ATPase			10	10	1	9	34	2502	2502	2502	ERR_02655	1-42_00864	1a_01677	1c_02220	SRR601_01108	SRR602_00729	SRR603_01370	SRR605_00190	SYD139_01164	SYD325_00670
cueR	cueR	HTH-type transcriptional regulator CueR			10	10	1	9	198	411	411	411	ERR_02654	1-42_00865	1a_01676	1c_02221	SRR601_01109	SRR602_00730	SRR603_01371	SRR605_00191	SYD139_01165	SYD325_00669
ybbJ	ybbJ	Inner membrane protein YbbJ			10	10	1	9	139	459	459	459	ERR_02653	1-42_00866	1a_01675	1c_02222	SRR601_01110	SRR602_00731	SRR603_01372	SRR605_00192	SYD139_01166	SYD325_00668
qmcA	qmcA	Protein QmcA			10	10	1	9	114	918	918	918	ERR_02652	1-42_00867	1a_01674	1c_02223	SRR601_01111	SRR602_00732	SRR603_01373	SRR605_00193	SYD139_01167	SYD325_00667
fetA	fetA	putative iron export ATP-binding protein FetA			10	10	1	9	388	678	678	678	ERR_02651	1-42_00868	1a_01673	1c_02224	SRR601_01112	SRR602_00733	SRR603_01374	SRR605_00194	SYD139_01168	SYD325_00666
fetB	fetB	putative iron export permease protein FetB			10	10	1	9	266	783	783	783	ERR_02650	1-42_00869	1a_01672	1c_02225	SRR601_01113	SRR602_00734	SRR603_01375	SRR605_00195	SYD139_01169	SYD325_00665
ybbN	ybbN	putative protein YbbN			10	10	1	9	189	855	855	855	ERR_02649	1-42_00870	1a_01671	1c_02226	SRR601_01114	SRR602_00735	SRR603_01376	SRR605_00196	SYD139_01170	SYD325_00664
group_1374		hypothetical protein			10	10	1	9	280	771	771	771	ERR_02648	1-42_00871	1a_01670	1c_02227	SRR601_01115	SRR602_00736	SRR603_01377	SRR605_00197	SYD139_01171	SYD325_00663
tesA	;tesA	hypothetical protein;Thioesterase 1/protease 1/lysophospholipase L1			10	10	1	9	60	594	1182	711.6	ERR_02647	1-42_00872	1a_01669	1c_02228	SRR601_01116	SRR602_00737	SRR603_01378	SRR605_00198	SYD139_01172	SYD325_00662
group_1316		hypothetical protein			10	10	1	9	41	2415	2415	2415	ERR_02645	1-42_00873	1a_01668	1c_02230	SRR601_01118	SRR602_00739	SRR603_01380	SRR605_00200	SYD139_01174	SYD325_00660
group_1409		hypothetical protein			10	10	1	9	385	1146	1146	1146	ERR_02644	1-42_00874	1a_01667	1c_02231	SRR601_01119	SRR602_00740	SRR603_01381	SRR605_00201	SYD139_01175	SYD325_00659
selU	selU	tRNA 2-selenouridine synthase			10	10	1	9	432	1077	1077	1077	ERR_02643	1-42_00875	1a_01666	1c_04314	SRR601_01120	SRR602_00741	SRR603_01382	SRR605_00202	SYD139_01176	SYD325_00658
purK	purK	N5-carboxyaminoimidazole ribonucleotide synthase			10	10	1	9	435	1068	1068	1068	ERR_02642	1-42_00876	1a_01665	1c_04315	SRR601_01121	SRR602_00742	SRR603_01383	SRR605_00203	SYD139_01177	SYD325_00657
purE	purE	N5-carboxyaminoimidazole ribonucleotide mutase			10	10	1	9	88	510	510	510	ERR_02641	1-42_00877	1a_01664	1c_04316	SRR601_01122	SRR602_00743	SRR603_01384	SRR605_00204	SYD139_01178	SYD325_00656
group_1372		hypothetical protein			10	10	1	9	275	339	339	339	ERR_02640	1-42_00878	1a_01663	1c_04317	SRR601_01123	SRR602_00744	SRR603_01385	SRR605_00205	SYD139_01179	SYD325_00655
lpxH	lpxH	UDP-23-diacylglucosamine hydrolase			10	10	1	9	334	723	723	723	ERR_02639	1-42_00879	1a_01662	1c_04318	SRR601_01124	SRR602_00745	SRR603_01386	SRR605_00206	SYD139_01180	SYD325_00654
ppiB	ppiB	Peptidyl-prolyl cis-trans isomerase B			10	10	1	9	102	495	495	495	ERR_02638	1-42_00880	1a_01661	1c_04319	SRR601_01125	SRR602_00746	SRR603_01387	SRR605_00207	SYD139_01181	SYD325_00653
cysS	cysS	Cysteine--tRNA ligase			10	10	1	9	232	1386	1386	1386	ERR_02637	1-42_00881	1a_01660	1c_04320	SRR601_01126	SRR602_00747	SRR603_01388	SRR605_00208	SYD139_01182	SYD325_00652
ybcJ	ybcJ	putative protein YbcJ			10	10	1	9	422	213	213	213	ERR_02636	1-42_00882	1a_01659	1c_04321	SRR601_01127	SRR602_00748	SRR603_01389	SRR605_00209	SYD139_01183	SYD325_00651
folD	folD	Bifunctional protein FolD protein			10	10	1	9	175	867	867	867	ERR_02635	1-42_00883	1a_01658	1c_04322	SRR601_01128	SRR602_00749	SRR603_01390	SRR605_00210	SYD139_01184	SYD325_00650
group_1391		hypothetical protein			10	10	1	9	340	285	285	285	ERR_02633	1-42_00885	1a_01656	1c_04324	SRR601_01130	SRR602_00751	SRR603_01392	SRR605_00212	SYD139_01186	SYD325_00648
group_1321		hypothetical protein			10	10	1	9	53	540	540	540	ERR_02632	1-42_00886	1a_01655	1c_04325	SRR601_01131	SRR602_00752	SRR603_01393	SRR605_00213	SYD139_01187	SYD325_00647
hiuH	hiuH	5-hydroxyisourate hydrolase			10	10	1	9	207	402	402	402	ERR_02631	1-42_00887	1a_01654	1c_04326	SRR601_01132	SRR602_00753	SRR603_01394	SRR605_00214	SYD139_01188	SYD325_00646
group_1439		hypothetical protein			10	10	1	9	453	171	171	171	ERR_02630	1-42_00888	1a_01653	1c_04327	SRR601_01133	SRR602_00754	SRR603_01395	SRR605_00215	SYD139_01189	SYD325_00645
gltA_1	gltA_1	Citrate synthase			10	10	1	9	278	1305	1305	1305	ERR_02629	1-42_00889	1a_01652	1c_04328	SRR601_01134	SRR602_00755	SRR603_01396	SRR605_00216	SYD139_01190	SYD325_00644
group_1381		hypothetical protein			10	10	1	9	317	306	306	306	ERR_02628	1-42_00890	1a_01651	1c_04329	SRR601_01135	SRR602_00756	SRR603_01397	SRR605_00217	SYD139_01191	SYD325_00643
group_1416		hypothetical protein			10	10	1	9	398	663	663	663	ERR_02627	1-42_00891	1a_01650	1c_04330	SRR601_01136	SRR602_00757	SRR603_01398	SRR605_00218	SYD139_01192	SYD325_00642
smf1	smf-1	Major fimbrial subunit SMF-1			10	10	1	9	28	561	561	561	ERR_02626	1-42_00892	1a_01649	1c_04331	SRR601_01137	SRR602_04114	SRR603_01399	SRR605_00219	SYD139_01193	SYD325_00641
yadV_2	yadV_2	putative fimbrial chaperone YadV			10	10	1	9	368	696	696	696	ERR_02625	1-42_00893	1a_01648	1c_04332	SRR601_01138	SRR602_04113	SRR603_01400	SRR605_00220	SYD139_01194	SYD325_00640
htrE_2	htrE_2	Outer membrane usher protein HtrE			10	10	1	9	40	2436	2436	2436	ERR_02624	1-42_00894	1a_01647	1c_04333	SRR601_01139	SRR602_04112	SRR603_01401	SRR605_00221	SYD139_01195	SYD325_00639
group_1444		hypothetical protein			10	10	1	9	465	1026	1026	1026	ERR_02623	1-42_00895	1a_01646	1c_04334	SRR601_01140	SRR602_04111	SRR603_01402	SRR605_00222	SYD139_01196	SYD325_00638
group_1349		hypothetical protein			10	10	1	9	173	867	867	867	ERR_02622	1-42_00896	1a_01645	1c_04335	SRR601_01141	SRR602_04110	SRR603_01403	SRR605_00223	SYD139_01197	SYD325_00637
lpxL_1	lpxL_1	Lipid A biosynthesis lauroyltransferase			10	10	1	9	112	921	921	921	ERR_02621	1-42_00897	1a_01644	1c_04336	SRR601_01142	SRR602_04109	SRR603_01404	SRR605_00224	SYD139_01198	SYD325_00636
group_1396		hypothetical protein			10	10	1	9	351	273	273	273	ERR_02620	1-42_00898	1a_01643	1c_04337	SRR601_01143	SRR602_04108	SRR603_01405	SRR605_00225	SYD139_01199	SYD325_00635
cadC	cadC	Transcriptional activator CadC			10	10	1	9	150	1590	1590	1590	ERR_02619	1-42_00899	1a_01642	1c_04338	SRR601_01144	SRR602_04107	SRR603_01406	SRR605_00226	SYD139_01200	SYD325_00634
cadB	cadB	putative cadaverine/lysine antiporter			10	10	1	9	265	1335	1335	1335	ERR_02618	1-42_00900	1a_01641	1c_04339	SRR601_01145	SRR602_04106	SRR603_01407	SRR605_00227	SYD139_01201	SYD325_00633
cadA	cadA	Inducible lysine decarboxylase			10	10	1	9	71	2148	2148	2148	ERR_02617	1-42_00901	1a_01640	1c_04340	SRR601_01146	SRR602_04105	SRR603_01408	SRR605_00228	SYD139_01202	SYD325_00632
dtpC	dtpC	Dipeptide and tripeptide permease C			10	10	1	9	183	1476	1476	1476	ERR_02616	1-42_00902	1a_01639	1c_04341	SRR601_01147	SRR602_04104	SRR603_01409	SRR605_00229	SYD139_01203	SYD325_00631
lysU	lysU	Lysine--tRNA ligase heat inducible			10	10	1	9	167	1518	1518	1518	ERR_02615	1-42_00903	1a_01638	1c_04342	SRR601_01148	SRR602_04103	SRR603_01410	SRR605_00230	SYD139_01204	SYD325_00630
group_1419		hypothetical protein			10	10	1	9	403	222	222	222	ERR_02614	1-42_00904	1a_01637	1c_04343	SRR601_01149	SRR602_04102	SRR603_01411	SRR605_00231	SYD139_01205	SYD325_00629
iolE_3	iolE_3	Inosose dehydratase			10	10	1	9	111	921	921	921	ERR_02613	1-42_00905	1a_01636	1c_04344	SRR601_01150	SRR602_04101	SRR603_01412	SRR605_00232	SYD139_01206	SYD325_00628
iolG_4	iolG_4	Inositol 2-dehydrogenase/D-chiro-inositol 3-dehydrogenase			10	10	1	9	365	1173	1173	1173	ERR_02612	1-42_00906	1a_01635	1c_04345	SRR601_01151	SRR602_04100	SRR603_01413	SRR605_00233	SYD139_01207	SYD325_00627
iolU_2	iolU_2	scyllo-inositol 2-dehydrogenase (NADP(+)) IolU			10	10	1	9	461	1032	1032	1032	ERR_02611	1-42_00907	1a_01634	1c_04346	SRR601_01152	SRR602_04099	SRR603_01414	SRR605_00234	SYD139_01208	SYD325_00626
iolG_3	iolG_3	Myo-inositol 2-dehydrogenase			10	10	1	9	18	1008	1008	1008	ERR_02610	1-42_00908	1a_01633	1c_04347	SRR601_01153	SRR602_04098	SRR603_01415	SRR605_00235	SYD139_01209	SYD325_00625
group_1443		hypothetical protein			10	10	1	9	459	1035	1035	1035	ERR_02609	1-42_00909	1a_01632	1c_04348	SRR601_01154	SRR602_04097	SRR603_01416	SRR605_00236	SYD139_01210	SYD325_00624
thpA_2	thpA_2	D-threitol-binding protein			10	10	1	9	109	924	924	924	ERR_02608	1-42_00910	1a_01631	1c_04349	SRR601_01155	SRR602_04096	SRR603_01417	SRR605_00237	SYD139_01211	SYD325_00623
mglA_2	mglA_2	Galactose/methyl galactoside import ATP-binding protein MglA			10	10	1	9	180	1485	1485	1485	ERR_02607	1-42_00911	1a_01630	1c_04350	SRR601_01156	SRR602_04095	SRR603_01418	SRR605_00238	SYD139_01212	SYD325_00622
rbsC_2	rbsC_2	Ribose import permease protein RbsC			10	10	1	9	460	1032	1032	1032	ERR_02606	1-42_00912	1a_01629	1c_04351	SRR601_01157	SRR602_04094	SRR603_01419	SRR605_00239	SYD139_01213	SYD325_00621
group_1426		hypothetical protein			10	10	1	9	421	642	642	642	ERR_02605	1-42_00913	1a_01628	1c_04352	SRR601_01158	SRR602_04093	SRR603_01420	SRR605_00240	SYD139_01214	SYD325_00620
cra_1	cra_1	Catabolite repressor/activator			10	10	1	9	21	1005	1005	1005	ERR_02604	1-42_00914	1a_01627	1c_04353	SRR601_01159	SRR602_04092	SRR603_01421	SRR605_00241	SYD139_01215	SYD325_00619
scrB	scrB	Sucrose-6-phosphate hydrolase			10	10	1	9	220	1401	1401	1401	ERR_02603	1-42_00915	1a_01626	1c_04354	SRR601_01160	SRR602_04091	SRR603_01422	SRR605_00242	SYD139_01216	SYD325_00618
sacX	sacX	Negative regulator of SacY activity			10	10	1	9	245	1371	1371	1371	ERR_02602	1-42_00916	1a_01625	1c_04355	SRR601_01161	SRR602_04090	SRR603_01423	SRR605_00243	SYD139_01217	SYD325_00617
scrY_3	scrY_3	Sucrose porin			10	10	1	9	166	1518	1518	1518	ERR_02601	1-42_00917	1a_01624	1c_04356	SRR601_01162	SRR602_04089	SRR603_01424	SRR605_00244	SYD139_01218	SYD325_00616
scrK	scrK	Fructokinase			10	10	1	9	108	924	924	924	ERR_02600	1-42_00918	1a_01623	1c_04357	SRR601_01163	SRR602_04088	SRR603_01425	SRR605_00245	SYD139_01219	SYD325_00615
group_1376		hypothetical protein			10	10	1	9	288	768	768	768	ERR_02599	1-42_00919	1a_01622	1c_04358	SRR601_01164	SRR602_04087	SRR603_01426	SRR605_00246	SYD139_01220	SYD325_00614
yiaW_2	yiaW_2	Inner membrane protein YiaW			10	10	1	9	269	345	345	345	ERR_02598	1-42_00920	1a_01621	1c_04359	SRR601_01165	SRR602_04086	SRR603_01427	SRR605_00247	SYD139_01221	SYD325_00613
yibH_3	yibH_3	Inner membrane protein YibH			10	10	1	9	389	1143	1143	1143	ERR_02597	1-42_00921	1a_01620	1c_04360	SRR601_01166	SRR602_04085	SRR603_01428	SRR605_00248	SYD139_01222	SYD325_00612
norW_2	norW_2	Nitric oxide reductase FlRd-NAD(+) reductase			10	10	1	4	386	1134	1134	1134	ERR_02930	1-42_00922	1a_00577	1c_00874	SRR601_04238	SRR602_03512	SRR603_03972	SRR605_04292	SYD139_01659	SYD325_01058
hoxN	hoxN	High-affinity nickel transport protein			10	10	1	4	15	1014	1014	1014	ERR_02929	1-42_00923	1a_00576	1c_00873	SRR601_04239	SRR602_03511	SRR603_03971	SRR605_04293	SYD139_01658	SYD325_01059
hypF	hypF	Carbamoyltransferase HypF			10	10	1	4	65	2235	2235	2235	ERR_02928	1-42_00924	1a_00575	1c_00872	SRR601_04240	SRR602_03510	SRR603_03970	SRR605_04294	SYD139_01657	SYD325_01060
hyfA_2	hyfA_2	Hydrogenase-4 component A			10	10	1	4	86	528	528	528	ERR_02927	1-42_00925	1a_00574	1c_00871	SRR601_04241	SRR602_03509	SRR603_03969	SRR605_04295	SYD139_01656	SYD325_01061
ascG_4	ascG_4	HTH-type transcriptional regulator AscG			10	10	1	4	14	1014	1014	1014	ERR_02926	1-42_00926	1a_00573	1c_00870	SRR601_04242	SRR602_03508	SRR603_03968	SRR605_04296	SYD139_01655	SYD325_01062
bglF_3	bglF_3	PTS system beta-glucoside-specific EIIBCA component			10	10	1	4	196	1443	1443	1443	ERR_02925	1-42_00927	1a_00572	1c_00869	SRR601_04243	SRR602_03507	SRR603_03967	SRR605_04297	SYD139_01654	SYD325_01063
bglH_2	bglH_2	Aryl-phospho-beta-D-glucosidase BglH			10	10	1	4	203	1425	1425	1425	ERR_02924	1-42_00928	1a_00571	1c_00868	SRR601_04244	SRR602_03506	SRR603_03966	SRR605_04298	SYD139_01653	SYD325_01064
group_923		hypothetical protein			10	10	1	4	307	309	309	309	ERR_02923	1-42_00929	1a_00570	1c_00867	SRR601_04245	SRR602_03505	SRR603_03965	SRR605_04299	SYD139_01652	SYD325_01065
hycI	hycI	Hydrogenase 3 maturation protease			10	10	1	4	137	471	471	471	ERR_02922	1-42_00930	1a_00569	1c_00866	SRR601_04246	SRR602_03504	SRR603_03964	SRR605_04300	SYD139_01651	SYD325_01066
group_891		hypothetical protein			10	10	1	4	189	411	411	411	ERR_02921	1-42_00931	1a_00568	1c_00865	SRR601_04247	SRR602_03503	SRR603_03963	SRR605_04301	SYD139_01650	SYD325_01067
hycG	hycG	Formate hydrogenlyase subunit 7			10	10	1	4	279	768	768	768	ERR_02920	1-42_00932	1a_00567	1c_00864	SRR601_04248	SRR602_03502	SRR603_03962	SRR605_04302	SYD139_01649	SYD325_01068
ndhI	ndhI	NAD(P)H-quinone oxidoreductase subunit I chloroplastic			10	10	1	4	60	543	543	543	ERR_02919	1-42_00933	1a_00566	1c_00863	SRR601_04249	SRR602_03501	SRR603_03961	SRR605_04303	SYD139_01648	SYD325_01069
hycE	hycE	Formate hydrogenlyase subunit 5			10	10	1	4	125	1710	1710	1710	ERR_02918	1-42_00934	1a_00565	1c_00862	SRR601_04250	SRR602_03500	SRR603_03960	SRR605_04304	SYD139_01647	SYD325_01070
hycD	hycD	Formate hydrogenlyase subunit 4			10	10	1	4	114	924	924	924	ERR_02917	1-42_00935	1a_00564	1c_00861	SRR601_04251	SRR602_03499	SRR603_03959	SRR605_04305	SYD139_01646	SYD325_01071
hyfB	hyfB	Hydrogenase-4 component B			10	10	1	4	107	1827	1827	1827	ERR_02916	1-42_00936	1a_00563	1c_00860	SRR601_04252	SRR602_03498	SRR603_03958	SRR605_04306	SYD139_01645	SYD325_01072
hyfA_1	hyfA_1	Hydrogenase-4 component A			10	10	1	4	435	609	609	609	ERR_02915	1-42_00937	1a_00562	1c_00859	SRR601_04253	SRR602_03497	SRR603_03957	SRR605_04307	SYD139_01644	SYD325_01073
hycA	hycA	Formate hydrogenlyase regulatory protein HycA			10	10	1	4	149	450	450	450	ERR_02914	1-42_00938	1a_00561	1c_00858	SRR601_04254	SRR602_03496	SRR603_03956	SRR605_04308	SYD139_01643	SYD325_01074
hypA	hypA	Hydrogenase maturation factor HypA			10	10	1	4	267	345	345	345	ERR_02913	1-42_00939	1a_00560	1c_00857	SRR601_04255	SRR602_03495	SRR603_03955	SRR605_04309	SYD139_01642	SYD325_01075
hypB	hypB	Hydrogenase maturation factor HypB			10	10	1	4	83	645	873	850.2	ERR_01310	1-42_00940	1a_00559	1c_00856	SRR601_04256	SRR602_03494	SRR603_03954	SRR605_04310	SYD139_01641	SYD325_01076
hypC	hypC	Hydrogenase maturation factor HypC			10	10	1	4	353	273	273	273	ERR_01309	1-42_00941	1a_00558	1c_00855	SRR601_04257	SRR602_03493	SRR603_03953	SRR605_04311	SYD139_01640	SYD325_01077
hypD	hypD	Hydrogenase maturation factor HypD			10	10	1	4	392	1122	1122	1122	ERR_01308	1-42_00942	1a_00557	1c_00854	SRR601_04258	SRR602_03492	SRR603_03952	SRR605_04312	SYD139_01639	SYD325_01078
hypE	hypE	Carbamoyl dehydratase HypE			10	10	1	4	18	1011	1011	1011	ERR_01307	1-42_00943	1a_00556	1c_00853	SRR601_04259	SRR602_03491	SRR603_03951	SRR605_04313	SYD139_01638	SYD325_01079
fhlA	fhlA	Formate hydrogenlyase transcriptional activator			10	10	1	4	85	2073	2073	2073	ERR_01306	1-42_00944	1a_00555	1c_00852	SRR601_04260	SRR602_03490	SRR603_03950	SRR605_04314	SYD139_01637	SYD325_01080
gmuD_2	gmuD_2	6-phospho-beta-glucosidase GmuD			10	10	1	4	218	1401	1401	1401	ERR_01305	1-42_00945	1a_00554	1c_00851	SRR601_04261	SRR602_03489	SRR603_03949	SRR605_04315	SYD139_01636	SYD325_01081
group_858		hypothetical protein			10	10	1	4	68	2193	2193	2193	ERR_01304	1-42_00946	1a_00553	1c_00850	SRR601_04262	SRR602_03488	SRR603_03948	SRR605_04316	SYD139_01635	SYD325_01082
scrY_2	scrY_2	Sucrose porin			10	10	1	4	258	1338	1338	1338	ERR_01303	1-42_00947	1a_00552	1c_00849	SRR601_04263	SRR602_03487	SRR603_03947	SRR605_04317	SYD139_01634	SYD325_01083
licC_1~~~licC_5	licC_1;licC_5	Lichenan permease IIC component			10	10	1	4	48	1272	1401	1310.7	ERR_01302	1-42_00948	1a_00551	1c_00848	SRR601_04264	SRR602_03486	SRR603_03946	SRR605_04318	SYD139_01633	SYD325_01084
gmuB	gmuB	PTS system oligo-beta-mannoside-specific EIIB component			10	10	1	4	300	315	315	315	ERR_01301	1-42_00949	1a_00550	1c_00847	SRR601_04265	SRR602_03485	SRR603_03945	SRR605_04319	SYD139_01632	SYD325_01085
licC_4	licC_4	Lichenan permease IIC component			10	10	1	4	266	1323	1323	1323	ERR_01300	1-42_00950	1a_00549	1c_00846	SRR601_04266	SRR602_03484	SRR603_03944	SRR605_04320	SYD139_01631	SYD325_01086
chbA_3	chbA_3	PTS system NN'-diacetylchitobiose-specific EIIA component			10	10	1	4	299	315	315	315	ERR_01299	1-42_00951	1a_00548	1c_00845	SRR601_04267	SRR602_03483	SRR603_03943	SRR605_04321	SYD139_01630	SYD325_01087
mak_1	mak_1	Fructokinase			10	10	1	4	120	915	915	915	ERR_01298	1-42_00952	1a_00547	1c_00844	SRR601_04268	SRR602_03482	SRR603_03942	SRR605_04322	SYD139_01629	SYD325_01088
ascG_3	ascG_3	HTH-type transcriptional regulator AscG			10	10	1	4	72	963	963	963	ERR_01297	1-42_00953	1a_00546	1c_00843	SRR601_04269	SRR602_03481	SRR603_03941	SRR605_04323	SYD139_01628	SYD325_01089
hpf_2	hpf_2	Putative metal ABC transporter substrate-binding protein Hpf			10	10	1	4	117	918	918	918	ERR_01296	1-42_00954	1a_00545	1c_00842	SRR601_04270	SRR602_03480	SRR603_03940	SRR605_04324	SYD139_01627	SYD325_01090
fhuC_1	fhuC_1	Iron(3+)-hydroxamate import ATP-binding protein FhuC			10	10	1	4	217	822	822	822	ERR_01295	1-42_00955	1a_00544	1c_00841	SRR601_04271	SRR602_03479	SRR603_03939	SRR605_04325	SYD139_01626	SYD325_01091
mntB_2	mntB_2	Manganese transport system membrane protein MntB			10	10	1	4	187	849	849	849	ERR_01294	1-42_00956	1a_00543	1c_00840	SRR601_04272	SRR602_03478	SRR603_03938	SRR605_04326	SYD139_01625	SYD325_01092
mntB_1	mntB_1	Manganese transport system membrane protein MntB			10	10	1	4	185	855	855	855	ERR_01293	1-42_00957	1a_00542	1c_00839	SRR601_04273	SRR602_03477	SRR603_03937	SRR605_04327	SYD139_01624	SYD325_01093
group_912		hypothetical protein			10	10	1	4	268	342	342	342	ERR_01292	1-42_00958	1a_00541	1c_00838	SRR601_04274	SRR602_03476	SRR603_03936	SRR605_04328	SYD139_01623	SYD325_01094
tsaR_1	tsaR_1	HTH-type transcriptional regulator TsaR			10	10	1	4	152	888	888	888	ERR_01291	1-42_00959	1a_00540	1c_00837	SRR601_04275	SRR602_03475	SRR603_03935	SRR605_04329	SYD139_01622	SYD325_01095
group_865		hypothetical protein			10	10	1	4	96	942	942	942	ERR_01290	1-42_00960	1a_00539	1c_00836	SRR601_04276	SRR602_03474	SRR603_03934	SRR605_04330	SYD139_01621	SYD325_01096
ilvI_1	ilvI_1	Acetolactate synthase isozyme 3 large subunit			10	10	1	4	124	1710	1710	1710	ERR_01289	1-42_00961	1a_00538	1c_00835	SRR601_04277	SRR602_03473	SRR603_03933	SRR605_04331	SYD139_01620	SYD325_01097
group_927		hypothetical protein			10	10	1	4	317	294	294	294	ERR_01288	1-42_00962	1a_00537	1c_00834	SRR601_04278	SRR602_03472	SRR603_03932	SRR605_04332	SYD139_01619	SYD325_01098
group_857		hypothetical protein			10	10	1	4	59	2364	2364	2364	ERR_01287	1-42_00963	1a_00536	1c_00833	SRR601_04279	SRR602_03471	SRR603_03931	SRR605_04333	SYD139_01618	SYD325_01099
hemS	hemS	Hemin transport protein HemS			10	10	1	4	444	1032	1032	1032	ERR_01286	1-42_00964	1a_00535	1c_00832	SRR601_04280	SRR602_03470	SRR603_03930	SRR605_04334	SYD139_01617	SYD325_01100
hmuT	hmuT	Hemin-binding periplasmic protein HmuT			10	10	1	4	219	819	819	819	ERR_01285	1-42_00965	1a_00534	1c_00831	SRR601_04281	SRR602_03469	SRR603_03929	SRR605_04335	SYD139_01616	SYD325_01101
hmuU_2	hmuU_2	Hemin transport system permease protein HmuU			10	10	1	4	30	996	996	996	ERR_01284	1-42_00966	1a_00533	1c_00830	SRR601_04282	SRR602_03468	SRR603_03928	SRR605_04336	SYD139_01615	SYD325_01102
hmuV	hmuV	Hemin import ATP-binding protein HmuV			10	10	1	4	264	780	780	780	ERR_01283	1-42_00967	1a_00532	1c_00829	SRR601_04283	SRR602_03467	SRR603_03927	SRR605_04337	SYD139_01614	SYD325_01103
hcpA_1~~~hcpA_2	hcpA_1;hcpA_2	Major exported protein			9	9	1	4	62	483	507	488.333	ERR_01282	1-42_00968	1a_00531	1c_00828	SRR601_04284		SRR603_03926	SRR605_04338	SYD139_01613	SYD325_01104
group_844		hypothetical protein			10	10	1	4	11	90	90	90	ERR_01281	1-42_00970	1a_00529	1c_00827	SRR601_04285	SRR602_03466	SRR603_03925	SRR605_04339	SYD139_01611	SYD325_01106
group_841		hypothetical protein			9	9	1	4	6	3813	3813	3813	ERR_01280	1-42_00971	1a_00528	1c_00826	SRR601_04286	5_refound_52	SRR603_03924		SYD139_01610	SYD325_01107
group_882		hypothetical protein			10	10	1	4	160	438	438	438	ERR_01279	1-42_00972	1a_00527	1c_00825	SRR601_04287	SRR602_05080	SRR603_03923	SRR605_05040	SYD139_01609	SYD325_01108
group_931		hypothetical protein			10	10	1	4	337	1200	1200	1200	ERR_01278	1-42_00973	1a_00526	1c_00824	SRR601_04288	SRR602_05046	SRR603_03922	SRR605_05041	SYD139_01608	SYD325_01109
group_936		hypothetical protein			10	10	1	4	352	273	273	273	ERR_01277	1-42_00974	1a_00525	1c_00823	SRR601_04289	SRR602_05045	SRR603_03921	SRR605_05042	SYD139_01607	SYD325_01110
group_887		hypothetical protein			10	10	1	4	179	426	426	426	ERR_01276	1-42_00975	1a_00524	1c_00822	SRR601_04290	SRR602_05044	SRR603_03920	SRR605_05043	SYD139_01606	SYD325_01111
group_864		hypothetical protein			10	10	1	4	91	516	516	516	ERR_01275	1-42_00976	1a_00523	1c_00821	SRR601_03992	SRR602_05070	SRR603_04405	7_refound_73	SYD139_01605	SYD325_01112
group_855		hypothetical protein			10	10	1	4	49	984	984	984	ERR_01274	1-42_00977	1a_00522	1c_00820	SRR601_03993	5_refound_51	SRR603_04406	SRR605_00645	SYD139_01604	SYD325_01113
group_967		hypothetical protein			10	10	1	4	443	153	153	153	ERR_01273	1-42_00978	1a_00521	1c_00819	SRR601_03994	SRR602_05027	SRR603_04407	SRR605_00646	SYD139_01603	SYD325_01114
group_839		hypothetical protein			10	10	1	4	3	585	585	585	ERR_01272	1-42_00979	1a_00520	1c_00818	SRR601_03995	SRR602_05026	SRR603_04408	SRR605_00647	SYD139_01602	SYD325_01115
group_850		hypothetical protein			10	10	1	4	35	906	1458	1402.8	ERR_01271	1-42_00980	1a_00519	1c_00817	SRR601_03996	SRR602_05025	SRR603_04409	SRR605_00648	SYD139_01601	SYD325_01116
mutS	mutS	DNA mismatch repair protein MutS			10	10	1	4	39	2568	2568	2568	ERR_01270	1-42_00981	1a_00518	1c_00816	SRR601_03997	SRR602_05024	SRR603_04410	SRR605_00649	SYD139_01600	SYD325_01117
group_966		hypothetical protein			10	10	1	4	442	153	153	153	ERR_01269	1-42_00982	1a_00517	1c_00815	SRR601_03998	SRR602_05023	SRR603_04411	SRR605_00650	SYD139_01599	SYD325_01118
bsdD	bsdD	Phenolic acid decarboxylase subunit D			10	10	1	4	384	237	237	237	ERR_01268	1-42_00983	1a_00516	1c_00814	SRR601_03999	SRR602_01667	SRR603_04412	SRR605_00651	SYD139_01598	SYD325_01119
edcC	edcC	Phenolic acid decarboxylase subunit C			10	10	1	4	201	1428	1428	1428	ERR_01267	1-42_00984	1a_00515	1c_00813	SRR601_04000	SRR602_01668	SRR603_04413	SRR605_00652	SYD139_01597	SYD325_01120
ecdB	ecdB	putative UbiX-like flavin prenyltransferase			10	10	1	4	446	594	594	594	ERR_01266	1-42_00985	1a_00514	1c_00812	SRR601_04001	SRR602_01669	SRR603_04414	SRR605_00653	SYD139_01596	SYD325_01121
hosA	hosA	Transcriptional regulator HosA			10	10	1	4	195	408	408	408	ERR_01265	1-42_00986	1a_00513	1c_00811	SRR601_04002	SRR602_01670	SRR603_04415	SRR605_00654	SYD139_01595	SYD325_01122
dmlR_8	dmlR_8	HTH-type transcriptional regulator DmlR			10	10	1	4	151	888	888	888	ERR_01264	1-42_00987	1a_00512	1c_00810	SRR601_04003	SRR602_01671	SRR603_04416	SRR605_00655	SYD139_01594	SYD325_01123
mdtD_1	mdtD_1	Putative multidrug resistance protein MdtD			10	10	1	4	334	1203	1203	1203	ERR_01263	1-42_00988	1a_00511	1c_00809	SRR601_04004	SRR602_01672	SRR603_04417	SRR605_00656	SYD139_01593	SYD325_01124
group_900		hypothetical protein			10	10	1	4	222	378	378	378	ERR_01262	1-42_00989	1a_00510	1c_00808	SRR601_04005	SRR602_01673	SRR603_04418	SRR605_00657	SYD139_01592	SYD325_01125
rpoS	rpoS	RNA polymerase sigma factor RpoS			10	10	1	4	33	993	993	993	ERR_01261	1-42_00990	1a_00509	1c_00807	SRR601_04006	SRR602_01674	SRR603_04419	SRR605_00658	SYD139_01591	SYD325_01126
nlpD_1	nlpD_1	Murein hydrolase activator NlpD			10	10	1	4	382	1137	1137	1137	ERR_01260	1-42_00991	1a_00508	1c_00806	SRR601_04007	SRR602_01675	SRR603_04420	SRR605_00659	SYD139_01590	SYD325_01127
pcm	pcm	Protein-L-isoaspartate O-methyltransferase			10	10	1	4	420	627	627	627	ERR_01259	1-42_00992	1a_00507	1c_00805	SRR601_04008	SRR602_01676	SRR603_04421	SRR605_00660	SYD139_01589	SYD325_01128
surE	surE	5'/3'-nucleotidase SurE			10	10	1	4	293	762	762	762	ERR_01258	1-42_00993	1a_00506	1c_00804	SRR601_04009	SRR602_01677	SRR603_04422	SRR605_00661	SYD139_01588	SYD325_01129
truD	truD	tRNA pseudouridine synthase D			10	10	1	4	432	1050	1050	1050	ERR_01257	1-42_00994	1a_00505	1c_00803	SRR601_04010	SRR602_01678	SRR603_04423	SRR605_00662	SYD139_01587	SYD325_01130
ispF	ispF	2-C-methyl-D-erythritol 24-cyclodiphosphate synthase			10	10	1	4	123	480	480	480	ERR_01256	1-42_00995	1a_00504	1c_00802	SRR601_04011	SRR602_01679	SRR603_04424	SRR605_00663	SYD139_01586	SYD325_01131
ispD	ispD	2-C-methyl-D-erythritol 4-phosphate cytidylyltransferase			10	10	1	4	348	711	711	711	ERR_01255	1-42_00996	1a_00503	1c_00801	SRR601_04012	SRR602_01680	SRR603_04425	SRR605_00664	SYD139_01585	SYD325_01132
ftsB	ftsB	Cell division protein FtsB			10	10	1	4	298	318	318	318	ERR_01254	1-42_00997	1a_00502	1c_00800	SRR601_04013	SRR602_01681	SRR603_04426	SRR605_00665	SYD139_01584	SYD325_01133
ygbE	ygbE	Inner membrane protein YgbE			10	10	1	4	290	327	327	327	ERR_01253	1-42_00998	1a_00501	1c_00799	SRR601_04014	SRR602_01682	SRR603_04427	SRR605_00666	SYD139_01583	SYD325_01134
cysC	cysC	Adenylyl-sulfate kinase			10	10	1	4	439	606	606	606	ERR_01252	1-42_00999	1a_00500	1c_00798	SRR601_04015	SRR602_01683	SRR603_04428	SRR605_00667	SYD139_01582	SYD325_01135
cysN	cysN	Sulfate adenylyltransferase subunit 1			10	10	1	4	200	1428	1428	1428	ERR_01251	1-42_01000	1a_00499	1c_00797	SRR601_04016	SRR602_01684	SRR603_04429	SRR605_00668	SYD139_01581	SYD325_01136
cysD	cysD	Sulfate adenylyltransferase subunit 2			10	10	1	4	131	909	909	909	ERR_01250	1-42_01001	1a_00498	1c_00796	SRR601_04017	SRR602_01685	SRR603_04430	SRR605_00669	SYD139_01580	SYD325_01137
cysG_2	cysG_2	Siroheme synthase			10	10	1	4	209	1416	1416	1416	ERR_01249	1-42_01002	1a_00497	1c_00795	SRR601_04018	SRR602_01686	SRR603_04431	SRR605_00670	SYD139_01579	SYD325_01138
group_964		hypothetical protein			10	10	1	4	436	1047	1047	1047	ERR_01248	1-42_01003	1a_00496	1c_00794	SRR601_04019	SRR602_01687	SRR603_04432	SRR605_00671	SYD139_01578	SYD325_01139
cysH_1	cysH_1	Phosphoadenosine phosphosulfate reductase			10	10	1	4	315	735	735	735	ERR_01247	1-42_01004	1a_00495	1c_00793	SRR601_04020	SRR602_01688	SRR603_04433	SRR605_00672	SYD139_01577	SYD325_01140
cysI	cysI	Sulfite reductase [NADPH] hemoprotein beta-component			10	10	1	4	122	1713	1713	1713	ERR_01246	1-42_01005	1a_00494	1c_00792	SRR601_04021	SRR602_01689	SRR603_04434	SRR605_00673	SYD139_01576	SYD325_01141
cysJ	cysJ	Sulfite reductase [NADPH] flavoprotein alpha-component			10	10	1	4	111	1794	1794	1794	ERR_01245	1-42_01006	1a_00493	1c_00791	SRR601_04022	SRR602_01690	SRR603_04435	SRR605_00674	SYD139_01575	SYD325_01142
queD	queD	6-carboxy-5678-tetrahydropterin synthase			10	10	1	4	231	366	366	366	ERR_01244	1-42_01007	1a_00492	1c_00790	SRR601_04023	SRR602_01691	SRR603_04436	SRR605_00675	SYD139_01574	SYD325_01143
queE	queE	7-carboxy-7-deazaguanine synthase			10	10	1	4	383	672	672	672	ERR_01243	1-42_01008	1a_00491	1c_00789	SRR601_04024	SRR602_01692	SRR603_04437	SRR605_00676	SYD139_01573	SYD325_01144
group_946		hypothetical protein			10	10	1	4	399	1110	1110	1110	ERR_01242	1-42_01009	1a_00490	1c_00788	SRR601_04025	SRR602_01693	SRR603_04438	SRR605_00677	SYD139_01572	SYD325_01145
eno	eno	Enolase			10	10	1	4	278	1299	1299	1299	ERR_01241	1-42_01010	1a_00489	1c_00787	SRR601_04026	SRR602_01694	SRR603_04439	SRR605_00678	SYD139_01571	SYD325_01146
pyrG_1	pyrG_1	CTP synthase			10	10	1	4	143	1638	1638	1638	ERR_01240	1-42_01011	1a_00488	1c_00786	SRR601_04027	SRR602_01695	SRR603_04440	SRR605_00679	SYD139_01570	SYD325_01147
mazG	mazG	Nucleoside triphosphate pyrophosphohydrolase			10	10	1	4	247	792	792	792	ERR_01239	1-42_01012	1a_00487	1c_00785	SRR601_04028	SRR602_01696	SRR603_04441	SRR605_00680	SYD139_01569	SYD325_01148
relA	relA	GTP pyrophosphokinase			10	10	1	4	64	2238	2238	2238	ERR_01238	1-42_01013	1a_00486	1c_00784	SRR601_04029	SRR602_01697	SRR603_04442	SRR605_00681	SYD139_01568	SYD325_01149
rlmD	rlmD	23S rRNA (uracil(1939)-C(5))-methyltransferase RlmD			10	10	1	4	275	1305	1305	1305	ERR_01237	1-42_01014	1a_00485	1c_00783	SRR601_04030	SRR602_01698	SRR603_04443	SRR605_00682	SYD139_01567	SYD325_01150
barA_2~~~barA_1~~~barA	barA_2;barA_1;barA	Signal transduction histidine-protein kinase BarA			10	11	1.1	4	58	1170	2751	2493.82	ERR_01236	1-42_01015	1a_00484	1c_00782	SRR601_04031;SRR601_04032	SRR602_01699	SRR603_04444	SRR605_00683	SYD139_01566	SYD325_01151
garK_2	garK_2	Glycerate 2-kinase			10	10	1	4	381	1140	1140	1140	ERR_01235	1-42_01016	1a_00483	1c_00781	SRR601_04033	SRR602_01700	SRR603_04445	SRR605_00684	SYD139_01565	SYD325_01152
gudD	gudD	Glucarate dehydratase			10	10	1	4	255	1341	1341	1341	ERR_01234	1-42_01017	1a_00482	1c_00780	SRR601_04034	SRR602_01701	SRR603_04446	SRR605_00685	SYD139_01564	SYD325_01153
gudX	gudX	Glucarate dehydratase-related protein			10	10	1	4	254	1341	1341	1341	ERR_01233	1-42_01018	1a_00481	1c_00779	SRR601_04035	SRR602_01702	SRR603_04447	SRR605_00686	SYD139_01563	SYD325_01154
gudP_1	gudP_1	putative glucarate transporter			10	10	1	4	245	1353	1353	1353	ERR_01232	1-42_01019	1a_00480	1c_00778	SRR601_04036	SRR602_01703	SRR603_04448	SRR605_00687	SYD139_01562	SYD325_01155
group_881		putative protein			10	10	1	4	155	444	444	444	ERR_01231	1-42_01020	1a_00479	1c_00777	SRR601_04037	SRR602_01704	SRR603_04449	SRR605_00688	SYD139_01561	SYD325_01156
truC	truC	tRNA pseudouridine synthase C			10	10	1	4	241	795	795	795	ERR_01230	1-42_01021	1a_00478	1c_00776	SRR601_04038	SRR602_01705	SRR603_04450	SRR605_00689	SYD139_01560	SYD325_01157
yqcC	yqcC	putative protein YqcC			10	10	1	4	284	330	330	330	ERR_01229	1-42_01022	1a_00477	1c_00775	SRR601_04039	SRR602_01706	SRR603_04451	SRR605_00690	SYD139_01559	SYD325_01158
syd	syd	Protein Syd			10	10	1	4	57	546	546	546	ERR_01228	1-42_01023	1a_00476	1c_00774	SRR601_04040	SRR602_01707	SRR603_04452	SRR605_00691	SYD139_01558	SYD325_01159
queF	queF	NADPH-dependent 7-cyano-7-deazaguanine reductase			10	10	1	4	194	846	846	846	ERR_01227	1-42_01024	1a_00475	1c_00773	SRR601_04041	SRR602_01708	SRR603_04453	SRR605_00692	SYD139_01557	SYD325_01160
ppnN	ppnN	Pyrimidine/purine nucleotide 5'-monophosphate nucleosidase			10	10	1	4	236	1368	1368	1368	ERR_01226	1-42_01025	1a_00474	1c_00772	SRR601_04042	SRR602_01709	SRR603_04454	SRR605_00693	SYD139_01556	SYD325_01161
sdaC_1	sdaC_1	Serine transporter			10	10	1	4	287	1290	1290	1290	ERR_01225	1-42_01026	1a_00473	1c_00771	SRR601_04043	SRR602_01710	SRR603_04455	SRR605_00694	SYD139_01555	SYD325_01162
sdaB	sdaB	L-serine dehydratase 2			10	10	1	4	235	1368	1368	1368	ERR_01224	1-42_01027	1a_00472	1c_00770	SRR601_04044	SRR602_01711	SRR603_04456	SRR605_00695	SYD139_01554	SYD325_01163
ssuA_2	ssuA_2	Putative aliphatic sulfonates-binding protein			10	10	1	4	95	942	942	942	ERR_01223	1-42_01028	1a_00471	1c_00769	SRR601_04045	SRR602_01712	SRR603_04457	SRR605_00696	SYD139_01553	SYD325_01164
soxC	soxC	Dibenzothiophene desulfurization enzyme C			10	10	1	4	323	1224	1224	1224	ERR_01222	1-42_01029	1a_00470	1c_00768	SRR601_04046	SRR602_01713	SRR603_04458	SRR605_00697	SYD139_01552	SYD325_01165
ygcS	ygcS	Inner membrane metabolite transport protein YgcS			10	10	1	4	206	1422	1422	1422	ERR_01221	1-42_01030	1a_00469	1c_00767	SRR601_04047	SRR602_01714	SRR603_04459	SRR605_00698	SYD139_01551	SYD325_01166
group_883		hypothetical protein			10	10	1	4	162	879	879	879	ERR_01220	1-42_01031	1a_00468	1c_00766	SRR601_04048	SRR602_01715	SRR603_04460	SRR605_00699	SYD139_01550	SYD325_01167
metI_1	;metI_1	hypothetical protein;D-methionine transport system permease protein MetI			10	10	1	4	61	243	699	653.4	ERR_01219	1-42_01032	1a_00467	1c_00765	SRR601_04049	SRR602_01716	SRR603_04461	SRR605_00700	SYD139_01549	SYD325_01168
metN_1	metN_1	Methionine import ATP-binding protein MetN			10	10	1	4	1	1023	1023	1023	ERR_01218	1-42_01033	1a_00466	1c_00764	SRR601_04050	SRR602_01717	SRR603_01645	SRR605_00701	SYD139_01548	SYD325_01169
dmoA	dmoA	Dimethyl-sulfide monooxygenase			10	10	1	4	215	1407	1407	1407	ERR_01217	1-42_01034	1a_00465	1c_00763	SRR601_04051	SRR602_01718	SRR603_01646	SRR605_00702	SYD139_01547	SYD325_01170
group_899		hypothetical protein			10	10	1	4	220	1398	1398	1398	ERR_01216	1-42_01035	1a_00464	1c_00762	SRR601_04052	SRR602_01719	SRR603_01647	SRR605_00703	SYD139_01546	SYD325_01171
msuD_2	msuD_2	Methanesulfonate monooxygenase			10	10	1	4	364	1173	1173	1173	ERR_01215	1-42_01036	1a_00463	1c_00761	SRR601_04053	SRR602_01720	SRR603_01648	SRR605_00704	SYD139_01545	SYD325_01172
norR_1	norR_1	Anaerobic nitric oxide reductase transcription regulator NorR			10	10	1	4	93	1944	1944	1944	ERR_01214	1-42_01037	1a_00462	1c_00760	SRR601_04054	SRR602_01721	SRR603_01649	SRR605_00705	SYD139_01544	SYD325_01173
ygdG	ygdG	Flap endonuclease Xni			10	10	1	4	297	756	756	756	ERR_01213	1-42_01038	1a_00461	1c_00759	SRR601_04055	SRR602_01722	SRR603_01650	SRR605_00706	SYD139_01543	SYD325_01174
fucO	fucO	Lactaldehyde reductase			10	10	1	4	375	1149	1149	1149	ERR_01212	1-42_01039	1a_00460	1c_00758	SRR601_04056	SRR602_01723	SRR603_01651	SRR605_00707	SYD139_01542	SYD325_01175
fucA	fucA	L-fuculose phosphate aldolase			10	10	1	4	405	648	648	648	ERR_01211	1-42_01040	1a_00459	1c_00757	SRR601_04057	SRR602_01724	SRR603_01652	SRR605_00708	SYD139_01541	SYD325_01176
fucP_1	fucP_1	L-fucose-proton symporter			10	10	1	4	273	1311	1311	1311	ERR_01210	1-42_01041	1a_00458	1c_00756	SRR601_04058	SRR602_01725	SRR603_01653	SRR605_00709	SYD139_01540	SYD325_01177
fucI	fucI	L-fucose isomerase			10	10	1	4	113	1776	1776	1776	ERR_01209	1-42_01042	1a_00457	1c_00755	SRR601_04059	SRR602_01726	SRR603_01654	SRR605_00710	SYD139_01539	SYD325_01178
fucK	fucK	L-fuculokinase			10	10	1	4	208	1419	1419	1419	ERR_01208	1-42_01043	1a_00456	1c_00754	SRR601_04060	SRR602_01727	SRR603_01655	SRR605_00711	SYD139_01538	SYD325_01179
fucU	fucU	L-fucose mutarotase			10	10	1	4	183	423	423	423	ERR_01207	1-42_01044	1a_00455	1c_00753	SRR601_04061	SRR602_01728	SRR603_01656	SRR605_00712	SYD139_01537	SYD325_01180
ydjF	ydjF	putative HTH-type transcriptional regulator YdjF			10	10	1	4	347	711	711	711	ERR_01206	1-42_01045	1a_00454	1c_00752	SRR601_04062	SRR602_01729	SRR603_01657	SRR605_00713	SYD139_01536	SYD325_01181
rlmM	rlmM	Ribosomal RNA large subunit methyltransferase M			10	10	1	4	401	1101	1101	1101	ERR_01205	1-42_01046	1a_00453	1c_00751	SRR601_04063	SRR602_01730	SRR603_01658	SRR605_00714	SYD139_01535	SYD325_01182
group_894		hypothetical protein			10	10	1	4	202	396	396	396	ERR_01204	1-42_01047	1a_00452	1c_00750	SRR601_04064	SRR602_01731	SRR603_01659	SRR605_00715	SYD139_01534	SYD325_01183
gcvA_2	gcvA_2	Glycine cleavage system transcriptional activator			10	10	1	4	214	825	825	825	ERR_01203	1-42_01048	1a_00451	1c_00749	SRR601_04065	SRR602_01732	SRR603_01660	SRR605_00716	SYD139_01533	SYD325_01184
ygdR_3	ygdR_3	putative lipoprotein YgdR			10	10	1	4	391	231	231	231	ERR_01202	1-42_01049	1a_00450	1c_00748	SRR601_04066	SRR602_01733	SRR603_01661	SRR605_00717	SYD139_01532	SYD325_01185
csdA	csdA	Cysteine desulfurase CsdA			10	10	1	4	331	1206	1206	1206	ERR_01201	1-42_01050	1a_00449	1c_00747	SRR601_04067	SRR602_01734	SRR603_01662	SRR605_00718	SYD139_01531	SYD325_01186
csdE	csdE	Sulfur acceptor protein CsdE			10	10	1	4	171	432	432	432	ERR_01200	1-42_01051	1a_00448	1c_00746	SRR601_04068	SRR602_01735	SRR603_01663	SRR605_00719	SYD139_01530	SYD325_01187
tcdA	tcdA	tRNA threonylcarbamoyladenosine dehydratase			10	10	1	4	216	822	822	822	ERR_01199	1-42_01052	1a_00447	1c_00745	SRR601_04069	SRR602_01736	SRR603_01664	SRR605_00720	SYD139_01529	SYD325_01188
mltA	mltA	Membrane-bound lytic murein transglycosylase A			10	10	1	4	403	1098	1098	1098	ERR_01198	1-42_01053	1a_00446	1c_00744	SRR601_04070	SRR602_01737	SRR603_01665	SRR605_00721	SYD139_01528	SYD325_01189
group_910		hypothetical protein			10	10	1	4	253	1341	1341	1341	ERR_01194	1-42_01055	1a_00444	1c_00742	SRR601_02317	SRR602_01739	SRR603_01667	SRR605_00723	SYD139_01524	SYD325_01193
group_942		hypothetical protein			10	10	1	4	389	666	666	666	ERR_01193	1-42_01056	1a_00443	1c_00741	SRR601_02318	SRR602_01740	SRR603_01668	SRR605_00724	SYD139_01523	SYD325_01194
group_873		hypothetical protein			10	10	1	4	127	1704	1704	1704	ERR_01192	1-42_01057	1a_00442	1c_00740	SRR601_02319	SRR602_01741	SRR603_01669	SRR605_00725	SYD139_01522	SYD325_01195
group_852		hypothetical protein			10	10	1	4	40	2556	2556	2556	ERR_01191	1-42_01058	1a_00441	1c_00739	SRR601_02320	SRR602_01742	SRR603_01670	SRR605_00726	SYD139_01521	SYD325_01196
group_890		hypothetical protein			10	10	1	4	186	1452	1452	1452	ERR_01190	1-42_01059	1a_00440	1c_00738	SRR601_02321	SRR602_01743	SRR603_01671	SRR605_00727	SYD139_01520	SYD325_01197
group_863		hypothetical protein			10	11	1.1	4	82	243	1074	969.818	ERR_01189	1-42_01060	1a_00439	1c_00737	SRR601_02322	SRR602_01744	SRR603_01672	SRR605_00728;SRR605_00729	SYD139_01519	SYD325_01198
group_902		hypothetical protein			10	10	1	4	227	372	372	372	ERR_01188	1-42_01061	1a_00438	1c_00736	SRR601_02323	SRR602_01745	SRR603_01673	SRR605_00730	SYD139_01518	SYD325_01199
group_940		hypothetical protein			10	10	1	4	380	1140	1140	1140	ERR_01187	1-42_01062	1a_00437	1c_00735	SRR601_02324	SRR602_01746	SRR603_01674	SRR605_00731	SYD139_01517	SYD325_01200
group_845		hypothetical protein			10	10	1	4	13	3366	3366	3366	ERR_01186	1-42_01063	1a_00436	1c_00734	SRR601_02325	SRR602_01747	SRR603_01675	SRR605_00732	SYD139_01516	SYD325_01201
group_896		hypothetical protein			10	10	1	4	207	393	393	393	ERR_01185	1-42_01064	1a_00435	1c_00733	SRR601_02326	SRR602_01748	SRR603_01676	SRR605_00733	SYD139_01515	SYD325_01202
group_938		hypothetical protein			10	10	1	4	366	261	261	261	ERR_01184	1-42_01065	1a_00434	1c_00732	SRR601_02327	SRR602_01749	SRR603_01677	SRR605_00734	SYD139_01514	SYD325_01203
group_861		hypothetical protein			10	10	1	4	71	963	963	963	ERR_01183	1-42_01066	1a_00433	1c_00731	SRR601_02328	SRR602_01750	SRR603_01678	SRR605_00735	SYD139_01513	SYD325_01204
group_860		hypothetical protein			10	10	1	4	70	534	534	534	ERR_01182	1-42_01067	1a_00432	1c_00730	SRR601_02329	SRR602_01751	SRR603_01679	SRR605_00736	SYD139_01512	SYD325_01205
group_869		hypothetical protein			10	10	1	4	115	1761	1761	1761	ERR_01181	1-42_01068	1a_00431	1c_00729	SRR601_02330	SRR602_01752	SRR603_01680	SRR605_00737	SYD139_01511	SYD325_01206
group_954		hypothetical protein			10	10	1	4	412	1083	1083	1083	ERR_01180	1-42_01069	1a_00430	1c_00728	SRR601_02331	SRR602_01753	SRR603_01681	SRR605_00738	SYD139_01510	SYD325_01207
group_859		hypothetical protein			10	10	1	4	69	534	534	534	ERR_01179	1-42_01070	1a_00429	1c_00727	SRR601_02332	SRR602_01754	SRR603_01682	SRR605_00739	SYD139_01509	SYD325_01208
group_886		hypothetical protein			10	10	1	4	178	426	426	426	ERR_01178	1-42_01071	1a_00428	1c_00726	SRR601_02333	SRR602_01755	SRR603_01683	SRR605_00740	SYD139_01508	SYD325_01209
cobT_1	cobT_1	Nicotinate-nucleotide--dimethylbenzimidazole phosphoribosyltransferase			10	10	1	4	428	1056	1056	1056	ERR_01177	1-42_01072	1a_00427	1c_00725	SRR601_02334	SRR602_01756	SRR603_01684	SRR605_00741	SYD139_01507	SYD325_01210
cobU	cobU	Bifunctional adenosylcobalamin biosynthesis protein CobU			10	10	1	4	56	546	546	546	ERR_01176	1-42_01073	1a_00426	1c_00724	SRR601_02335	SRR602_01757	SRR603_01685	SRR605_00742	SYD139_01506	SYD325_01211
cobQ	cobQ	Cobyric acid synthase			10	10	1	4	167	1524	1524	1524	ERR_01175	1-42_01074	1a_00425	1c_00723	SRR601_02336	SRR602_01758	SRR603_01686	SRR605_00743	SYD139_01505	SYD325_01212
cbiO	cbiO	Cobalt import ATP-binding protein CbiO			10	10	1	4	213	825	825	825	ERR_01174	1-42_01075	1a_00424	1c_00722	SRR601_02337	SRR602_01759	SRR603_01687	SRR605_00744	SYD139_01504	SYD325_01213
cbiQ	cbiQ	Cobalt transport protein CbiQ			10	10	1	4	377	678	678	678	ERR_01173	1-42_01076	1a_00423	1c_00721	SRR601_02338	SRR602_01760	SRR603_01688	SRR605_00745	SYD139_01503	SYD325_01214
cbiN	cbiN	Cobalt transport protein CbiN			10	10	1	4	332	282	282	282	ERR_01172	1-42_01077	1a_00422	1c_00720	SRR601_02339	SRR602_01761	SRR603_01689	SRR605_00746	SYD139_01502	SYD325_01215
cbiM	cbiM	Cobalt transport protein CbiM			10	10	1	4	311	738	738	738	ERR_01171	1-42_01078	1a_00421	1c_00719	SRR601_02340	SRR602_01762	SRR603_01690	SRR605_00747	SYD139_01501	SYD325_01216
cbiL	cbiL	Cobalt-precorrin-2 C(20)-methyltransferase			10	10	1	4	346	711	711	711	ERR_01170	1-42_01079	1a_00420	1c_00718	SRR601_02341	SRR602_01763	SRR603_01691	SRR605_00748	SYD139_01500	SYD325_01217
cbiK	cbiK	Sirohydrochlorin cobaltochelatase			10	10	1	4	240	795	795	795	ERR_01169	1-42_01080	1a_00419	1c_00717	SRR601_02342	SRR602_01764	SRR603_01692	SRR605_00749	SYD139_01499	SYD325_01218
cbiJ	cbiJ	Cobalt-precorrin-6A reductase			10	10	1	4	256	786	786	786	ERR_01168	1-42_01081	1a_00418	1c_00716	SRR601_02343	SRR602_01765	SRR603_01693	SRR605_00750	SYD139_01498	SYD325_01219
cbiH	cbiH	putative cobalt-factor III C(17)-methyltransferase			10	10	1	4	325	726	726	726	ERR_01167	1-42_01082	1a_00417	1c_00715	SRR601_02344	SRR602_01766	SRR603_01694	SRR605_00751	SYD139_01497	SYD325_01220
cbiG	cbiG	Cobalt-precorrin-5A hydrolase			10	10	1	4	427	1056	1056	1056	ERR_01166	1-42_01083	1a_00416	1c_00714	SRR601_02345	SRR602_01767	SRR603_01695	SRR605_00752	SYD139_01496	SYD325_01221
cbiF	cbiF	Cobalt-precorrin-4 C(11)-methyltransferase			10	10	1	4	272	774	774	774	ERR_01165	1-42_01084	1a_00415	1c_00713	SRR601_02346	SRR602_01768	SRR603_01696	SRR605_00753	SYD139_01495	SYD325_01222
cbiT	cbiT	Cobalt-precorrin-6B C(15)-methyltransferase (decarboxylating)			10	10	1	4	22	570	570	570	ERR_01164	1-42_01085	1a_00414	1c_00712	SRR601_02347	SRR602_01769	SRR603_01697	SRR605_00754	SYD139_01494	SYD325_01223
cbiE	cbiE	Cobalt-precorrin-7 C(5)-methyltransferase			10	10	1	4	438	606	606	606	ERR_01163	1-42_01086	1a_00413	1c_00711	SRR601_02348	SRR602_01770	SRR603_01698	SRR605_00755	SYD139_01493	SYD325_01224
cbiD	cbiD	Cobalt-precorrin-5B C(1)-methyltransferase			10	10	1	4	379	1140	1140	1140	ERR_01162	1-42_01087	1a_00412	1c_00710	SRR601_02349	SRR602_01771	SRR603_01699	SRR605_00756	SYD139_01492	SYD325_01225
cbiC	cbiC	Cobalt-precorrin-8 methylmutase			10	10	1	4	414	636	636	636	ERR_01161	1-42_01088	1a_00411	1c_00709	SRR601_02350	SRR602_01772	SRR603_01700	SRR605_00757	SYD139_01491	SYD325_01226
cobD_2	cobD_2	Cobalamin biosynthesis protein CobD			10	10	1	4	77	960	960	960	ERR_01160	1-42_01089	1a_00410	1c_00708	SRR601_02351	SRR602_01773	SRR603_01701	SRR605_00758	SYD139_01490	SYD325_01227
cbiA	cbiA	Cobyrinate ac-diamide synthase			10	10	1	4	228	1377	1377	1377	ERR_01159	1-42_01090	1a_00409	1c_00707	SRR601_02352	SRR602_01774	SRR603_01702	SRR605_00759	SYD139_01489	SYD325_01228
rhaS_6	rhaS_6	HTH-type transcriptional activator RhaS			10	10	1	4	128	912	912	912	ERR_01158	1-42_01091	1a_00408	1c_00706	SRR601_02353	SRR602_01775	SRR603_01703	SRR605_00760	SYD139_01488	SYD325_01229
pduF	pduF	Propanediol diffusion facilitator			10	10	1	4	225	810	810	810	ERR_01157	1-42_01092	1a_00407	1c_00705	SRR601_02354	SRR602_01776	SRR603_01704	SRR605_00761	SYD139_01487	SYD325_01230
pduA_2	pduA_2	Propanediol utilization protein PduA			10	10	1	4	329	285	285	285	ERR_01156	1-42_01093	1a_00406	1c_00704	SRR601_02355	SRR602_01430	SRR603_01705	SRR605_00762	SYD139_01486	SYD325_01231
pduB	pduB	Propanediol utilization protein PduB			10	10	1	4	221	813	813	813	ERR_01155	1-42_01094	1a_00405	1c_00703	SRR601_02356	SRR602_01429	SRR603_01706	SRR605_00763	SYD139_01485	SYD325_01232
pduC	pduC	Propanediol dehydratase large subunit			10	10	1	4	135	1665	1665	1665	ERR_01154	1-42_01095	1a_00404	1c_00702	SRR601_02357	SRR602_01428	SRR603_01707	SRR605_00764	SYD139_01484	SYD325_01233
pduD_2	pduD_2	Propanediol dehydratase medium subunit			10	10	1	4	370	690	690	690	ERR_01153	1-42_01096	1a_00403	1c_00701	SRR601_02358	SRR602_01427	SRR603_01708	SRR605_00765	SYD139_01483	SYD325_01234
pduE_2	pduE_2	Propanediol dehydratase small subunit			10	10	1	4	87	525	525	525	ERR_01152	1-42_01097	1a_00402	1c_00700	SRR601_02359	SRR602_01426	SRR603_01709	SRR605_00766	SYD139_01482	SYD325_01235
ddrA_2~~~ddrA_1~~~ddrA_4	ddrA_2;ddrA_1;ddrA_4	Diol dehydratase-reactivating factor alpha subunit			10	12	1.2	4	99	297	1833	1531.5	ERR_01151	1-42_01098	1a_00401;1a_00400;1a_04036	1c_00699	SRR601_02360	SRR602_01425	SRR603_01710	SRR605_00767	SYD139_01481	SYD325_01236
group_911		hypothetical protein			10	10	1	4	260	351	351	351	ERR_01150	1-42_01099	1a_04037	1c_00698	SRR601_02361	SRR602_01424	SRR603_01711	SRR605_00768	SYD139_01480	SYD325_01237
pduA_1	pduA_1	Propanediol utilization protein PduA			10	10	1	4	341	276	276	276	ERR_01149	1-42_01100	1a_04038	1c_00697	SRR601_02362	SRR602_01423	SRR603_01712	SRR605_00769	SYD139_01479	SYD325_01238
group_880		hypothetical protein			10	10	1	4	153	447	447	447	ERR_01148	1-42_01101	1a_04039	1c_00696	SRR601_02363	SRR602_01422	SRR603_01713	SRR605_00770	SYD139_01478	SYD325_01239
pduL_1	pduL_1	Phosphate propanoyltransferase			10	10	1	4	418	633	633	633	ERR_01147	1-42_01102	1a_04040	1c_00695	SRR601_02364	SRR602_01421	SRR603_01714	SRR605_00771	SYD139_01477	SYD325_01240
group_868		hypothetical protein			10	10	1	4	110	492	492	492	ERR_01146	1-42_01103	1a_04041	1c_00694	SRR601_02365	SRR602_01420	SRR603_01715	SRR605_00772	SYD139_01476	SYD325_01241
ccmL	ccmL	Carbon dioxide concentrating mechanism protein CcmL			10	10	1	4	340	276	276	276	ERR_01145	1-42_01104	1a_04042	1c_00693	SRR601_02366	SRR602_01419	SRR603_01716	SRR605_00773	SYD139_01475	SYD325_01242
group_842		hypothetical protein			10	10	1	4	8	1017	1017	1017	ERR_01144	1-42_01105	1a_04043	1c_00692	SRR601_02367	SRR602_01418	SRR603_01717	SRR605_00774	SYD139_01474	SYD325_01243
astD_1	astD_1	N-succinylglutamate 5-semialdehyde dehydrogenase			10	10	1	4	223	1389	1389	1389	ERR_01143	1-42_01106	1a_04044	1c_00691	SRR601_02368	SRR602_01417	SRR603_01718	SRR605_00775	SYD139_01473	SYD325_01244
adhE_2	adhE_2	Aldehyde-alcohol dehydrogenase			10	10	1	4	397	1113	1113	1113	ERR_01142	1-42_01107	1a_04045	1c_00690	SRR601_02369	SRR602_01416	SRR603_01719	SRR605_00776	SYD139_01472	SYD325_01245
rsxC_2	rsxC_2	Electron transport complex subunit RsxC			10	10	1	4	244	1353	1353	1353	ERR_01141	1-42_01108	1a_04046	1c_00689	SRR601_02370	SRR602_01415	SRR603_01720	SRR605_00777	SYD139_01471	SYD325_01246
group_851		hypothetical protein			10	10	1	4	38	555	555	555	ERR_01140	1-42_01109	1a_04047	1c_00688	SRR601_02371	SRR602_01414	SRR603_01721	SRR605_00778	SYD139_01470	SYD325_01247
pduU	pduU	Propanediol utilization protein PduU			10	10	1	4	259	351	351	351	ERR_01139	1-42_01110	1a_04048	1c_00687	SRR601_02372	SRR602_01413	SRR603_01722	SRR605_00779	SYD139_01469	SYD325_01248
pduV	pduV	Propanediol utilization protein PduV			10	10	1	4	159	441	441	441	ERR_01138	1-42_01111	1a_04049	1c_00686	SRR601_02373	SRR602_01412	SRR603_01723	SRR605_00780	SYD139_01468	SYD325_01249
pduW	pduW	putative propionate kinase			10	10	1	4	327	1215	1215	1215	ERR_01137	1-42_01112	1a_04050	1c_00685	SRR601_02374	SRR602_01411	SRR603_01724	SRR605_00781	SYD139_01467	SYD325_01250
pduX	pduX	L-threonine kinase			10	10	1	4	139	903	903	903	ERR_01136	1-42_01113	1a_04051	1c_00684	SRR601_02375	SRR602_01410	SRR603_01725	SRR605_00782	SYD139_01466	SYD325_01251
cobD_1	cobD_1	Threonine-phosphate decarboxylase			10	10	1	4	417	1077	1077	1077	ERR_01135	1-42_01114	1a_04052	1c_00683	SRR601_02376	SRR602_01409	SRR603_01726	SRR605_00783	SYD139_01465	SYD325_01252
amiC_1	amiC_1	N-acetylmuramoyl-L-alanine amidase AmiC			10	10	1	4	306	1254	1254	1254	ERR_01134	1-42_01115	1a_04053	1c_00682	SRR601_02377	SRR602_01408	SRR603_01727	SRR605_00784	SYD139_01464	SYD325_01253
argA	argA	Amino-acid acetyltransferase			10	10	1	4	261	1332	1332	1332	ERR_01133	1-42_01116	1a_04054	1c_00681	SRR601_02378	SRR602_01407	SRR603_01728	SRR605_00785	SYD139_01463	SYD325_01254
group_919		hypothetical protein			10	10	1	4	296	321	321	321	ERR_01132	1-42_01117	1a_04055	1c_00680	SRR601_02379	SRR602_01406	SRR603_01729	SRR605_00786	SYD139_01462	SYD325_01255
recD	recD	RecBCD enzyme subunit RecD			10	10	1	4	105	1845	1845	1845	ERR_01131	1-42_01118	1a_04056	1c_00679	SRR601_02380	SRR602_01405	SRR603_01730	SRR605_00787	SYD139_01461	SYD325_01256
recB	recB	RecBCD enzyme subunit RecB			10	10	1	4	10	3537	3537	3537	ERR_01130	1-42_01119	1a_04057	1c_00678	SRR601_02381	SRR602_01404	SRR603_01731	SRR605_00788	SYD139_01460	SYD325_01257
ptrA	ptrA	Protease 3			10	10	1	4	23	2886	2886	2886	ERR_01129	1-42_01120	1a_04058	1c_00677	SRR601_02382	SRR602_01403	SRR603_01732	SRR605_00789	SYD139_01459	SYD325_01258
recC	recC	RecBCD enzyme subunit RecC			10	10	1	4	12	3378	3378	3378	ERR_01128	1-42_01121	1a_04059	1c_00676	SRR601_02383	SRR602_01402	SRR603_01733	SRR605_00790	SYD139_01458	SYD325_01259
group_918		hypothetical protein			10	10	1	4	294	324	324	324	ERR_01127	1-42_01122	1a_04060	1c_00675	SRR601_02384	SRR602_01401	SRR603_01734	SRR605_00791	SYD139_01457	SYD325_01260
group_892		hypothetical protein			10	10	1	4	193	408	408	408	ERR_01126	1-42_01123	1a_04061	1c_00674	SRR601_02385	SRR602_01400	SRR603_01735	SRR605_00792	SYD139_01456	SYD325_01261
group_849		hypothetical protein			10	10	1	4	31	558	558	558	ERR_01125	1-42_01124	1a_04062	1c_00673	SRR601_02386	SRR602_01399	SRR603_01736	SRR605_00793	SYD139_01455	SYD325_01262
group_854		hypothetical protein			10	10	1	4	46	552	552	552	ERR_01124	1-42_01125	1a_04063	1c_00672	SRR601_02387	SRR602_01398	SRR603_01737	SRR605_00794	SYD139_01454	SYD325_01263
thyA	thyA	Thymidylate synthase			10	10	1	4	239	795	795	795	ERR_01123	1-42_01126	1a_04064	1c_00671	SRR601_02388	SRR602_01397	SRR603_01738	SRR605_00795	SYD139_01453	SYD325_01264
lgt	lgt	Prolipoprotein diacylglyceryl transferase			10	10	1	4	166	876	876	876	ERR_01122	1-42_01127	1a_04065	1c_00670	SRR601_02389	SRR602_01396	SRR603_01739	SRR605_00796	SYD139_01452	SYD325_01265
ptsP	ptsP	Phosphoenolpyruvate-dependent phosphotransferase system			10	10	1	4	63	2247	2247	2247	ERR_01121	1-42_01128	1a_04066	1c_00669	SRR601_02390	SRR602_01395	SRR603_01740	SRR605_00797	SYD139_01451	SYD325_01266
rppH_2	rppH_2	RNA pyrophosphohydrolase			10	10	1	4	78	531	531	531	ERR_01120	1-42_01129	1a_04067	1c_00668	SRR601_02391	SRR602_01394	SRR603_01741	SRR605_00798	SYD139_01450	SYD325_01267
mutH	mutH	DNA mismatch repair protein MutH			10	10	1	4	368	696	696	696	ERR_01119	1-42_01130	1a_04068	1c_00667	SRR601_02392	SRR602_01393	SRR603_01742	SRR605_00799	SYD139_01449	SYD325_01268
group_932		hypothetical protein			10	10	1	4	339	714	714	714	ERR_01118	1-42_01131	1a_04069	1c_00666	SRR601_02393	SRR602_01392	SRR603_01743	SRR605_00800	SYD139_01448	SYD325_01269
ygdR_2	ygdR_2	putative lipoprotein YgdR			10	10	1	4	402	219	219	219	ERR_01117	1-42_01132	1a_04070	1c_00665	SRR601_02394	SRR602_01391	SRR603_01744	SRR605_00801	SYD139_01447	SYD325_01270
tas_1	tas_1	Protein tas			10	10	1	4	441	1041	1041	1041	ERR_01116	1-42_01133	1a_04071	1c_00664	SRR601_02395	SRR602_01390	SRR603_01745	SRR605_00802	SYD139_01446	SYD325_01271
lplT	lplT	Lysophospholipid transporter LplT			10	10	1	4	345	1194	1194	1194	ERR_01115	1-42_01134	1a_04072	1c_00663	SRR601_02396	SRR602_01389	SRR603_01746	SRR605_00803	SYD139_01445	SYD325_01272
aas	aas	Bifunctional protein Aas			10	10	1	4	73	2160	2160	2160	ERR_01114	1-42_01135	1a_04073	1c_00662	SRR601_02397	SRR602_01388	SRR603_01747	SRR605_00804	SYD139_01444	SYD325_01273
galR	galR	HTH-type transcriptional regulator GalR			10	10	1	4	7	1017	1017	1017	ERR_01113	1-42_01136	1a_04074	1c_00661	SRR601_02398	SRR602_01387	SRR603_01748	SRR605_00805	SYD139_01443	SYD325_01274
group_871		hypothetical protein			10	10	1	4	121	480	480	480	ERR_01112	1-42_01137	1a_04075	1c_00660	SRR601_02399	SRR602_01386	SRR603_01749	SRR605_00806	SYD139_01442	SYD325_01275
lldR_3	lldR_3	Putative L-lactate dehydrogenase operon regulatory protein			10	10	1	4	271	774	774	774	ERR_01111	1-42_01138	1a_04076	1c_00659	SRR601_02400	SRR602_01385	SRR603_01750	SRR605_00807	SYD139_01441	SYD325_01276
gmuD_1	gmuD_1	6-phospho-beta-glucosidase GmuD			10	10	1	4	199	1428	1428	1428	ERR_01110	1-42_01139	1a_04077	1c_00658	SRR601_02401	SRR602_01384	SRR603_01751	SRR605_00808	SYD139_01440	SYD325_01277
licC_3	licC_3	Lichenan permease IIC component			10	10	1	4	257	1338	1338	1338	ERR_01109	1-42_01140	1a_04078	1c_00657	SRR601_02402	SRR602_01383	SRR603_01752	SRR605_00809	SYD139_01439	SYD325_01278
ascG_2	ascG_2	HTH-type transcriptional regulator AscG			10	10	1	4	17	1011	1011	1011	ERR_01108	1-42_01141	1a_04079	1c_00656	SRR601_02403	SRR602_01382	SRR603_01753	SRR605_00810	SYD139_01438	SYD325_01279
lysA	lysA	Diaminopimelate decarboxylase			10	10	1	4	302	1263	1263	1263	ERR_01107	1-42_01142	1a_04080	1c_00655	SRR601_02404	SRR602_01381	SRR603_01754	SRR605_00811	SYD139_01437	SYD325_01280
occR	occR	Octopine catabolism/uptake operon regulatory protein OccR			10	10	1	4	109	927	927	927	ERR_01106	1-42_01143	1a_04081	1c_00654	SRR601_02405	SRR602_01380	SRR603_01755	SRR605_00812	SYD139_01436	SYD325_01281
ygeA	ygeA	Putative racemase YgeA			10	10	1	4	338	714	714	714	ERR_01105	1-42_01144	1a_04082	1c_00653	SRR601_02406	SRR602_01379	SRR603_01756	SRR605_00813	SYD139_01435	SYD325_01282
group_916		hypothetical protein			10	10	1	4	289	327	327	327	ERR_01104	1-42_01145	1a_04083	1c_00652	SRR601_02407	SRR602_01378	SRR603_01757	SRR605_00814	SYD139_01434	SYD325_01283
lacF	lacF	Lactose transport system permease protein LacF			10	10	1	4	148	891	891	891	ERR_01103	1-42_01146	1a_04084	1c_00651	SRR601_02408	SRR602_01377	SRR603_01758	SRR605_00815	SYD139_01433	SYD325_01284
araQ	araQ	L-arabinose transport system permease protein AraQ			10	10	1	4	138	903	903	903	ERR_01102	1-42_01147	1a_04085	1c_00650	SRR601_02409	SRR602_01376	SRR603_01759	SRR605_00816	SYD139_01432	SYD325_01285
sugC	sugC	Trehalose import ATP-binding protein SugC			10	10	1	4	387	1128	1128	1128	ERR_01101	1-42_01148	1a_04086	1c_00649	SRR601_02410	SRR602_01375	SRR603_01760	SRR605_00817	SYD139_01431	SYD325_01286
yesO	yesO	Putative ABC transporter substrate-binding protein YesO			10	10	1	4	288	1287	1287	1287	ERR_01100	1-42_01149	1a_04087	1c_00648	SRR601_02411	SRR602_01374	SRR603_01761	SRR605_00818	SYD139_01430	SYD325_01287
group_74		hypothetical protein			10	10	1	1	261	1350	1350	1350	ERR_02404	1-42_01150	1a_00214	1c_02966	SRR601_05093	SRR602_04448	SRR603_00589	SRR605_04141	SYD139_02451	SYD325_02055
group_264		hypothetical protein			10	10	1	1	963	690	690	690	ERR_02403	1-42_01151	1a_00213	1c_02967	SRR601_05094	SRR602_04449	SRR603_00590	SRR605_04140	SYD139_02450	SYD325_02054
group_39		hypothetical protein			10	10	1	1	114	1677	1677	1677	ERR_02402	1-42_01152	1a_00212	1c_02968	SRR601_05095	SRR602_04450	SRR603_00591	SRR605_04139	SYD139_02449	SYD325_02053
hcpA_3	hcpA_3	Major exported protein			10	10	1	1	1172	492	492	492	ERR_02401	1-42_01153	1a_00211	1c_02969	SRR601_05096	SRR602_04451	SRR603_00592	SRR605_04138	SYD139_02448	SYD325_02052
group_593		hypothetical protein			10	10	1	1	1518	165	165	165	ERR_02400	1-42_01154	1a_00210	1c_02970	SRR601_05097	SRR602_04452	SRR603_00593	SRR605_04137	SYD139_02447	SYD325_02051
group_15		hypothetical protein			10	10	1	1	37	2358	2358	2358	ERR_02399	1-42_01155	1a_00209	1c_02971	SRR601_05098	SRR602_04453	SRR603_00594	SRR605_04136	SYD139_02446	SYD325_02050
group_317		hypothetical protein			10	10	1	1	1119	543	543	543	ERR_02398	1-42_01156	1a_00208	1c_02972	SRR601_05099	SRR602_04454	SRR603_00595	SRR605_04135	SYD139_02445	SYD325_02049
group_647		hypothetical protein			10	11	1.1	1	1592	978	2745	2499.82	ERR_02397	1-42_01157	1a_00207	1c_02973	SRR601_05100;SRR601_04590	SRR602_04455	SRR603_00596	SRR605_04134	SYD139_02444	SYD325_02048
group_384		hypothetical protein			10	10	1	1	1225	444	444	444	ERR_02396	1-42_01158	1a_00206	1c_02974	SRR601_04591	SRR602_04456	SRR603_00597	SRR605_04133	SYD139_02443	SYD325_02047
group_499		hypothetical protein			10	10	1	1	1406	270	270	270	0_refound_0	1-42_01159	1a_00205	1c_02975	SRR601_04592	5_refound_58	6_refound_70	7_refound_78	SYD139_02442	SYD325_02046
group_502		hypothetical protein			10	10	1	1	1410	264	264	264	ERR_02395	1-42_01160	1a_00204	1c_02976	SRR601_04593	SRR602_04457	SRR603_00598	SRR605_04132	SYD139_02441	SYD325_02045
group_92		hypothetical protein			10	10	1	1	349	1209	1209	1209	ERR_02394	1-42_01161	1a_00203	1c_02977	SRR601_04594	SRR602_04458	SRR603_00599	SRR605_04131	SYD139_02440	SYD325_02044
group_3		hypothetical protein			10	10	1	1	9	3372	3372	3372	ERR_02393	1-42_01162	1a_00202	1c_02978	SRR601_04595	SRR602_04459	SRR603_00600	SRR605_04130	SYD139_02439	SYD325_02043
group_600		hypothetical protein			10	10	1	1	1525	150	150	150	ERR_02392	1-42_01163	1a_00201	1c_02979	SRR601_04596	SRR602_04460	SRR603_00601	SRR605_04129	SYD139_02438	SYD325_02042
group_618		hypothetical protein			10	10	1	1	1544	108	108	108	ERR_02391	1-42_01164	1a_00200	1c_02980	SRR601_04597	SRR602_04461	SRR603_00602	SRR605_04128	SYD139_02437	SYD325_02041
group_47		hypothetical protein			10	10	1	1	139	1608	1608	1608	ERR_02390	1-42_01165	1a_00199	1c_02981	SRR601_04598	SRR602_04462	SRR603_00603	SRR605_04127	SYD139_02436	SYD325_02040
group_33		hypothetical protein			10	10	1	1	91	1770	1770	1770	ERR_02389	1-42_01166	1a_00198	1c_02982	SRR601_04599	SRR602_04463	SRR603_00604	SRR605_04126	SYD139_02435	SYD325_02039
group_117		hypothetical protein			10	10	1	1	450	1083	1083	1083	ERR_02388	1-42_01167	1a_00197	1c_02983	SRR601_04600	SRR602_04464	SRR603_00605	SRR605_04125	SYD139_02434	SYD325_02038
group_333		hypothetical protein			10	10	1	1	1141	525	525	525	ERR_02387	1-42_01168	1a_00196	1c_02984	SRR601_04601	SRR602_04465	SRR603_00606	SRR605_04124	SYD139_02433	SYD325_02037
group_16		hypothetical protein			10	10	1	1	38	2322	2322	2322	ERR_02386	1-42_01169	1a_00195	1c_02985	SRR601_04602	SRR602_04466	SRR603_00607	SRR605_04123	SYD139_02432	SYD325_02036
group_342		hypothetical protein			10	10	1	1	1157	504	504	504	ERR_02385	1-42_01170	1a_00194	1c_02986	SRR601_04603	SRR602_04467	SRR603_00608	SRR605_04122	SYD139_02431	SYD325_02035
group_442		hypothetical protein			10	10	1	1	1325	345	345	345	ERR_02384	1-42_01171	1a_00193	1c_02987	SRR601_04604	SRR602_04468	SRR603_00609	SRR605_04121	SYD139_02430	SYD325_02034
group_229		hypothetical protein			10	10	1	1	849	771	771	771	ERR_02383	1-42_01172	1a_00192	1c_02988	SRR601_04605	SRR602_04469	SRR603_00610	SRR605_04120	SYD139_02429	SYD325_02033
group_251		hypothetical protein			10	10	1	1	918	723	723	723	ERR_02382	1-42_01173	1a_00191	1c_02989	SRR601_04606	SRR602_04470	SRR603_00611	SRR605_04119	SYD139_02428	SYD325_02032
group_85		hypothetical protein			10	10	1	1	324	1257	1257	1257	ERR_02381	1-42_01174	1a_00190	1c_02990	SRR601_04607	SRR602_04471	SRR603_00612	SRR605_04118	SYD139_02427	SYD325_02031
group_370		hypothetical protein			10	10	1	1	1204	465	465	465	ERR_02380	1-42_01175	1a_00189	1c_02991	4_refound_46	SRR602_04472	6_refound_69	SRR605_04117	SYD139_02426	SYD325_02030
group_192		hypothetical protein			10	10	1	1	717	885	885	885	ERR_02379	1-42_01176	1a_00188	1c_02992	SRR601_04608	SRR602_04473	SRR603_00613	SRR605_04116	SYD139_02425	SYD325_02029
group_309		hypothetical protein			10	10	1	1	1100	558	558	558	ERR_02378	1-42_01177	1a_00187	1c_02993	SRR601_04609	SRR602_04474	SRR603_00614	SRR605_04115	SYD139_02424	SYD325_02028
group_328		hypothetical protein			10	10	1	1	1131	534	534	534	ERR_02377	1-42_01178	1a_00186	1c_02994	SRR601_04610	SRR602_04475	SRR603_00615	SRR605_04114	SYD139_02423	SYD325_02027
yfdC	yfdC	Inner membrane protein YfdC			10	10	1	1	630	930	930	930	ERR_02375	1-42_01180	1a_00184	1c_02996	SRR601_01484	SRR602_00986	SRR603_00663	SRR605_01366	SYD139_02375	SYD325_01979
mlaA	mlaA	putative phospholipid-binding lipoprotein MlaA			10	10	1	1	865	762	762	762	ERR_02374	1-42_01181	1a_00183	1c_02997	SRR601_01485	SRR602_00987	SRR603_00664	SRR605_01365	SYD139_02374	SYD325_01978
fadL	fadL	Long-chain fatty acid transport protein			10	10	1	1	278	1323	1323	1323	ERR_02373	1-42_01182	1a_00182	1c_02998	SRR601_01486	SRR602_00988	SRR603_00665	SRR605_01364	SYD139_02373	SYD325_01977
group_490		hypothetical protein			10	10	1	1	1391	285	285	285	ERR_02372	1-42_01183	1a_00181	1c_02999	SRR601_01487	SRR602_00989	SRR603_00666	SRR605_01363	SYD139_02372	SYD325_01976
fadI	fadI	3-ketoacyl-CoA thiolase FadI			10	10	1	1	284	1311	1311	1311	ERR_02371	1-42_01184	1a_00180	1c_03000	SRR601_01488	SRR602_00990	SRR603_00667	SRR605_01362	SYD139_02371	SYD325_01975
fadJ	fadJ	Fatty acid oxidation complex subunit alpha			10	10	1	1	48	2145	2145	2145	ERR_02370	1-42_01185	1a_00179	1c_03001	SRR601_01489	SRR602_00991	SRR603_00668	SRR605_01361	SYD139_02370	SYD325_01974
sixA	sixA	Phosphohistidine phosphatase SixA			10	10	1	1	1277	387	387	387	ERR_02369	1-42_01186	1a_00178	1c_03002	SRR601_01490	SRR602_00992	SRR603_00669	SRR605_01360	SYD139_02369	SYD325_01973
mutS2	mutS2	Endonuclease MutS2			10	10	1	1	1111	552	552	552	ERR_02368	1-42_01187	1a_00177	1c_03003	SRR601_01491	SRR602_00993	SRR603_00670	SRR605_01359	SYD139_02368	SYD325_01972
prmB	prmB	50S ribosomal protein L3 glutamine methyltransferase			10	10	1	1	624	933	933	933	ERR_02367	1-42_01188	1a_00176	1c_03004	SRR601_01492	SRR602_00994	SRR603_00671	SRR605_01358	SYD139_02367	SYD325_01971
aroC	aroC	Chorismate synthase			10	10	1	1	446	1086	1086	1086	ERR_02366	1-42_01189	1a_00175	1c_03005	SRR601_01493	SRR602_00995	SRR603_00672	SRR605_01357	SYD139_02366	SYD325_01970
mepA	mepA	Penicillin-insensitive murein endopeptidase			10	10	1	1	775	825	825	825	ERR_02365	1-42_01190	1a_00174	1c_03006	SRR601_01494	SRR602_00996	SRR603_00673	SRR605_01356	SYD139_02365	SYD325_01969
yfcA	yfcA	putative membrane transporter protein YfcA			10	10	1	1	788	810	810	810	ERR_02364	1-42_01191	1a_00173	1c_03007	SRR601_01495	SRR602_00997	SRR603_00674	SRR605_01355	SYD139_02364	SYD325_01968
epmC	epmC	Elongation factor P hydroxylase			10	10	1	1	1112	549	549	549	ERR_02363	1-42_01192	1a_00172	1c_03008	SRR601_01496	SRR602_00998	SRR603_00675	SRR605_01354	SYD139_02363	SYD325_01967
group_494		hypothetical protein			10	10	1	1	1396	282	282	282	ERR_02362	1-42_01193	1a_00171	1c_03009	SRR601_01497	SRR602_00999	SRR603_00676	SRR605_01353	SYD139_02362	SYD325_01966
mnmC	mnmC	tRNA 5-methylaminomethyl-2-thiouridine biosynthesis bifunctional protein MnmC			10	10	1	1	63	1989	1989	1989	ERR_02361	1-42_01194	1a_00170	1c_03010	SRR601_01498	SRR602_01000	SRR603_00677	SRR605_01352	SYD139_02361	SYD325_01965
fabB	fabB	3-oxoacyl-[acyl-carrier-protein] synthase 1			10	10	1	1	341	1221	1221	1221	ERR_02360	1-42_01195	1a_00169	1c_03011	SRR601_01499	SRR602_01001	SRR603_00678	SRR605_01351	SYD139_02360	SYD325_01964
yfcJ	yfcJ	putative MFS-type transporter YfcJ			10	10	1	1	377	1176	1176	1176	ERR_02359	1-42_01196	1a_00168	1c_03012	SRR601_01500	SRR602_01002	SRR603_00679	SRR605_01350	SYD139_02359	SYD325_01963
flk	flk	Flagellar regulator flk			10	10	1	1	563	978	978	978	ERR_02358	1-42_01197	1a_00167	1c_03013	SRR601_01501	SRR602_01003	SRR603_00680	SRR605_01349	SYD139_02358	SYD325_01962
pdxB	pdxB	Erythronate-4-phosphate dehydrogenase			10	10	1	1	403	1137	1137	1137	ERR_02357	1-42_01198	1a_00166	1c_03014	SRR601_01502	SRR602_01004	SRR603_00681	SRR605_01348	SYD139_02357	SYD325_01961
usg	usg	USG-1 protein			10	10	1	1	510	1014	1014	1014	ERR_02356	1-42_01199	1a_00165	1c_03015	SRR601_01503	SRR602_01005	SRR603_00682	SRR605_01347	SYD139_02356	SYD325_01960
truA	truA	tRNA pseudouridine synthase A			10	10	1	1	786	813	813	813	ERR_02355	1-42_01200	1a_00164	1c_03016	SRR601_01504	SRR602_01006	SRR603_00683	SRR605_01346	SYD139_02355	SYD325_01959
dedA	dedA	Protein DedA			10	10	1	1	996	660	660	660	ERR_02354	1-42_01201	1a_00163	1c_03017	SRR601_01505	SRR602_01007	SRR603_00684	SRR605_01345	SYD139_02354	SYD325_01958
accD	accD	Acetyl-coenzyme A carboxylase carboxyl transferase subunit beta			10	10	1	1	553	984	984	984	ERR_02353	1-42_01202	1a_00162	1c_03018	SRR601_01506	SRR602_01008	SRR603_00685	SRR605_01344	SYD139_02353	SYD325_01957
folC	folC	Dihydrofolate synthase/folylpolyglutamate synthase			10	10	1	1	312	1269	1269	1269	ERR_02352	1-42_01203	1a_00161	1c_03019	SRR601_01507	SRR602_01009	SRR603_00686	SRR605_01343	SYD139_02352	SYD325_01956
dedD	dedD	Cell division protein DedD			10	10	1	1	962	690	690	690	ERR_02351	1-42_01204	1a_00160	1c_03020	SRR601_01508	SRR602_01010	SRR603_00687	SRR605_01342	SYD139_02351	SYD325_01955
cvpA	cvpA	Colicin V production protein			10	10	1	1	1175	489	489	489	ERR_02350	1-42_01205	1a_00159	1c_03021	SRR601_01509	SRR602_01011	SRR603_00688	SRR605_01341	SYD139_02350	SYD325_01954
purF	purF	Amidophosphoribosyltransferase			10	10	1	1	168	1518	1518	1518	ERR_02349	1-42_01206	1a_00158	1c_03022	SRR601_01510	SRR602_01012	SRR603_00689	SRR605_01340	SYD139_02349	SYD325_01953
ubiX	ubiX	Flavin prenyltransferase UbiX			10	10	1	1	1091	570	570	570	ERR_02348	1-42_01207	1a_00157	1c_03023	SRR601_01511	SRR602_01013	SRR603_00690	SRR605_01339	SYD139_02348	SYD325_01952
argT	argT	Lysine/arginine/ornithine-binding periplasmic protein			10	10	1	1	830	783	783	783	ERR_02347	1-42_01208	1a_00156	1c_03024	SRR601_01512	SRR602_01014	SRR603_00691	SRR605_01338	SYD139_02347	SYD325_01951
hisJ_1	hisJ_1	Histidine-binding periplasmic protein			10	10	1	1	829	783	783	783	ERR_02346	1-42_01209	1a_00155	1c_03025	SRR601_01513	SRR602_01015	SRR603_00692	SRR605_01337	SYD139_02346	SYD325_01950
hisQ_1	hisQ_1	Histidine transport system permease protein HisQ			10	10	1	1	967	687	687	687	ERR_02345	1-42_01210	1a_00154	1c_03026	SRR601_01514	SRR602_01016	SRR603_00693	SRR605_01336	SYD139_02345	SYD325_01949
hisM	hisM	Histidine transport system permease protein HisM			10	10	1	1	930	717	717	717	ERR_02344	1-42_01211	1a_00153	1c_03027	SRR601_01515	SRR602_01017	SRR603_00694	SRR605_01335	SYD139_02344	SYD325_01948
hisP	hisP	Histidine transport ATP-binding protein HisP			10	10	1	1	843	774	774	774	ERR_02343	1-42_01212	1a_00152	1c_03028	SRR601_01516	SRR602_01018	SRR603_00695	SRR605_01334	SYD139_02343	SYD325_01947
group_332		hypothetical protein			10	10	1	1	1140	528	528	528	ERR_02342	1-42_01213	1a_00151	1c_03029	SRR601_01517	SRR602_01019	SRR603_00696	SRR605_01333	SYD139_02342	SYD325_01946
group_188		Epimerase family protein			10	10	1	1	702	894	894	894	ERR_02341	1-42_01214	1a_00150	1c_03030	SRR601_01518	SRR602_01020	SRR603_00697	SRR605_01332	SYD139_02341	SYD325_01945
folX	folX	Dihydroneopterin triphosphate 2'-epimerase			10	10	1	1	1306	363	363	363	ERR_02340	1-42_01215	1a_00149	1c_03031	SRR601_01519	SRR602_01021	SRR603_00698	SRR605_01331	SYD139_02340	SYD325_01944
yfcG	yfcG	Disulfide-bond oxidoreductase YfcG			10	10	1	1	1033	630	630	630	ERR_02339	1-42_01216	1a_00148	1c_03032	SRR601_01520	SRR602_01022	SRR603_00699	SRR605_01330	SYD139_02339	SYD325_01943
yfcF	yfcF	Glutathione S-transferase YfcF			10	10	1	1	1022	639	639	639	ERR_02338	1-42_01217	1a_00147	1c_03033	SRR601_01521	SRR602_01023	SRR603_00700	SRR605_01329	SYD139_02338	SYD325_01942
yfcE	yfcE	Phosphodiesterase YfcE			10	10	1	1	1110	552	552	552	ERR_02337	1-42_01218	1a_00146	1c_03034	SRR601_01522	SRR602_01024	SRR603_00701	SRR605_01328	SYD139_02337	SYD325_01941
yfcD	yfcD	putative Nudix hydrolase YfcD			10	10	1	1	1109	552	552	552	ERR_02336	1-42_01219	1a_00145	1c_03035	SRR601_01523	SRR602_01025	SRR603_00702	SRR605_01327	SYD139_02336	SYD325_01940
pta	pta	Phosphate acetyltransferase			10	10	1	1	47	2148	2148	2148	ERR_02335	1-42_01220	1a_00144	1c_03036	SRR601_01524	SRR602_01026	SRR603_00703	SRR605_01326	SYD139_02335	SYD325_01939
ackA	ackA	Acetate kinase			10	10	1	1	355	1203	1203	1203	ERR_02334	1-42_01221	1a_00143	1c_03037	SRR601_01525	SRR602_01027	SRR603_00704	SRR605_01325	SYD139_02334	SYD325_01938
group_378		hypothetical protein			10	10	1	1	1215	456	456	456	ERR_02333	1-42_01222	1a_00142	1c_03038	SRR601_01526	SRR602_01028	SRR603_00705	SRR605_01324	SYD139_02333	SYD325_01937
group_346		hypothetical protein			10	10	1	1	1167	495	495	495	ERR_02332	1-42_01223	1a_00141	1c_03039	SRR601_01527	SRR602_01029	SRR603_00706	SRR605_01323	SYD139_02332	SYD325_01936
hxpA	hxpA	Hexitol phosphatase A			10	10	1	1	995	660	660	660	ERR_02331	1-42_01224	1a_00140	1c_03040	SRR601_01528	SRR602_01030	SRR603_00707	SRR605_01322	SYD139_02331	SYD325_01935
group_27		hypothetical protein			10	10	1	1	79	1833	1833	1833	ERR_02330	1-42_01225	1a_00139	1c_03041	SRR601_01529	SRR602_01031	SRR603_00708	SRR605_01321	SYD139_02330	SYD325_01934
yfbR	yfbR	5'-deoxynucleotidase YfbR			10	10	1	1	1059	600	600	600	ERR_02329	1-42_01226	1a_00138	1c_03042	SRR601_01530	SRR602_01032	SRR603_00709	SRR605_01320	SYD139_02329	SYD325_01933
alaA	alaA	Glutamate-pyruvate aminotransferase AlaA			10	10	1	1	344	1218	1218	1218	ERR_02328	1-42_01227	1a_00137	1c_03043	SRR601_01531	SRR602_01033	SRR603_00710	SRR605_01319	SYD139_02328	SYD325_01932
cmpR_2	cmpR_2	HTH-type transcriptional activator CmpR			10	10	1	1	637	927	927	927	ERR_02327	1-42_01228	1a_00136	1c_03044	SRR601_01532	SRR602_01034	SRR603_00711	SRR605_01318	SYD139_02327	SYD325_01931
ndhC	ndhC	NAD(P)H-quinone oxidoreductase subunit 3 chloroplastic			10	10	1	1	1311	360	360	360	ERR_02326	1-42_01229	1a_00135	1c_03045	SRR601_01533	SRR602_01035	SRR603_00712	SRR605_01317	SYD139_02326	SYD325_01930
nuoB	nuoB	NADH-quinone oxidoreductase subunit B			10	10	1	1	978	675	675	675	ERR_02325	1-42_01230	1a_00134	1c_03046	SRR601_01534	SRR602_01036	SRR603_00713	SRR605_01316	SYD139_02325	SYD325_01929
nuoC	nuoC	NADH-quinone oxidoreductase subunit C/D			10	10	1	1	83	1809	1809	1809	ERR_02324	1-42_01231	1a_00133	1c_03047	SRR601_01535	SRR602_01037	SRR603_00714	SRR605_01315	SYD139_02324	SYD325_01928
nuoE	nuoE	NADH-quinone oxidoreductase subunit E			10	10	1	1	1160	501	501	501	ERR_02323	1-42_01232	1a_00132	1c_03048	SRR601_01536	SRR602_01038	SRR603_00715	SRR605_01314	SYD139_02323	SYD325_01927
nuoF	nuoF	NADH-quinone oxidoreductase subunit F			10	10	1	1	271	1338	1338	1338	ERR_02322	1-42_01233	1a_00131	1c_03049	SRR601_01537	SRR602_01039	SRR603_00716	SRR605_01313	SYD139_02322	SYD325_01926
nuoG	nuoG	NADH-quinone oxidoreductase subunit G			10	10	1	1	22	2727	2727	2727	ERR_02321	1-42_01234	1a_00130	1c_03050	SRR601_01538	SRR602_01040	SRR603_00717	SRR605_01312	SYD139_02321	SYD325_01925
nuoH	nuoH	NADH-quinone oxidoreductase subunit H			10	10	1	1	562	978	978	978	ERR_02320	1-42_01235	1a_00129	1c_03051	SRR601_01539	SRR602_01041	SRR603_00718	SRR605_01311	SYD139_02320	SYD325_01924
nuoI	nuoI	NADH-quinone oxidoreductase subunit I			10	10	1	1	1118	543	543	543	ERR_02319	1-42_01236	1a_00128	1c_03052	SRR601_01540	SRR602_01042	SRR603_00719	SRR605_01310	SYD139_02319	SYD325_01923
nuoJ	nuoJ	NADH-quinone oxidoreductase subunit J			10	10	1	1	1106	555	555	555	ERR_02318	1-42_01237	1a_00127	1c_03053	SRR601_01541	SRR602_01043	SRR603_00720	SRR605_01309	SYD139_02318	SYD325_01922
nuoK	nuoK	NADH-quinone oxidoreductase subunit K			10	10	1	1	1370	303	303	303	ERR_02317	1-42_01238	1a_00126	1c_03054	SRR601_01542	SRR602_01044	SRR603_00721	SRR605_01308	SYD139_02317	SYD325_01921
nuoL	nuoL	NADH-quinone oxidoreductase subunit L			10	10	1	1	78	1842	1842	1842	ERR_02316	1-42_01239	1a_00125	1c_03055	SRR601_01543	SRR602_01045	SRR603_00722	SRR605_01307	SYD139_02316	SYD325_01920
nuoM	nuoM	NADH-quinone oxidoreductase subunit M			10	10	1	1	164	1530	1530	1530	ERR_02315	1-42_01240	1a_00124	1c_03056	SRR601_01544	SRR602_01046	SRR603_00723	SRR605_01306	SYD139_02315	SYD325_01919
nuoN	nuoN	NADH-quinone oxidoreductase subunit N			10	10	1	1	189	1458	1458	1458	ERR_02314	1-42_01241	1a_00123	1c_03057	SRR601_01545	SRR602_01047	SRR603_00724	SRR605_01305	SYD139_02314	SYD325_01918
rbn_1	rbn_1	Ribonuclease BN			10	10	1	1	649	921	921	921	ERR_02313	1-42_01242	1a_00122	1c_03058	SRR601_01546	SRR602_01048	SRR603_00725	SRR605_01304	SYD139_02313	SYD325_01917
group_373		hypothetical protein			10	10	1	1	1208	462	462	462	ERR_02312	1-42_01243	1a_00121	1c_03059	SRR601_01547	SRR602_01049	SRR603_00726	SRR605_01303	SYD139_02312	SYD325_01916
menF	menF	Isochorismate synthase MenF			10	10	1	1	297	1290	1290	1290	ERR_02311	1-42_01244	1a_00120	1c_03060	SRR601_01548	SRR602_01050	SRR603_00727	SRR605_01302	SYD139_02311	SYD325_01915
menD	menD	2-succinyl-5-enolpyruvyl-6-hydroxy-3-cyclohexene-1-carboxylate synthase			10	10	1	1	115	1671	1671	1671	ERR_02310	1-42_01245	1a_00119	1c_03061	SRR601_01549	SRR602_01051	SRR603_00728	SRR605_01301	SYD139_02310	SYD325_01914
menH_3	menH_3	2-succinyl-6-hydroxy-24-cyclohexadiene-1-carboxylate synthase			10	10	1	1	867	759	759	759	ERR_02309	1-42_01246	1a_00118	1c_03062	SRR601_01550	SRR602_01052	SRR603_00729	SRR605_01300	SYD139_02309	SYD325_01913
menB	menB	14-dihydroxy-2-naphthoyl-CoA synthase			10	10	1	1	746	858	858	858	ERR_02308	1-42_01247	1a_00117	1c_03063	SRR601_01551	SRR602_01053	SRR603_00730	SRR605_01299	SYD139_02308	SYD325_01912
menC	menC	o-succinylbenzoate synthase			10	10	1	1	576	966	966	966	ERR_02307	1-42_01248	1a_00116	1c_03064	SRR601_01552	SRR602_01054	SRR603_00731	SRR605_01298	SYD139_02307	SYD325_01911
menE	menE	2-succinylbenzoate--CoA ligase			10	10	1	1	244	1377	1377	1377	ERR_02306	1-42_01249	1a_00115	1c_03065	SRR601_01553	SRR602_01055	SRR603_00732	SRR605_01297	SYD139_02306	SYD325_01910
nudI	nudI	Nucleoside triphosphatase NudI			10	10	1	1	1249	426	426	426	ERR_02305	1-42_01250	1a_00114	1c_03066	SRR601_01554	SRR602_01056	SRR603_00733	SRR605_01296	SYD139_02305	SYD325_01909
group_162		ISNCY family transposase ISRor2			10	10	1	1	611	942	942	942	ERR_02304	1-42_01251	1a_00113	1c_03067	SRR601_01555	SRR602_01057	SRR603_00734	SRR605_01295	SYD139_02304	SYD325_01908
group_316		hypothetical protein			10	10	1	1	1117	543	543	543	ERR_02303	1-42_01252	1a_00112	1c_03068	SRR601_01556	SRR602_01058	SRR603_00735	SRR605_01294	SYD139_02303	SYD325_01907
pncC_2	pncC_2	Nicotinamide-nucleotide amidohydrolase PncC			10	10	1	1	363	1197	1197	1197	ERR_02302	1-42_01253	1a_00111	1c_03069	SRR601_01557	SRR602_01059	SRR603_00736	SRR605_01293	SYD139_02302	SYD325_01906
rhmR	rhmR	putative HTH-type transcriptional regulator RhmR			10	10	1	1	822	786	786	786	ERR_02301	1-42_01254	1a_00110	1c_03070	SRR601_01558	SRR602_01060	SRR603_00737	SRR605_01292	SYD139_02301	SYD325_01905
rhmD	rhmD	L-rhamnonate dehydratase			10	10	1	1	352	1206	1206	1206	ERR_02300	1-42_01255	1a_00109	1c_03071	SRR601_01559	SRR602_01061	SRR603_00738	SRR605_01291	SYD139_02300	SYD325_01904
rhmT	rhmT	Inner membrane transport protein RhmT			10	10	1	1	296	1293	1293	1293	ERR_02299	1-42_01256	1a_00108	1c_03072	SRR601_01560	SRR602_01062	SRR603_00739	SRR605_01290	SYD139_02299	SYD325_01903
rhmA	rhmA	2-keto-3-deoxy-L-rhamnonate aldolase			10	10	1	1	796	804	804	804	ERR_02298	1-42_01257	1a_00107	1c_03073	SRR601_01561	SRR602_01063	SRR603_00740	SRR605_01289	SYD139_02298	SYD325_01902
glpC	glpC	Anaerobic glycerol-3-phosphate dehydrogenase subunit C			10	10	1	1	373	1179	1179	1179	ERR_02297	1-42_01258	1a_00106	1c_03074	SRR601_01562	SRR602_01064	SRR603_00741	SRR605_01288	SYD139_02297	SYD325_01901
glpB	glpB	Anaerobic glycerol-3-phosphate dehydrogenase subunit B			10	10	1	1	320	1260	1260	1260	ERR_02296	1-42_01259	1a_00105	1c_03075	SRR601_01563	SRR602_01065	SRR603_00742	SRR605_01287	SYD139_02296	SYD325_01900
glpA	glpA	Anaerobic glycerol-3-phosphate dehydrogenase subunit A			10	10	1	1	132	1623	1623	1623	ERR_02295	1-42_01260	1a_00104	1c_03076	SRR601_01564	SRR602_01066	SRR603_00743	SRR605_01286	SYD139_02295	SYD325_01899
glpT_1	glpT_1	Glycerol-3-phosphate transporter			10	10	1	1	262	1347	1347	1347	ERR_02294	1-42_01261	1a_00103	1c_03077	SRR601_01565	SRR602_01067	SRR603_00744	SRR605_01285	SYD139_02294	SYD325_01898
glpQ	glpQ	Glycerophosphodiester phosphodiesterase periplasmic			10	10	1	1	459	1071	1071	1071	ERR_02293	1-42_01262	1a_00102	1c_03078	SRR601_01566	SRR602_01068	SRR603_00745	SRR605_01284	SYD139_02293	SYD325_01897
group_515		hypothetical protein			10	10	1	1	1423	255	255	255	ERR_02292	1-42_01263	1a_00101	1c_01690	SRR601_01567	SRR602_01069	SRR603_00746	SRR605_01283	SYD139_02292	SYD325_01896
nrdB	nrdB	Ribonucleoside-diphosphate reductase 1 subunit beta			10	10	1	1	407	1131	1131	1131	ERR_02291	1-42_01264	1a_00100	1c_01691	SRR601_01568	SRR602_01070	SRR603_00747	SRR605_01282	SYD139_02291	SYD325_01895
nrdA	nrdA	Ribonucleoside-diphosphate reductase 1 subunit alpha			10	10	1	1	42	2286	2286	2286	ERR_02290	1-42_01265	1a_00099	1c_01692	SRR601_01569	SRR602_01071	SRR603_00748	SRR605_01281	SYD139_02290	SYD325_01894
ubiG	ubiG	Ubiquinone biosynthesis O-methyltransferase			10	10	1	1	911	729	729	729	ERR_02289	1-42_01266	1a_00098	1c_01693	SRR601_01570	SRR602_01072	SRR603_00749	SRR605_01280	SYD139_02289	SYD325_01893
gyrA	gyrA	DNA gyrase subunit A			10	10	1	1	27	2634	2634	2634	ERR_02288	1-42_01267	1a_00097	1c_01694	SRR601_01571	SRR602_01073	SRR603_00750	SRR605_01279	SYD139_02288	SYD325_01892
rcsC_2	rcsC_2	Sensor histidine kinase RcsC			10	10	1	1	19	2841	2841	2841	ERR_02287	1-42_01268	1a_00096	1c_01695	SRR601_01572	SRR602_01074	SRR603_00751	SRR605_01278	SYD139_02287	SYD325_01891
rcsB	rcsB	Transcriptional regulatory protein RcsB			10	10	1	1	1012	651	651	651	ERR_02286	1-42_01269	1a_00095	1c_01696	SRR601_01573	SRR602_01075	SRR603_00752	SRR605_01277	SYD139_02286	SYD325_01890
rcsD	rcsD	Phosphotransferase RcsD			10	10	1	1	24	2658	2658	2658	ERR_02285	1-42_01270	1a_00094	1c_01697	SRR601_01574	SRR602_01076	SRR603_00753	SRR605_01276	SYD139_02285	SYD325_01889
ompC	ompC	Outer membrane protein C			10	10	1	1	413	1119	1119	1119	ERR_02284	1-42_01271	1a_00093	1c_01698	SRR601_01575	SRR602_01077	SRR603_00754	SRR605_01275	SYD139_02284	SYD325_01888
apbE_1	apbE_1	FAD:protein FMN transferase			10	10	1	1	477	1053	1053	1053	ERR_02283	1-42_01272	1a_00092	1c_01699	SRR601_01576	SRR602_01078	SRR603_00755	SRR605_01274	SYD139_02283	SYD325_01887
ada_2	ada_2	Bifunctional transcriptional activator/DNA repair enzyme Ada			10	10	1	1	464	1065	1065	1065	ERR_02282	1-42_01273	1a_00091	1c_01700	SRR601_01577	SRR602_01079	SRR603_00756	SRR605_01273	SYD139_02282	SYD325_01886
alkB	alkB	Alpha-ketoglutarate-dependent dioxygenase AlkB			10	10	1	1	1008	654	654	654	ERR_02281	1-42_01274	1a_00090	1c_01701	SRR601_01578	SRR602_01080	SRR603_00757	SRR605_01272	SYD139_02281	SYD325_01885
yojI	yojI	ABC transporter ATP-binding/permease protein YojI			10	10	1	1	127	1644	1644	1644	ERR_02280	1-42_01275	1a_00089	1c_01702	SRR601_01579	SRR602_01081	SRR603_00758	SRR605_01271	SYD139_02280	SYD325_01884
group_61		Magnesium transporter MgtE			10	10	1	1	202	1437	1437	1437	ERR_02279	1-42_01276	1a_00088	1c_01703	SRR601_01580	SRR602_01082	SRR603_00759	SRR605_01270	SYD139_02279	SYD325_01883
group_86		hypothetical protein			10	10	1	1	331	1239	1239	1239	ERR_02278	1-42_01277	1a_00087	1c_01704	SRR601_01581	SRR602_01083	SRR603_00760	SRR605_01269	SYD139_02278	SYD325_01882
mqo_1~~~mqo_2	mqo_1;mqo_2	Malate:quinone oxidoreductase			10	10	1	1	1589	1524	1635	1623.9	ERR_01814	1-42_01278	1a_00086	1c_01705	SRR601_01582	SRR602_01084	SRR603_00761	SRR605_01268	SYD139_02277	SYD325_01881
eco	eco	Ecotin			10	10	1	1	1171	492	492	492	ERR_01813	1-42_01279	1a_00085	1c_01706	SRR601_01583	SRR602_01085	SRR603_00762	SRR605_01267	SYD139_02276	SYD325_01880
group_101		Putative transport protein			10	10	1	1	421	1110	1110	1110	ERR_01812	1-42_01280	1a_00084	1c_01707	SRR601_01584	SRR602_01086	SRR603_00763	SRR605_01266	SYD139_02275	SYD325_01879
yejM	yejM	Inner membrane protein YejM			10	10	1	1	93	1761	1761	1761	ERR_01810	1-42_01282	1a_00082	1c_01709	SRR601_01586	SRR602_01088	SRR603_00765	SRR605_01264	SYD139_02273	SYD325_01877
group_630		hypothetical protein			10	10	1	1	1557	228	264	260.4	ERR_01809	1-42_01283	1a_00081	1c_01710	SRR601_01587	SRR602_01089	SRR603_00766	SRR605_01263	SYD139_02272	SYD325_01876
yejK	yejK	Nucleoid-associated protein YejK			10	10	1	1	519	1008	1008	1008	ERR_01808	1-42_01284	1a_00080	1c_01711	SRR601_01588	SRR602_01090	SRR603_00767	SRR605_01262	SYD139_02271	SYD325_01875
glcR_1	glcR_1	HTH-type transcriptional repressor GlcR			10	10	1	1	861	762	762	762	ERR_01807	1-42_01285	1a_00079	1c_01712	SRR601_01589	SRR602_01091	SRR603_00768	SRR605_01261	SYD139_02270	SYD325_01874
nudK_1	nudK_1	GDP-mannose pyrophosphatase NudK			10	10	1	1	1064	597	597	597	ERR_01806	1-42_01286	1a_00078	1c_01713	SRR601_01590	SRR602_01092	SRR603_00769	SRR605_01260	SYD139_02269	SYD325_01873
group_80		hypothetical protein			10	10	1	1	298	1287	1287	1287	ERR_01805	1-42_01287	1a_00077	1c_01714	SRR601_01591	SRR602_01093	SRR603_00770	SRR605_01259	SYD139_02268	SYD325_01872
group_190		hypothetical protein			10	10	1	1	707	888	888	888	ERR_01804	1-42_01288	1a_00076	1c_01715	SRR601_01592	SRR602_01094	SRR603_00771	SRR605_01258	SYD139_02267	SYD325_01871
rplY	rplY	50S ribosomal protein L25			10	10	1	1	1390	285	285	285	ERR_01803	1-42_01289	1a_00075	1c_01716	SRR601_01593	SRR602_01095	SRR603_00772	SRR605_01257	SYD139_02266	SYD325_01870
radD	radD	Putative DNA repair helicase RadD			10	10	1	1	94	1758	1758	1758	ERR_01802	1-42_01290	1a_00074	1c_01717	SRR601_01594	SRR602_01096	SRR603_00773	SRR605_01256	SYD139_02265	SYD325_01869
rsuA	rsuA	Ribosomal small subunit pseudouridine synthase A			10	10	1	1	924	720	720	720	ERR_01801	1-42_01291	1a_00073	1c_01718	SRR601_01595	SRR602_01097	SRR603_00774	SRR605_01255	SYD139_02264	SYD325_01868
bcr_2	bcr_2	Bicyclomycin resistance protein			10	10	1	1	361	1197	1197	1197	ERR_01800	1-42_01292	1a_00072	1c_01719	SRR601_01596	SRR602_01098	SRR603_00775	SRR605_01254	SYD139_02263	SYD325_01867
yejG	yejG	putative protein YejG			10	10	1	1	1324	345	345	345	ERR_01799	1-42_01293	1a_00071	1c_01720	SRR601_01597	SRR602_01099	SRR603_00776	SRR605_01253	SYD139_02262	SYD325_01866
yejF	yejF	putative ABC transporter ATP-binding protein YejF			10	10	1	1	145	1590	1590	1590	ERR_01798	1-42_01294	1a_00070	1c_01721	SRR601_01598	SRR602_01100	SRR603_00777	SRR605_01252	SYD139_02261	SYD325_01865
yejE	yejE	Inner membrane ABC transporter permease protein YejE			10	10	1	1	496	1026	1026	1026	ERR_01797	1-42_01295	1a_00069	1c_01722	SRR601_01599	SRR602_01101	SRR603_00778	SRR605_01251	SYD139_02260	SYD325_01864
yejB	yejB	Inner membrane ABC transporter permease protein YejB			10	10	1	1	437	1095	1095	1095	ERR_01796	1-42_01296	1a_00068	1c_01723	SRR601_01600	SRR602_01102	SRR603_00779	SRR605_01250	SYD139_02259	SYD325_01863
group_28		hypothetical protein			10	10	1	1	84	1806	1806	1806	ERR_01795	1-42_01297	1a_00067	1c_01724	SRR601_01601	SRR602_01103	SRR603_00780	SRR605_01249	SYD139_02258	SYD325_01862
pdeN	pdeN	putative cyclic di-GMP phosphodiesterase PdeN			10	10	1	1	154	1563	1563	1563	ERR_01794	1-42_01298	1a_00066	1c_01725	SRR601_01602	SRR602_01104	SRR603_00781	SRR605_01248	SYD139_02257	SYD325_01861
mepS_2	mepS_2	Murein DD-endopeptidase MepS/Murein LD-carboxypeptidase			10	10	1	1	1090	570	570	570	ERR_01793	1-42_01299	1a_00065	1c_01726	SRR601_01603	SRR602_01105	SRR603_00782	SRR605_01247	SYD139_02256	SYD325_01860
lpxT	lpxT	Lipid A 1-diphosphate synthase			10	10	1	1	942	708	708	708	ERR_01792	1-42_01300	1a_00064	1c_01727	SRR601_01604	SRR602_01106	SRR603_00783	SRR605_01246	SYD139_02255	SYD325_01859
yeiR	yeiR	Zinc-binding GTPase YeiR			10	10	1	1	561	978	978	978	ERR_01791	1-42_01301	1a_00063	1c_01728	SRR601_01605	SRR602_01107	SRR603_00784	SRR605_01245	SYD139_02254	SYD325_01858
por_1	por_1	Polyol:NADP oxidoreductase			10	10	1	1	185	1467	1467	1467	ERR_01790	1-42_01302	1a_00062	1c_01729	SRR601_01606	SRR602_01108	SRR603_00785	SRR605_01244	SYD139_02253	SYD325_01857
uxuA_2	uxuA_2	Mannonate dehydratase			10	10	1	1	364	1191	1191	1191	ERR_01789	1-42_01303	1a_00061	1c_01730	SRR601_01607	SRR602_01109	SRR603_00786	SRR605_01243	SYD139_02252	SYD325_01856
yeiP	yeiP	Elongation factor P-like protein			10	10	1	1	1087	573	573	573	ERR_01788	1-42_01304	1a_00060	1c_01731	SRR601_01608	SRR602_01110	SRR603_00787	SRR605_01242	SYD139_02251	SYD325_01855
group_226		hypothetical protein			10	10	1	1	835	780	780	780	ERR_01787	1-42_01305	1a_00059	1c_01732	SRR601_01609	SRR602_01111	SRR603_00788	SRR605_01241	SYD139_02250	SYD325_01854
setB	setB	Sugar efflux transporter B			10	10	1	1	371	1182	1182	1182	ERR_01786	1-42_01306	1a_00058	1c_01733	SRR601_01610	SRR602_03534	SRR603_00789	SRR605_01240	SYD139_02249	SYD325_01853
fruB_1	fruB_1	Multiphosphoryl transfer protein			10	10	1	1	406	1131	1131	1131	ERR_01785	1-42_01307	1a_00057	1c_01734	SRR601_01611	SRR602_03535	SRR603_00790	SRR605_01239	SYD139_02248	SYD325_01852
lacC_2	lacC_2	Tagatose-6-phosphate kinase			10	10	1	1	613	939	939	939	ERR_01784	1-42_01308	1a_00056	1c_01735	SRR601_01612	SRR602_03536	SRR603_00791	SRR605_01238	SYD139_02247	SYD325_01851
fruA_2	fruA_2	PTS system fructose-specific EIIB'BC component			10	10	1	1	111	1695	1695	1695	ERR_01783	1-42_01309	1a_00055	1c_01736	SRR601_01613	SRR602_03537	SRR603_00792	SRR605_01237	SYD139_02246	SYD325_01850
nfo	nfo	Endonuclease 4			10	10	1	1	748	855	855	855	ERR_01782	1-42_01310	1a_00054	1c_01737	SRR601_01614	SRR602_03538	SRR603_00793	SRR605_01236	SYD139_02245	SYD325_01849
group_124		hypothetical protein			10	10	1	1	478	1050	1050	1050	ERR_01781	1-42_01311	1a_00053	1c_01738	SRR601_01615	SRR602_03539	SRR603_00794	SRR605_01235	SYD139_02244	SYD325_01848
cmpR_1	cmpR_1	HTH-type transcriptional activator CmpR			10	10	1	1	740	867	867	867	ERR_01780	1-42_01312	1a_00052	1c_01739	SRR601_01616	SRR602_03540	SRR603_00795	SRR605_01234	SYD139_02243	SYD325_01847
lysP	lysP	Lysine-specific permease			10	10	1	1	184	1470	1470	1470	ERR_01779	1-42_01313	1a_00051	1c_01740	SRR601_01617	SRR602_03541	SRR603_00796	SRR605_01233	SYD139_02242	SYD325_01846
cirA	cirA	Colicin I receptor			10	10	1	1	64	1974	1974	1974	ERR_01778	1-42_01314	1a_00050	1c_01741	SRR601_01618	SRR602_03542	SRR603_00797	SRR605_01232	SYD139_02241	SYD325_01845
yeiG	yeiG	S-formylglutathione hydrolase YeiG			10	10	1	1	770	834	834	834	ERR_01777	1-42_01315	1a_00049	1c_01742	SRR601_01619	SRR602_03543	SRR603_00798	SRR605_01231	SYD139_02240	SYD325_01844
folE	folE	GTP cyclohydrolase 1			10	10	1	1	982	669	669	669	ERR_01776	1-42_01316	1a_00048	1c_01743	SRR601_01620	SRR602_03544	SRR603_00799	SRR605_01230	SYD139_02239	SYD325_01843
group_98		hypothetical protein			10	10	1	1	389	1158	1158	1158	ERR_01775	1-42_01317	1a_00047	1c_01744	SRR601_01621	SRR602_03545	SRR603_00800	SRR605_01229	SYD139_02238	SYD325_01842
galS	galS	HTH-type transcriptional regulator GalS			10	10	1	1	499	1023	1023	1023	ERR_01774	1-42_01318	1a_00046	1c_01745	SRR601_01622	SRR602_03546	SRR603_00801	SRR605_01228	SYD139_02237	SYD325_01841
mglB	mglB	D-galactose-binding periplasmic protein			10	10	1	1	530	999	999	999	ERR_01773	1-42_01319	1a_00045	1c_01746	SRR601_01623	SRR602_03547	SRR603_00802	SRR605_01227	SYD139_02236	SYD325_01840
mglA_1	mglA_1	Galactose/methyl galactoside import ATP-binding protein MglA			10	10	1	1	167	1521	1521	1521	ERR_01772	1-42_01320	1a_00044	1c_01747	SRR601_01624	SRR602_03548	SRR603_00803	SRR605_01226	SYD139_02235	SYD325_01839
mglC	mglC	Galactoside transport system permease protein MglC			10	10	1	1	514	1011	1011	1011	ERR_01771	1-42_01321	1a_00043	1c_01748	SRR601_01625	SRR602_03549	SRR603_00804	SRR605_01225	SYD139_02234	SYD325_01838
group_253		hypothetical protein			10	10	1	1	928	717	717	717	ERR_01770	1-42_01322	1a_00042	1c_01749	SRR601_01626	SRR602_03550	SRR603_00805	SRR605_01224	SYD139_02233	SYD325_01837
cdd	cdd	Cytidine deaminase			10	10	1	1	714	885	885	885	ERR_01769	1-42_01323	1a_00041	1c_01750	SRR601_01627	SRR602_03551	SRR603_00806	SRR605_01223	SYD139_02232	SYD325_01836
yohK_1	yohK_1	Inner membrane protein YohK			10	10	1	1	951	699	699	699	ERR_01768	1-42_01324	1a_00040	1c_01751	SRR601_01628	SRR602_03552	SRR603_00807	SRR605_01222	SYD139_02231	SYD325_01835
group_401		hypothetical protein			10	10	1	1	1264	399	399	399	ERR_01767	1-42_01325	1a_00039	1c_01752	SRR601_01629	SRR602_03553	SRR603_00808	SRR605_01221	SYD139_02230	SYD325_01834
dusC	dusC	tRNA-dihydrouridine(16) synthase			10	10	1	1	623	933	933	933	ERR_01766	1-42_01326	1a_00038	1c_01753	SRR601_01630	SRR602_03554	SRR603_00809	SRR605_01220	SYD139_02229	SYD325_01833
oprB	oprB	Porin B			10	10	1	1	252	1365	1365	1365	ERR_01765	1-42_01327	1a_00037	1c_01754	SRR601_01631	SRR602_03555	SRR603_00810	SRR605_01219	SYD139_02228	SYD325_01832
bglG	bglG	Cryptic beta-glucoside bgl operon antiterminator			10	10	1	1	769	834	834	834	ERR_01764	1-42_01328	1a_00036	1c_01755	SRR601_01632	SRR602_03556	SRR603_00811	SRR605_01218	SYD139_02227	SYD325_01831
bglF_1	bglF_1	PTS system beta-glucoside-specific EIIBCA component			10	10	1	1	72	1863	1863	1863	ERR_01763	1-42_01329	1a_00035	1c_01756	SRR601_01633	SRR602_03557	SRR603_00812	SRR605_01217	SYD139_02226	SYD325_01830
bglB	bglB	6-phospho-beta-glucosidase BglB			10	10	1	1	227	1395	1395	1395	ERR_01762	1-42_01330	1a_00034	1c_01757	SRR601_01634	SRR602_03558	SRR603_00813	SRR605_01216	SYD139_02225	SYD325_01829
oprM_2	oprM_2	Outer membrane protein OprM			10	10	1	1	200	1440	1440	1440	ERR_01761	1-42_01331	1a_00033	1c_01758	SRR601_01635	SRR602_03559	SRR603_00814	SRR605_01215	SYD139_02224	SYD325_01828
yohD	yohD	Inner membrane protein YohD			10	10	1	1	1089	570	570	570	ERR_01760	1-42_01332	1a_00032	1c_01759	SRR601_01636	SRR602_03560	SRR603_00815	SRR605_01214	SYD139_02223	SYD325_01827
yohC	yohC	Inner membrane protein YohC			10	10	1	1	1071	588	588	588	ERR_01759	1-42_01333	1a_00031	1c_01760	SRR601_01637	SRR602_03561	SRR603_00816	SRR605_01213	SYD139_02222	SYD325_01826
pbpG	pbpG	D-alanyl-D-alanine endopeptidase			10	10	1	1	588	951	951	951	ERR_01758	1-42_01334	1a_00030	1c_01761	SRR601_01638	SRR602_03562	SRR603_00817	SRR605_01212	SYD139_02221	SYD325_01825
pat_1	pat_1	Phosphinothricin N-acetyltransferase			10	10	1	1	1105	555	555	555	ERR_01757	1-42_01335	1a_00029	1c_01762	SRR601_01639	SRR602_03563	SRR603_00818	SRR605_01211	SYD139_02220	SYD325_01824
dld	dld	Quinone-dependent D-lactate dehydrogenase			10	10	1	1	99	1746	1746	1746	ERR_01756	1-42_01336	1a_00028	1c_01763	SRR601_01640	SRR602_03564	SRR603_00819	SRR605_01210	SYD139_02219	SYD325_01823
group_17		Beta-glucosidase BoGH3B			10	10	1	1	40	2298	2298	2298	ERR_01755	1-42_01337	1a_00027	1c_01764	SRR601_01641	SRR602_03565	SRR603_00820	SRR605_01209	SYD139_02218	SYD325_01822
yehZ	yehZ	Glycine betaine-binding protein YehZ			10	10	1	1	653	918	918	918	ERR_01754	1-42_01338	1a_00026	1c_01765	SRR601_01642	SRR602_03566	SRR603_00821	SRR605_01208	SYD139_02217	SYD325_01821
yehY	yehY	Glycine betaine uptake system permease protein YehY			10	10	1	1	388	1158	1158	1158	ERR_01753	1-42_01339	1a_00025	1c_01766	SRR601_01643	SRR602_03567	SRR603_00822	SRR605_01207	SYD139_02216	SYD325_01820
yehX	yehX	Glycine betaine uptake system ATP-binding protein YehX			10	10	1	1	597	948	948	948	ERR_01752	1-42_01340	1a_00024	1c_01767	SRR601_01644	SRR602_03568	SRR603_00823	SRR605_01206	SYD139_02215	SYD325_01819
yehW	yehW	Glycine betaine uptake system permease protein YehW			10	10	1	1	906	738	738	738	ERR_01751	1-42_01341	1a_00023	1c_01768	SRR601_01645	SRR602_03569	SRR603_00824	SRR605_01205	SYD139_02214	SYD325_01818
group_614		hypothetical protein			10	10	1	1	1540	114	114	114	ERR_01750	1-42_01342	1a_00022	1c_01769	SRR601_01646	SRR602_03570	SRR603_00825	SRR605_01204	SYD139_02213	SYD325_01817
btsS	btsS	Sensor histidine kinase BtsS			10	10	1	1	103	1725	1725	1725	ERR_01749	1-42_01343	1a_00021	1c_01770	SRR601_01647	SRR602_03571	SRR603_00826	SRR605_01203	SYD139_02212	SYD325_01816
btsR	btsR	Transcriptional regulatory protein BtsR			10	10	1	1	923	720	720	720	ERR_01748	1-42_01344	1a_00020	1c_01771	SRR601_01648	SRR602_03572	SRR603_00827	SRR605_01202	SYD139_02211	SYD325_01815
group_367		hypothetical protein			10	10	1	1	1199	471	471	471	ERR_01747	1-42_01345	1a_00019	1c_01772	SRR601_01649	SRR602_03573	SRR603_00828	SRR605_01201	SYD139_02210	SYD325_01814
metG	metG	Methionine--tRNA ligase			10	10	1	1	57	2043	2043	2043	ERR_01746	1-42_01346	1a_00018	1c_01773	SRR601_01650	SRR602_03574	SRR603_00829	SRR605_01200	SYD139_02209	SYD325_01813
apbC	apbC	Iron-sulfur cluster carrier protein			10	10	1	1	420	1110	1110	1110	ERR_01745	1-42_01347	1a_00017	1c_01774	SRR601_01651	SRR602_03575	SRR603_00830	SRR605_01199	SYD139_02208	SYD325_01812
yafP_1	yafP_1	putative N-acetyltransferase YafP			10	10	1	1	1206	462	462	462	ERR_01744	1-42_01348	1a_00016	1c_01775	SRR601_01652	SRR602_03576	SRR603_00831	SRR605_01198	SYD139_02207	SYD325_01811
rcnB	rcnB	Nickel/cobalt homeostasis protein RcnB			10	10	1	1	1355	318	318	318	ERR_01743	1-42_01349	1a_00015	1c_01776	SRR601_01653	SRR602_03577	SRR603_00832	SRR605_01197	SYD139_02206	SYD325_01810
dmlR_9	dmlR_9	HTH-type transcriptional regulator DmlR			10	10	1	1	687	900	900	900	ERR_01742	1-42_01350	1a_00014	1c_01777	SRR601_01654	SRR602_03578	SRR603_00833	SRR605_01196	SYD139_02205	SYD325_01809
adeQ	adeQ	Adenine permease AdeQ			10	10	1	1	264	1344	1344	1344	ERR_01741	1-42_01351	1a_00013	1c_01778	SRR601_01655	SRR602_03579	SRR603_00834	SRR605_01195	SYD139_02204	SYD325_01808
ade2	ade2	Adenine deaminase 2			10	10	1	1	81	1812	1812	1812	ERR_01740	1-42_01352	1a_00012	1c_01779	SRR601_01656	SRR602_03580	SRR603_00835	SRR605_01194	SYD139_02203	SYD325_01807
oxyR_2	oxyR_2	Hydrogen peroxide-inducible genes activator			10	10	1	1	660	915	915	915	ERR_01739	1-42_01353	1a_00011	1c_01780	SRR601_01657	SRR602_03581	SRR603_00836	SRR605_01193	SYD139_02202	SYD325_01806
group_396		hypothetical protein			10	10	1	1	1251	423	423	423	ERR_01738	1-42_01354	1a_00010	1c_01781	SRR601_01658	SRR602_03582	SRR603_00837	SRR605_01192	SYD139_02201	SYD325_01805
thiM	thiM	Hydroxyethylthiazole kinase			10	10	1	1	841	774	774	774	ERR_01737	1-42_01355	1a_00009	1c_01782	SRR601_01659	SRR602_03583	SRR603_00838	SRR605_01191	SYD139_02200	SYD325_01804
thiD	thiD	Hydroxymethylpyrimidine/phosphomethylpyrimidine kinase			10	10	1	1	802	801	801	801	ERR_01736	1-42_01356	1a_00008	1c_01783	SRR601_01660	SRR602_03584	SRR603_00839	SRR605_01190	SYD139_02199	SYD325_01803
fbaB	fbaB	Fructose-bisphosphate aldolase class 1			10	10	1	1	476	1053	1053	1053	ERR_01735	1-42_01357	1a_00007	1c_01784	SRR601_01661	SRR602_03585	SRR603_00840	SRR605_01189	SYD139_02198	SYD325_01802
csbX_2	csbX_2	Alpha-ketoglutarate permease			10	10	1	1	302	1284	1284	1284	ERR_01734	1-42_01358	1a_00006	1c_01785	SRR601_01662	SRR602_03586	SRR603_00841	SRR605_01188	SYD139_02197	SYD325_01801
araB_1	araB_1	Ribulokinase			10	10	1	1	138	1608	1608	1608	ERR_01733	1-42_01359	1a_00005	1c_01786	SRR601_01663	SRR602_03587	SRR603_00842	SRR605_01187	SYD139_02196	SYD325_01800
rbtD	rbtD	Ribitol 2-dehydrogenase			10	10	1	1	880	750	750	750	ERR_01732	1-42_01360	1a_00004	1c_01787	SRR601_01664	SRR602_03588	SRR603_00843	SRR605_01186	SYD139_02195	SYD325_01799
purR_2	purR_2	HTH-type transcriptional repressor PurR			10	10	1	1	527	1002	1002	1002	ERR_01731	1-42_01361	1a_00003	1c_01788	SRR601_01665	SRR602_03589	SRR603_00844	SRR605_01185	SYD139_02194	SYD325_01798
lsrR_2	lsrR_2	Transcriptional regulator LsrR			10	10	1	1	608	942	942	942	ERR_01730	1-42_01362	1a_00002	1c_01789	SRR601_01666	SRR602_03590	SRR603_00845	SRR605_01184	SYD139_02193	SYD325_01797
mtlK	mtlK	Mannitol 2-dehydrogenase			10	10	1	1	250	1368	1368	1368	ERR_01729	1-42_01363	1a_00001	1c_01790	SRR601_01667	SRR602_03591	SRR603_00846	SRR605_01183	SYD139_02192	SYD325_01796
ureE	ureE	Urease accessory protein UreE			10	10	1	3	10	477	477	477	ERR_00850	1-42_01364	1a_05315	1c_01284	SRR601_01377	SRR602_00203	SRR603_01088	SRR605_01762	SYD139_02986	SYD325_02580
ureF	ureF	Urease accessory protein UreF			10	10	1	3	321	711	711	711	ERR_00851	1-42_01365	1a_05314	1c_01285	SRR601_01376	SRR602_00202	SRR603_01087	SRR605_01763	SYD139_02985	SYD325_02579
ureG	ureG	Urease accessory protein UreG			10	10	1	3	260	618	618	618	ERR_00852	1-42_01366	1a_05313	1c_01286	SRR601_01375	SRR602_00201	SRR603_01086	SRR605_01764	SYD139_02984	SYD325_02578
group_767		hypothetical protein			10	10	1	3	71	1608	1608	1608	ERR_00853	1-42_01367	1a_05312	1c_01287	SRR601_01374	SRR602_00200	SRR603_01085	SRR605_01765	SYD139_02983	SYD325_02577
tsaD	tsaD	tRNA N6-adenosine threonylcarbamoyltransferase			10	10	1	3	28	1014	1014	1014	ERR_00854	1-42_01368	1a_05311	1c_01288	SRR601_01373	SRR602_00199	SRR603_01084	SRR605_01766	SYD139_02982	SYD325_02576
rpsU	rpsU	30S ribosomal protein S21			10	10	1	3	166	216	216	216	ERR_00855	1-42_01369	1a_05310	1c_01289	SRR601_01372	SRR602_00198	SRR603_01083	SRR605_01767	SYD139_02981	SYD325_02575
dnaG	dnaG	DNA primase			10	10	1	3	318	1746	1746	1746	ERR_00856	1-42_01370	1a_05309	1c_01290	SRR601_01371	SRR602_00197	SRR603_01082	SRR605_01768	SYD139_02980	SYD325_02574
rpoD	rpoD	RNA polymerase sigma factor RpoD			10	10	1	3	280	1842	1842	1842	ERR_00857	1-42_01371	1a_05308	1c_01291	SRR601_01370	SRR602_00196	SRR603_01081	SRR605_01769	SYD139_02979	SYD325_02573
mug	mug	G/U mismatch-specific DNA glycosylase			10	10	1	3	247	507	507	507	ERR_00858	1-42_01372	1a_05307	1c_01292	SRR601_01369	SRR602_00195	SRR603_01080	SRR605_01770	SYD139_02978	SYD325_02572
group_804		hypothetical protein		phage	3	3	1	3	235	192	192	192		1-42_01374	1a_05417	1c_01294
group_794		hypothetical protein		phage	3	3	1	3	187	210	210	210		1-42_01375	1a_05416	1c_01295
group_780		hypothetical protein		phage	3	3	1	3	125	2412	2412	2412		1-42_01376	1a_05415	1c_01296
group_816		hypothetical protein		phage	4	4	1	3	270	636	1662	1405.5		1-42_01377	1a_05414	1c_01297						SYD325_02380
group_814		hypothetical protein		phage	4	4	1	3	262	357	357	357		1-42_01378	1a_00807	1c_01298						SYD325_02379
group_832		hypothetical protein		phage	4	4	1	3	307	153	153	153		1-42_01379	1a_00806	1c_01299						SYD325_02377
group_810		hypothetical protein		phage	4	4	1	3	248	444	444	444		1-42_01380	1a_00805	1c_01300						SYD325_02376
group_813		hypothetical protein		phage	4	4	1	3	256	294	300	295.5		1-42_01381	1a_00804	1c_01301						SYD325_02375
group_773		hypothetical protein		phage	3	3	1	3	94	342	342	342		1-42_01382	1a_00803	1c_01302
group_818		hypothetical protein		phage	4	4	1	3	272	1236	1242	1237.5		1-42_01383	1a_00802	1c_01303						SYD325_02373
group_820		hypothetical protein		phage	4	4	1	3	274	561	561	561		1-42_01384	1a_00801	1c_01304						SYD325_02372
group_819		hypothetical protein		phage	4	4	1	3	273	1161	1167	1162.5		1-42_01385	1a_00800	1c_01305						SYD325_02371
group_817		hypothetical protein		phage	3	3	1	3	271	183	183	183		1-42_01386	1a_00799	1c_01306
group_834		hypothetical protein		phage	3	3	1	3	315	1752	1752	1752		1-42_01387	1a_00798	1c_01307
group_792		hypothetical protein		phage	3	3	1	3	177	213	213	213		1-42_01388	1a_00797	1c_01308
group_800		hypothetical protein		phage	3	3	1	3	222	195	195	195		1-42_01389	1a_00796	1c_01309
group_781		hypothetical protein		phage	3	3	1	3	126	1122	1122	1122		1-42_01390	1a_00795	1c_01310
group_749		hypothetical protein		phage	3	3	1	3	1	591	591	591		1-42_01391	1a_00794	1c_01311
group_799		hypothetical protein		phage	3	3	1	3	217	630	630	630		1-42_01392	1a_00793	1c_01312
group_811		hypothetical protein		phage	3	3	1	3	250	1425	1425	1425		1-42_01393	1a_00792	1c_01313
group_835		hypothetical protein			10	10	1	3	324	273	273	273	ERR_00860	1-42_01394	1a_00791	1c_01314	SRR601_01367	SRR602_00193	SRR603_01078	SRR605_01772	SYD139_02976	SYD325_02570
hdeB_1	hdeB_1	Acid stress chaperone HdeB			10	10	1	3	269	291	291	291	ERR_00861	1-42_01395	1a_00790	1c_01315	SRR601_01366	SRR602_00192	SRR603_01077	SRR605_01773	SYD139_02975	SYD325_02569
evgA	evgA	DNA-binding transcriptional activator EvgA			10	10	1	3	265	615	615	615	ERR_00862	1-42_01396	1a_00789	1c_01316	SRR601_01365	SRR602_00191	SRR603_01076	SRR605_01774	SYD139_02974	SYD325_02568
rcsC_1	rcsC_1	Sensor histidine kinase RcsC			10	10	1	3	30	3243	3243	3243	ERR_00863	1-42_01397	1a_00788	1c_01317	SRR601_01364	SRR602_00190	SRR603_01075	SRR605_01775	SYD139_02973	SYD325_02567
yfdX	yfdX	Protein YfdX			10	10	1	3	206	633	633	633	ERR_00864	1-42_01398	1a_00787	1c_01318	SRR601_01363	SRR602_00189	SRR603_01074	SRR605_01776	SYD139_02972	SYD325_02566
hdeD	hdeD	Protein HdeD			10	10	1	3	34	576	576	576	ERR_00865	1-42_01399	1a_00786	1c_01319	SRR601_01362	SRR602_00188	SRR603_01073	SRR605_01777	SYD139_02971	SYD325_02565
hdeB_2	hdeB_2	Acid stress chaperone HdeB			10	10	1	3	203	306	306	306	ERR_00866	1-42_01400	1a_00785	1c_01320	SRR601_01361	SRR602_00187	SRR603_01072	SRR605_01778	SYD139_02970	SYD325_02564
glpF_2	glpF_2	Glycerol uptake facilitator protein			10	10	1	3	50	804	804	804	ERR_00867	1-42_01401	1a_00784	1c_01321	SRR601_01360	SRR602_00186	SRR603_01071	SRR605_01779	SYD139_02969	SYD325_02563
ddrA_1	ddrA_1	Diol dehydratase-reactivating factor alpha subunit			10	10	1	3	288	1824	1824	1824	ERR_00868	1-42_01402	1a_00783	1c_01322	SRR601_01359	SRR602_00185	SRR603_01070	SRR605_01780	SYD139_02968	SYD325_02562
pduE_1	pduE_1	Propanediol dehydratase small subunit			10	10	1	3	157	426	426	426	ERR_00869	1-42_01403	1a_00782	1c_01323	SRR601_01358	SRR602_00184	SRR603_01069	SRR605_01781	SYD139_02967	SYD325_02561
pduD_1	pduD_1	Propanediol dehydratase medium subunit			10	10	1	3	7	585	585	585	ERR_00870	1-42_01404	1a_00781	1c_01324	SRR601_01357	SRR602_00183	SRR603_01068	SRR605_01782	SYD139_02966	SYD325_02560
dhaB	dhaB	Glycerol dehydratase large subunit			10	10	1	3	26	1668	1668	1668	ERR_00871	1-42_01405	1a_00780	1c_01325	SRR601_01356	SRR602_00182	SRR603_01067	SRR605_01783	SYD139_02965	SYD325_02559
group_778		hypothetical protein			10	10	1	3	119	549	549	549	ERR_00872	1-42_01406	1a_00779	1c_01326	SRR601_01355	SRR602_00181	SRR603_01066	SRR605_01784	SYD139_02964	SYD325_02558
dhaT	dhaT	13-propanediol dehydrogenase			10	10	1	3	43	1164	1164	1164	ERR_00873	1-42_01407	1a_00778	1c_01327	SRR601_01354	SRR602_00180	SRR603_01065	SRR605_01785	SYD139_02963	SYD325_02557
group_761		hypothetical protein			10	10	1	3	55	354	354	354	ERR_00874	1-42_01408	1a_00777	1c_01328	SRR601_01353	SRR602_00179	SRR603_01064	SRR605_01786	SYD139_02962	SYD325_02556
yvqK	yvqK	Cob(I)yrinic acid ac-diamide adenosyltransferase			10	10	1	3	173	531	531	531	ERR_00875	1-42_01409	1a_00776	1c_01329	SRR601_01352	SRR602_00178	SRR603_01063	SRR605_01787	SYD139_02961	SYD325_02555
dhaR	dhaR	PTS-dependent dihydroxyacetone kinase operon regulatory protein			10	10	1	3	240	1926	1926	1926	ERR_00876	1-42_01410	1a_00775	1c_01330	SRR601_01351	SRR602_00177	SRR603_01062	SRR605_01788	SYD139_02960	SYD325_02554
dhaD	dhaD	Glycerol dehydrogenase			10	10	1	3	158	1098	1098	1098	ERR_00877	1-42_01411	1a_00774	1c_01331	SRR601_01350	SRR602_00176	SRR603_01061	SRR605_01789	SYD139_02959	SYD325_02553
dhaK_1	dhaK_1	PEP-dependent dihydroxyacetone kinase dihydroxyacetone-binding subunit DhaK			10	10	1	3	213	1071	1071	1071	ERR_00878	1-42_01412	1a_00773	1c_01332	SRR601_01349	SRR602_00175	SRR603_01060	SRR605_01790	SYD139_02958	SYD325_02552
dhaL	dhaL	PEP-dependent dihydroxyacetone kinase ADP-binding subunit DhaL			10	10	1	3	207	633	633	633	ERR_00879	1-42_01413	1a_00772	1c_01333	SRR601_01348	SRR602_00174	SRR603_01059	SRR605_01791	SYD139_02957	SYD325_02551
dhaM	dhaM	Protein-lysine deacetylase			10	10	1	3	252	1422	1422	1422	ERR_00880	1-42_01414	1a_00771	1c_01334	SRR601_01347	SRR602_00173	SRR603_01058	SRR605_01792	SYD139_02956	SYD325_02550
dhaK_2	dhaK_2	Dihydroxyacetone kinase			10	10	1	3	39	1650	1650	1650	ERR_00881	1-42_01415	1a_00770	1c_01335	SRR601_01346	SRR602_00172	SRR603_01057	SRR605_01793	SYD139_02955	SYD325_02549
yqjH	yqjH	NADPH-dependent ferric-chelate reductase			10	10	1	3	85	777	777	777	ERR_00882	1-42_01416	1a_00769	1c_01336	SRR601_01345	SRR602_00171	SRR603_01056	SRR605_01794	SYD139_02954	SYD325_02548
yqjI	yqjI	Transcriptional regulator YqjI			10	10	1	3	97	555	555	555	ERR_00883	1-42_01417	1a_00768	1c_01337	SRR601_01344	SRR602_00170	SRR603_01055	SRR605_01795	SYD139_02953	SYD325_02547
patA	patA	Putrescine aminotransferase			10	10	1	3	330	1380	1380	1380	ERR_00884	1-42_01418	1a_00767	1c_01338	SRR601_01343	SRR602_00169	SRR603_01054	SRR605_01796	SYD139_02952	SYD325_02546
lsrG	lsrG	(4S)-4-hydroxy-5-phosphonooxypentane-23-dione isomerase			10	10	1	3	11	297	297	297	ERR_00885	1-42_01419	1a_00766	1c_01339	SRR601_01342	SRR602_00168	SRR603_01053	SRR605_01797	SYD139_02951	SYD325_02545
lsrF_1	lsrF_1	3-hydroxy-5-phosphonooxypentane-24-dione thiolase			10	10	1	3	91	888	888	888	ERR_00886	1-42_01420	1a_00765	1c_01340	SRR601_01341	SRR602_00167	SRR603_01052	SRR605_01798	SYD139_02950	SYD325_02544
lsrB_1	lsrB_1	Autoinducer 2-binding protein LsrB			10	10	1	3	66	1002	1002	1002	ERR_00887	1-42_01421	1a_00764	1c_01341	SRR601_01340	SRR602_00166	SRR603_01051	SRR605_01799	SYD139_02949	SYD325_02543
lsrD_1	lsrD_1	Autoinducer 2 import system permease protein LsrD			10	10	1	3	72	999	999	999	ERR_00888	1-42_01422	1a_00763	1c_01342	SRR601_01339	SRR602_00165	SRR603_01050	SRR605_01800	SYD139_02948	SYD325_02542
lsrC	lsrC	Autoinducer 2 import system permease protein LsrC			10	10	1	3	310	1035	1035	1035	ERR_00889	1-42_01423	1a_00762	1c_01343	SRR601_01338	SRR602_00164	SRR603_01049	SRR605_01801	SYD139_02947	SYD325_02541
lsrA	lsrA	Autoinducer 2 import ATP-binding protein LsrA			10	10	1	3	161	1488	1488	1488	ERR_00890	1-42_01424	1a_00761	1c_01344	SRR601_01337	SRR602_00163	SRR603_01048	SRR605_01802	SYD139_02946	SYD325_02540
lsrR_1	lsrR_1	Transcriptional regulator LsrR			10	10	1	3	142	972	972	972	ERR_00891	1-42_01425	1a_00760	1c_01345	SRR601_01336	SRR602_00162	SRR603_01047	SRR605_01803	SYD139_02945	SYD325_02539
lsrK	lsrK	Autoinducer-2 kinase			10	10	1	3	77	1599	1599	1599	ERR_00892	1-42_01426	1a_00759	1c_01346	SRR601_01335	SRR602_00161	SRR603_01046	SRR605_01804	SYD139_02944	SYD325_02538
fadH	fadH	24-dienoyl-CoA reductase			10	10	1	3	204	2022	2022	2022	ERR_00893	1-42_01427	1a_00758	1c_01347	SRR601_01334	SRR602_00160	SRR603_01045	SRR605_01805	SYD139_02943	SYD325_02537
rlmG	rlmG	Ribosomal RNA large subunit methyltransferase G			10	10	1	3	107	1131	1131	1131	ERR_00894	1-42_01428	1a_00757	1c_01348	SRR601_01333	SRR602_00159	SRR603_01044	SRR605_01806	SYD139_02942	SYD325_02536
group_788		hypothetical protein			10	11	1.1	3	167	267	708	642	ERR_00895	1-42_01429	1a_00756	1c_01349	SRR601_01332	SRR602_00158	SRR603_01043	SRR605_01807	SYD139_02941	SYD325_02534;SYD325_02535
group_830		hypothetical protein			10	10	1	3	303	603	603	603	ERR_00896	1-42_01430	1a_00755	1c_01350	SRR601_01331	SRR602_00157	SRR603_01042	SRR605_01808	SYD139_02940	SYD325_02533
ygjP	ygjP	UTP pyrophosphatase			10	10	1	3	275	501	501	501	ERR_00897	1-42_01431	1a_00754	1c_01351	SRR601_01330	SRR602_00156	SRR603_01041	SRR605_01809	SYD139_02939	SYD325_02532
iolU_1	iolU_1	scyllo-inositol 2-dehydrogenase (NADP(+)) IolU			10	10	1	3	101	990	990	990	ERR_00898	1-42_01432	1a_00753	1c_01352	SRR601_01329	SRR602_00155	SRR603_01040	SRR605_01810	SYD139_02938	SYD325_02531
alx	alx	Putative membrane-bound redox modulator Alx			10	10	1	3	143	972	972	972	ERR_00899	1-42_01433	1a_00752	1c_01353	SRR601_01328	SRR602_00154	SRR603_01039	SRR605_01811	SYD139_02937	SYD325_02530
sstT	sstT	Serine/threonine transporter SstT			10	10	1	3	208	1248	1248	1248	ERR_00900	1-42_01434	1a_00751	1c_01354	SRR601_01327	SRR602_00153	SRR603_01038	SRR605_01812	SYD139_02936	SYD325_02529
ygjV	ygjV	Inner membrane protein YgjV			10	10	1	3	98	555	555	555	ERR_00901	1-42_01435	1a_00750	1c_01355	SRR601_01326	SRR602_00152	SRR603_01037	SRR605_01813	SYD139_02935	SYD325_02528
uxaA	uxaA	Altronate dehydratase			10	10	1	3	162	1488	1488	1488	ERR_00902	1-42_01436	1a_00749	1c_01356	SRR601_01325	SRR602_00151	SRR603_01036	SRR605_01814	SYD139_02934	SYD325_02527
uxaC	uxaC	Uronate isomerase			10	10	1	3	277	1413	1413	1413	ERR_00903	1-42_01437	1a_00748	1c_01357	SRR601_01324	SRR602_00150	SRR603_01035	SRR605_01815	SYD139_02933	SYD325_02526
exuT_1	exuT_1	Hexuronate transporter			10	10	1	3	110	1302	1302	1302	ERR_00904	1-42_01438	1a_00747	1c_01358	SRR601_01323	SRR602_00149	SRR603_01034	SRR605_01816	SYD139_02932	SYD325_02525
lldR_2	lldR_2	Putative L-lactate dehydrogenase operon regulatory protein			10	10	1	3	86	777	777	777	ERR_00905	1-42_01439	1a_00746	1c_01359	SRR601_01322	SRR602_00148	SRR603_01033	SRR605_01817	SYD139_02931	SYD325_02524
yqjA	yqjA	Inner membrane protein YqjA			10	10	1	3	120	663	663	663	ERR_00906	1-42_01440	1a_00745	1c_01360	SRR601_01321	SRR602_00147	SRR603_01032	SRR605_01818	SYD139_02930	SYD325_02523
mzrA	mzrA	Modulator protein MzrA			10	10	1	3	286	387	387	387	ERR_00907	1-42_01441	1a_00744	1c_01361	SRR601_01320	SRR602_00146	SRR603_01031	SRR605_01819	SYD139_02929	SYD325_02522
yqjC	yqjC	Protein YqjC			10	10	1	3	87	369	369	369	ERR_00908	1-42_01442	1a_00743	1c_01362	SRR601_01319	SRR602_00145	SRR603_01030	SRR605_01820	SYD139_02928	SYD325_02521
yqjD	yqjD	putative protein YqjD			10	10	1	3	210	306	306	306	ERR_00909	1-42_01443	1a_00742	1c_01363	SRR601_01318	SRR602_00144	SRR603_01029	SRR605_01821	SYD139_02927	SYD325_02520
yqjE	yqjE	Inner membrane protein YqjE			10	10	1	3	233	399	399	399	ERR_00910	1-42_01444	1a_00741	1c_01364	SRR601_01317	SRR602_00143	SRR603_01028	SRR605_01822	SYD139_02926	SYD325_02519
group_753		hypothetical protein			10	10	1	3	16	297	297	297	ERR_00911	1-42_01445	1a_00740	1c_01365	SRR601_01316	SRR602_00142	SRR603_01027	SRR605_01823	SYD139_02925	SYD325_02518
yqjF	yqjF	Inner membrane protein YqjF			10	10	1	3	257	393	393	393	ERR_00912	1-42_01446	1a_00739	1c_01366	SRR601_01315	SRR602_00141	SRR603_01026	SRR605_01824	SYD139_02924	SYD325_02517
yqjG	yqjG	Glutathionyl-hydroquinone reductase YqjG			10	10	1	3	111	987	987	987	ERR_00913	1-42_01447	1a_00738	1c_01367	SRR601_01314	SRR602_00140	SRR603_01025	SRR605_01825	SYD139_02923	SYD325_02516
yhaH	yhaH	Inner membrane protein YhaH			10	10	1	3	92	369	369	369	ERR_00914	1-42_01448	1a_00737	1c_01368	SRR601_01313	SRR602_00139	SRR603_01024	SRR605_01826	SYD139_02922	SYD325_02515
yhaJ_1	yhaJ_1	HTH-type transcriptional regulator YhaJ			10	10	1	3	64	897	897	897	ERR_00915	1-42_01449	1a_00736	1c_01369	SRR601_01312	SRR602_00138	SRR603_01023	SRR605_01827	SYD139_02921	SYD325_02514
yhaK	yhaK	Pirin-like protein YhaK			10	10	1	3	14	702	702	702	ERR_00916	1-42_01450	1a_00735	1c_01370	SRR601_01311	SRR602_00137	SRR603_01022	SRR605_01828	SYD139_02920	SYD325_02513
group_824		hypothetical protein			10	10	1	3	294	168	168	168	ERR_00917	1-42_01451	1a_00734	1c_01371	SRR601_01310	SRR602_00136	SRR603_01021	SRR605_01829	SYD139_02919	SYD325_02512
group_798		hypothetical protein			10	10	1	3	199	411	411	411	ERR_00918	1-42_01452	1a_00733	1c_01372	SRR601_01309	SRR602_00135	SRR603_01020	SRR605_01830	SYD139_02918	SYD325_02511
group_759		hypothetical protein			10	10	1	3	44	465	465	465	ERR_00919	1-42_01453	1a_00732	1c_01373	SRR601_01308	SRR602_00134	SRR603_01019	SRR605_01831	SYD139_02917	SYD325_02510
garK_1	garK_1	Glycerate 2-kinase			10	10	1	3	83	1146	1146	1146	ERR_00921	1-42_01455	1a_00730	1c_01375	SRR601_01306	SRR602_00132	SRR603_01017	SRR605_01833	SYD139_02916	SYD325_02508
garR	garR	2-hydroxy-3-oxopropionate reductase			10	10	1	3	79	891	891	891	ERR_00922	1-42_01456	1a_00729	1c_01376	SRR601_01305	SRR602_00131	SRR603_01016	SRR605_01834	SYD139_02915	SYD325_02507
garL	garL	5-keto-4-deoxy-D-glucarate aldolase			10	10	1	3	114	771	771	771	ERR_00923	1-42_01457	1a_00728	1c_01377	SRR601_01304	SRR602_00130	SRR603_01015	SRR605_01835	SYD139_02914	SYD325_02506
garP_1	garP_1	putative galactarate transporter			10	10	1	3	73	1332	1332	1332	ERR_00924	1-42_01458	1a_00727	1c_01378	SRR601_01303	SRR602_00129	SRR603_01014	SRR605_01836	SYD139_02913	SYD325_02505
group_833		hypothetical protein			10	10	1	3	309	150	150	150	ERR_00925	1-42_01459	1a_00726	1c_01379	SRR601_01302	SRR602_00128	SRR603_01013	SRR605_01837	SYD139_02912	SYD325_02504
garD	garD	Galactarate dehydratase (L-threo-forming)			10	10	1	3	95	1572	1572	1572	ERR_00926	1-42_01460	1a_00725	1c_01380	SRR601_01301	SRR602_00127	SRR603_01012	SRR605_01838	SYD139_02911	SYD325_02503
kdgK_3	kdgK_3	2-dehydro-3-deoxygluconokinase			10	10	1	3	200	951	951	951	ERR_00927	1-42_01461	1a_00724	1c_01381	SRR601_01300	SRR602_00126	SRR603_01011	SRR605_01839	SYD139_02910	SYD325_02502
srlR_1	srlR_1	Glucitol operon repressor			10	10	1	3	226	840	840	840	ERR_00928	1-42_01462	1a_00723	1c_01382	SRR601_01299	SRR602_00125	SRR603_01010	SRR605_01840	SYD139_02909	SYD325_02501
gatY	gatY	D-tagatose-16-bisphosphate aldolase subunit GatY			10	10	1	3	183	855	855	855	ERR_00929	1-42_01463	1a_00722	1c_01383	SRR601_01298	SRR602_00124	SRR603_01009	SRR605_01841	SYD139_02908	SYD325_02500
lacC_1	lacC_1	Tagatose-6-phosphate kinase			10	10	1	3	332	915	915	915	ERR_00930	1-42_01464	1a_00721	1c_01384	SRR601_01297	SRR602_00123	SRR603_01008	SRR605_01842	SYD139_02907	SYD325_02499
fruA_1	fruA_1	PTS system fructose-specific EIIABC component			10	10	1	3	282	1413	1413	1413	ERR_00931	1-42_01465	1a_00720	1c_01385	SRR601_01296	SRR602_00122	SRR603_01007	SRR605_01843	SYD139_02906	SYD325_02498
group_831		hypothetical protein			10	10	1	3	305	816	816	816	ERR_00932	1-42_01466	1a_00719	1c_01386	SRR601_01295	SRR602_00121	SRR603_01006	SRR605_01844	SYD139_02905	SYD325_02497
gatZ	gatZ	D-tagatose-16-bisphosphate aldolase subunit GatZ			10	10	1	3	159	1272	1272	1272	ERR_00933	1-42_01467	1a_00718	1c_01387	SRR601_01294	SRR602_00120	SRR603_01005	SRR605_01845	SYD139_02904	SYD325_02496
gatA	gatA	PTS system galactitol-specific EIIA component			10	10	1	3	31	468	468	468	ERR_00934	1-42_01468	1a_00717	1c_01388	SRR601_01293	SRR602_00119	SRR603_01004	SRR605_01846	SYD139_02903	SYD325_02495
gatB	gatB	PTS system galactitol-specific EIIB component			10	10	1	3	293	285	285	285	ERR_00935	1-42_01469	1a_00716	1c_01389	SRR601_01292	SRR602_00118	SRR603_01003	SRR605_01847	SYD139_02902	SYD325_02494
gatC_1	gatC_1	PTS system galactitol-specific EIIC component			10	10	1	3	325	1383	1383	1383	ERR_00936	1-42_01470	1a_00715	1c_01390	SRR601_01291	SRR602_00117	SRR603_01002	SRR605_01848	SYD139_02901	SYD325_02493
gatD	gatD	Galactitol 1-phosphate 5-dehydrogenase			10	10	1	3	296	1044	1044	1044	ERR_00937	1-42_01471	1a_00714	1c_01391	SRR601_01290	SRR602_00116	SRR603_01001	SRR605_01849	SYD139_02900	SYD325_02492
srlR_2	srlR_2	Glucitol operon repressor			10	10	1	3	96	774	774	774	ERR_00938	1-42_01472	1a_00713	1c_01392	SRR601_01289	SRR602_00115	SRR603_01000	SRR605_01850	SYD139_02899	SYD325_02491
group_765		hypothetical protein			10	10	1	3	67	1002	1002	1002	ERR_00939	1-42_01473	1a_00712	1c_01393	SRR601_01288	SRR602_00114	SRR603_00999	SRR605_01851	SYD139_02898	SYD325_02490
rsmI	rsmI	Ribosomal RNA small subunit methyltransferase I			10	10	1	3	154	864	864	864	ERR_00940	1-42_01474	1a_00711	1c_01394	SRR601_01287	SRR602_00113	SRR603_00998	SRR605_01852	SYD139_02897	SYD325_02489
lpoA	lpoA	Penicillin-binding protein activator LpoA			10	10	1	3	185	2109	2109	2109	ERR_00941	1-42_01475	1a_00710	1c_01395	SRR601_01286	SRR602_00112	SRR603_00997	SRR605_01853	SYD139_02896	SYD325_02488
group_822		hypothetical protein			10	10	1	3	287	387	387	387	ERR_00942	1-42_01476	1a_00709	1c_01396	SRR601_01285	SRR602_00111	SRR603_00996	SRR605_01854	SYD139_02895	SYD325_02487
diaA	diaA	DnaA initiator-associating protein DiaA			10	10	1	3	331	591	591	591	ERR_00943	1-42_01477	1a_00708	1c_01397	SRR601_01284	SRR602_00110	SRR603_00995	SRR605_01855	SYD139_02894	SYD325_02486
osmY_1	osmY_1	Osmotically-inducible protein Y			10	10	1	3	37	576	576	576	ERR_00944	1-42_01478	1a_00707	1c_01398	SRR601_01283	SRR602_00109	SRR603_00994	SRR605_01856	SYD139_02893	SYD325_02485
group_827		hypothetical protein			10	10	1	3	300	1041	1041	1041	ERR_00945	1-42_01479	1a_00706	1c_01399	SRR601_01282	SRR602_00108	SRR603_00993	SRR605_01857	SYD139_02892	SYD325_02484
group_786		hypothetical protein			10	10	1	3	160	648	648	648	ERR_00946	1-42_01480	1a_00705	1c_01400	SRR601_01281	SRR602_00107	SRR603_00992	SRR605_01858	SYD139_02891	SYD325_02483
yhbO	yhbO	Protein/nucleic acid deglycase 2			10	10	1	3	155	537	537	537	ERR_00947	1-42_01481	1a_00704	1c_01401	SRR601_01280	SRR602_00106	SRR603_00991	SRR605_01859	SYD139_02890	SYD325_02482
group_775		hypothetical protein			10	10	1	3	103	444	444	444	ERR_00948	1-42_01482	1a_00703	1c_01402	SRR601_01279	SRR602_00105	SRR603_00990	SRR605_01860	SYD139_02889	SYD325_02481
group_785		hypothetical protein			10	10	1	3	148	321	321	321	ERR_00949	1-42_01483	1a_00702	1c_01403	SRR601_01278	SRR602_00104	SRR603_00989	SRR605_01861	SYD139_02888	SYD325_02480
group_764		hypothetical protein			10	10	1	3	65	504	504	504	ERR_00950	1-42_01484	1a_00701	1c_01404	SRR601_01277	SRR602_00103	SRR603_00988	SRR605_01862	SYD139_02887	SYD325_02479
group_797		hypothetical protein			10	10	1	3	194	525	525	525	ERR_00951	1-42_01485	1a_00700	1c_01405	SRR601_01276	SRR602_00102	SRR603_00987	SRR605_01863	SYD139_02886	SYD325_02478
yhbU	yhbU	putative protease YhbU			10	10	1	3	78	996	996	996	ERR_00952	1-42_01486	1a_00699	1c_01406	SRR601_01275	SRR602_00101	SRR603_00986	SRR605_01864	SYD139_02885	SYD325_02477
group_779		hypothetical protein			10	10	1	3	122	879	879	879	ERR_00953	1-42_01487	1a_00698	1c_01407	SRR601_01274	SRR602_00100	SRR603_00985	SRR605_01865	SYD139_02884	SYD325_02476
group_760		hypothetical protein			10	10	1	3	47	1008	1008	1008	ERR_00954	1-42_01488	1a_00697	1c_01408	SRR601_01273	SRR602_00099	SRR603_00984	SRR605_01866	SYD139_02883	SYD325_02475
mtr	mtr	Tryptophan-specific transport protein			10	10	1	3	211	1245	1245	1245	ERR_00955	1-42_01489	1a_00696	1c_01409	SRR601_01272	SRR602_00098	SRR603_00983	SRR605_01867	SYD139_02882	SYD325_02474
deaD	deaD	ATP-dependent RNA helicase DeaD			10	10	1	3	236	1932	1932	1932	ERR_00956	1-42_01490	1a_00695	1c_01410	SRR601_01271	SRR602_00097	SRR603_00982	SRR605_01868	SYD139_02881	SYD325_02473
nlpI	nlpI	Lipoprotein NlpI			10	10	1	3	102	885	885	885	ERR_00957	1-42_01491	1a_00694	1c_01411	SRR601_01270	SRR602_00096	SRR603_00981	SRR605_01869	SYD139_02880	SYD325_02472
pnp	pnp	Polyribonucleotide nucleotidyltransferase			10	10	1	3	175	2136	2136	2136	ERR_00958	1-42_01492	1a_00693	1c_01412	SRR601_01269	SRR602_00095	SRR603_00980	SRR605_01870	SYD139_02879	SYD325_02471
rpsO	rpsO	30S ribosomal protein S15			10	10	1	3	3	270	270	270	ERR_00959	1-42_01493	1a_00692	1c_01413	SRR601_01268	SRR602_00094	SRR603_00979	SRR605_01871	SYD139_02878	SYD325_02470
truB	truB	tRNA pseudouridine synthase B			10	10	1	3	221	945	945	945	ERR_00960	1-42_01494	1a_00691	1c_01414	SRR601_01267	SRR602_00093	SRR603_00978	SRR605_01872	SYD139_02877	SYD325_02469
rbfA	rbfA	30S ribosome-binding factor			10	10	1	3	224	402	402	402	ERR_00961	1-42_01495	1a_00690	1c_01415	SRR601_01266	SRR602_00092	SRR603_00977	SRR605_01873	SYD139_02876	SYD325_02468
infB	infB	Translation initiation factor IF-2			10	10	1	3	75	2691	2691	2691	ERR_00962	1-42_01496	1a_00689	1c_01416	SRR601_01265	SRR602_00091	SRR603_00976	SRR605_01874	SYD139_02875	SYD325_02467
nusA	nusA	Transcription termination/antitermination protein NusA			10	10	1	3	163	1488	1488	1488	ERR_00963	1-42_01497	1a_00688	1c_01417	SRR601_01264	SRR602_00090	SRR603_00975	SRR605_01875	SYD139_02874	SYD325_02466
rimP	rimP	Ribosome maturation factor RimP			10	10	1	3	104	423	453	429	ERR_00964	1-42_01498	1a_00687	1c_01418	SRR601_01263	SRR602_00089	SRR603_00974	SRR605_01876	SYD139_02873	SYD325_02465
argG	argG	Argininosuccinate synthase			10	10	1	3	285	1344	1344	1344	ERR_00966	1-42_01500	1a_00685	1c_01420	SRR601_01261	SRR602_00087	SRR603_00972	SRR605_01878	SYD139_02871	SYD325_02463
group_762		hypothetical protein			10	10	1	3	56	639	639	639	ERR_00967	1-42_01501	1a_00684	1c_01421	SRR601_01260	SRR602_00086	SRR603_00971	SRR605_01879	SYD139_02870	SYD325_02462
group_837		hypothetical protein			10	10	1	3	329	552	552	552	ERR_00968	1-42_01502	1a_00683	1c_01422	SRR601_01259	SRR602_00085	SRR603_00970	SRR605_01880	SYD139_02869	SYD325_02461
group_803		hypothetical protein			10	10	1	3	232	402	402	402	ERR_00969	1-42_01503	1a_00682	1c_01423	SRR601_01258	SRR602_00084	SRR603_00969	SRR605_01881	SYD139_02868	SYD325_02460
secG	secG	Protein-export membrane protein SecG			10	10	1	3	124	330	330	330	ERR_00971	1-42_01505	1a_00680	1c_01425	SRR601_01256	SRR602_00082	SRR603_00967	SRR605_01883	SYD139_02866	SYD325_02458
glmM	glmM	Phosphoglucosamine mutase			10	10	1	3	59	1338	1338	1338	ERR_00972	1-42_01506	1a_00679	1c_01426	SRR601_01255	SRR602_00081	SRR603_00966	SRR605_01884	SYD139_02865	SYD325_02457
folP_1	folP_1	Dihydropteroate synthase			10	10	1	3	201	849	849	849	ERR_00973	1-42_01507	1a_00678	1c_01427	SRR601_01254	SRR602_00080	SRR603_00965	SRR605_01885	SYD139_02864	SYD325_02456
ftsH	ftsH	ATP-dependent zinc metalloprotease FtsH			10	10	1	3	231	1944	1944	1944	ERR_00974	1-42_01508	1a_00677	1c_01428	SRR601_01253	SRR602_00079	SRR603_00964	SRR605_01886	SYD139_02863	SYD325_02455
rlmE	rlmE	Ribosomal RNA large subunit methyltransferase E			10	10	1	3	212	630	630	630	ERR_00975	1-42_01509	1a_00676	1c_01429	SRR601_01252	SRR602_00078	SRR603_00963	SRR605_01887	SYD139_02862	SYD325_02454
yhbY	yhbY	RNA-binding protein YhbY			10	10	1	3	118	333	333	333	ERR_00976	1-42_01510	1a_00675	1c_01430	SRR601_01251	SRR602_00077	SRR603_00962	SRR605_01888	SYD139_02861	SYD325_02453
greA	greA	Transcription elongation factor GreA			10	10	1	3	18	477	477	477	ERR_00977	1-42_01511	1a_00674	1c_01431	SRR601_01250	SRR602_00076	SRR603_00961	SRR605_01889	SYD139_02860	SYD325_02452
dacB	dacB	D-alanyl-D-alanine carboxypeptidase DacB			10	10	1	3	121	1266	1434	1417.2	ERR_00978	1-42_01512	1a_00673	1c_01432	SRR601_01249	SRR602_00075	SRR603_00960	SRR605_01890	SYD139_02859	SYD325_02451
obgE	obgE	GTPase ObgE/CgtA			10	10	1	3	17	1179	1179	1179	ERR_00979	1-42_01513	1a_00672	1c_01433	SRR601_01248	SRR602_00074	SRR603_00959	SRR605_01891	SYD139_02858	SYD325_02450
yhbE	yhbE	putative inner membrane transporter YhbE			10	10	1	3	152	966	966	966	ERR_00980	1-42_01514	1a_00671	1c_01434	SRR601_01247	SRR602_00073	SRR603_00958	SRR605_01892	SYD139_02857	SYD325_02449
rpmA	rpmA	50S ribosomal protein L27			10	10	1	3	328	258	258	258	ERR_00981	1-42_01515	1a_00670	1c_01435	SRR601_01246	SRR602_00072	SRR603_00957	SRR605_01893	SYD139_02856	SYD325_02448
rplU	rplU	50S ribosomal protein L21			10	10	1	3	190	312	312	312	ERR_00982	1-42_01516	1a_00669	1c_01436	SRR601_01245	SRR602_00071	6_refound_66	7_refound_72	SYD139_02855	SYD325_02447
ispB	ispB	Octaprenyl diphosphate synthase			10	10	1	3	145	972	972	972	ERR_00983	1-42_01517	1a_00668	1c_01437	SRR601_01244	SRR602_00070	SRR603_00955	SRR605_01895	SYD139_02854	SYD325_02446
group_836		hypothetical protein			10	10	1	3	327	273	273	273	ERR_00984	1-42_01518	1a_00667	1c_01438	SRR601_01243	SRR602_00069	SRR603_00954	SRR605_01896	SYD139_02853	SYD325_02445
murA	murA	UDP-N-acetylglucosamine 1-carboxyvinyltransferase			10	10	1	3	186	1260	1260	1260	ERR_00985	1-42_01519	1a_00666	1c_01439	SRR601_01242	SRR602_00068	SRR603_00953	SRR605_01897	SYD139_02852	SYD325_02444
ibaG	ibaG	Acid stress protein IbaG			10	10	1	3	54	255	255	255	ERR_00986	1-42_01520	1a_00665	1c_01440	SRR601_01241	SRR602_00067	SRR603_00952	SRR605_01898	SYD139_02851	SYD325_02443
mlaB	mlaB	putative phospholipid ABC transporter-binding protein MlaB			10	10	1	3	117	291	291	291	ERR_00987	1-42_01521	1a_00664	1c_01441	SRR601_01240	SRR602_00066	SRR603_00951	SRR605_01899	SYD139_02850	SYD325_02442
mlaC	mlaC	putative phospholipid-binding protein MlaC			10	10	1	3	192	636	636	636	ERR_00988	1-42_01522	1a_00663	1c_01442	SRR601_01239	SRR602_00065	SRR603_00950	SRR605_01900	SYD139_02849	SYD325_02441
mlaD	mlaD	putative phospholipid ABC transporter-binding protein MlaD			10	10	1	3	115	552	552	552	ERR_00989	1-42_01523	1a_00662	1c_01443	SRR601_01238	SRR602_00064	SRR603_00949	SRR605_01901	SYD139_02848	SYD325_02440
mlaE	mlaE	putative phospholipid ABC transporter permease protein MlaE			10	10	1	3	69	783	783	783	ERR_00990	1-42_01524	1a_00661	1c_01444	SRR601_01237	SRR602_00063	SRR603_00948	SRR605_01902	SYD139_02847	SYD325_02439
mlaF	mlaF	putative phospholipid import ATP-binding protein MlaF			10	10	1	3	312	813	813	813	ERR_00991	1-42_01525	1a_00660	1c_01445	SRR601_01236	SRR602_00062	SRR603_00947	SRR605_01903	SYD139_02846	SYD325_02438
yrbG	yrbG	Inner membrane protein YrbG			10	10	1	3	133	978	978	978	ERR_00992	1-42_01526	1a_00659	1c_01446	SRR601_01235	SRR602_00061	SRR603_00946	SRR605_01904	SYD139_02845	SYD325_02437
kdsD	kdsD	Arabinose 5-phosphate isomerase KdsD			10	10	1	3	63	1005	1005	1005	ERR_00993	1-42_01527	1a_00658	1c_01447	SRR601_01234	SRR602_00060	SRR603_00945	SRR605_01905	SYD139_02844	SYD325_02436
kdsC	kdsC	3-deoxy-D-manno-octulosonate 8-phosphate phosphatase KdsC			10	10	1	3	58	567	567	567	ERR_00994	1-42_01528	1a_00657	1c_01448	SRR601_01233	SRR602_00059	SRR603_00944	SRR605_01906	SYD139_02843	SYD325_02435
lptC	lptC	Lipopolysaccharide export system protein LptC			10	10	1	3	36	576	576	576	ERR_00995	1-42_01529	1a_00656	1c_01449	SRR601_01232	SRR602_00058	SRR603_00943	SRR605_01907	SYD139_02842	SYD325_02434
lptA	lptA	Lipopolysaccharide export system protein LptA			10	10	1	3	127	546	546	546	ERR_00996	1-42_01530	1a_00655	1c_01450	SRR601_01231	SRR602_00057	SRR603_00942	SRR605_01908	SYD139_02841	SYD325_02433
lptB_2	lptB_2	Lipopolysaccharide export system ATP-binding protein LptB			10	10	1	3	46	726	726	726	ERR_00997	1-42_01531	1a_00654	1c_01451	SRR601_01230	SRR602_00056	SRR603_00941	SRR605_01909	SYD139_02840	SYD325_02432
rpoN	rpoN	RNA polymerase sigma-54 factor			10	10	1	3	228	1434	1434	1434	ERR_00998	1-42_01532	1a_00653	1c_01452	SRR601_01229	SRR602_00055	SRR603_00940	SRR605_01910	SYD139_02839	SYD325_02431
hpf_1	hpf_1	Ribosome hibernation promoting factor			10	10	1	3	284	288	288	288	ERR_00999	1-42_01533	1a_00652	1c_01453	SRR601_01228	SRR602_00054	SRR603_00939	SRR605_01911	SYD139_02838	SYD325_02430
ptsN	ptsN	Nitrogen regulatory protein			10	10	1	3	306	489	489	489	ERR_01000	1-42_01534	1a_00651	1c_01454	SRR601_01227	SRR602_00053	SRR603_00938	SRR605_01912	SYD139_02837	SYD325_02429
rapZ	rapZ	RNase adapter protein RapZ			10	10	1	3	184	855	855	855	ERR_01001	1-42_01535	1a_00650	1c_01455	SRR601_01226	SRR602_00052	SRR603_00937	SRR605_01913	SYD139_02836	SYD325_02428
ptsO	ptsO	Phosphocarrier protein NPr			10	10	1	3	326	273	273	273	ERR_01002	1-42_01536	1a_00649	1c_01456	SRR601_01225	SRR602_00051	SRR603_00936	SRR605_01914	SYD139_02835	SYD325_02427
mtgA	mtgA	Biosynthetic peptidoglycan transglycosylase			10	10	1	3	45	726	726	726	ERR_01003	1-42_01537	1a_00648	1c_01457	SRR601_01224	SRR602_00050	SRR603_00935	SRR605_01915	SYD139_02834	SYD325_02426
elbB	elbB	Glyoxalase ElbB			10	10	1	3	144	654	654	654	ERR_01004	1-42_01538	1a_00647	1c_01458	SRR601_01223	SRR602_00049	SRR603_00934	SRR605_01916	SYD139_02833	SYD325_02425
arcB	arcB	Aerobic respiration control sensor protein ArcB			10	10	1	3	134	2340	2340	2340	ERR_01005	1-42_01539	1a_00646	1c_01459	SRR601_01222	SRR602_00048	SRR603_00933	SRR605_01917	SYD139_02832	SYD325_02424
uxuA_1	uxuA_1	Mannonate dehydratase			10	10	1	3	225	1065	1065	1065	ERR_01006	1-42_01540	1a_00645	1c_01460	SRR601_01221	SRR602_00047	SRR603_00932	SRR605_01918	SYD139_02831	SYD325_02423
rspB	rspB	Starvation-sensing protein RspB			10	10	1	3	23	1017	1017	1017	ERR_01007	1-42_01541	1a_00644	1c_01461	SRR601_01220	SRR602_00046	SRR603_00931	SRR605_01919	SYD139_02830	SYD325_02422
exuT_2	exuT_2	Hexuronate transporter			10	10	1	3	135	1284	1284	1284	ERR_01008	1-42_01542	1a_00643	1c_01462	SRR601_01219	SRR602_00045	SRR603_00930	SRR605_01920	SYD139_02829	SYD325_02421
group_772		hypothetical protein			10	10	1	3	93	891	933	924.6	ERR_01009	1-42_01543	1a_00642	1c_01463	SRR601_01218	SRR602_00044	SRR603_00929	SRR605_01921	SYD139_02828	SYD325_02420
gltB	gltB	Glutamate synthase [NADPH] large chain			10	10	1	3	6	4461	4461	4461	ERR_01010	1-42_01544	1a_00641	1c_01464	SRR601_01217	SRR602_00043	SRR603_00928	SRR605_01922	SYD139_02827	SYD325_02419
gltD	gltD	Glutamate synthase [NADPH] small chain			10	10	1	3	322	1419	1419	1419	ERR_01011	1-42_01545	1a_00640	1c_01465	SRR601_01216	SRR602_00042	SRR603_00927	SRR605_01923	SYD139_02826	SYD325_02418
nanE	nanE	Putative N-acetylmannosamine-6-phosphate 2-epimerase			10	10	1	3	4	705	705	705	ERR_01012	1-42_01546	1a_00639	1c_01466	SRR601_01215	SRR602_00041	SRR603_00926	SRR605_01924	SYD139_02825	SYD325_02417
sspB	sspB	Stringent starvation protein B			10	10	1	3	291	495	495	495	ERR_01013	1-42_01547	1a_00638	1c_01467	SRR601_01214	SRR602_00040	SRR603_00925	SRR605_01925	SYD139_02824	SYD325_02416
sspA	sspA	Stringent starvation protein A			10	10	1	3	182	639	639	639	ERR_01014	1-42_01548	1a_00637	1c_01468	SRR601_01213	SRR602_00039	SRR603_00924	SRR605_01926	SYD139_02823	SYD325_02415
rpsI	rpsI	30S ribosomal protein S9			10	10	1	3	263	393	393	393	ERR_01015	1-42_01549	1a_00636	1c_01469	SRR601_01212	SRR602_00038	SRR603_00923	SRR605_01927	SYD139_02822	SYD325_02414
rplM	rplM	50S ribosomal protein L13			10	10	1	3	151	429	429	429	ERR_01016	1-42_01550	1a_00635	1c_01470	SRR601_01211	SRR602_00037	SRR603_00922	SRR605_01928	SYD139_02821	SYD325_02413
zapE_2	zapE_2	Cell division protein ZapE			10	10	1	3	113	1128	1128	1128	ERR_01017	1-42_01551	1a_00634	1c_01471	SRR601_01210	SRR602_00036	SRR603_00921	SRR605_01929	SYD139_02820	SYD325_02412
yhcB	yhcB	Inner membrane protein YhcB			10	10	1	3	234	399	399	399	ERR_01018	1-42_01552	1a_00633	1c_01472	SRR601_01209	SRR602_00035	SRR603_00920	SRR605_01930	SYD139_02819	SYD325_02411
degQ	degQ	Periplasmic pH-dependent serine endoprotease DegQ			10	10	1	3	15	1368	1368	1368	ERR_01019	1-42_01553	1a_00632	1c_01473	SRR601_01208	SRR602_00034	SRR603_00919	SRR605_01931	SYD139_02818	SYD325_02410
degS	degS	Serine endoprotease DegS			10	10	1	3	255	1059	1059	1059	ERR_01020	1-42_01554	1a_00631	1c_01474	SRR601_01207	SRR602_00033	SRR603_00918	SRR605_01932	SYD139_02817	SYD325_02409
mdh_1	mdh_1	Malate dehydrogenase			10	10	1	3	311	939	939	939	ERR_01021	1-42_01555	1a_00630	1c_01475	SRR601_01206	SRR602_00032	SRR603_00917	SRR605_01933	SYD139_02816	SYD325_02408
argR	argR	Arginine repressor			10	10	1	3	29	471	471	471	ERR_01022	1-42_01556	1a_00629	1c_01476	SRR601_01205	SRR602_00031	SRR603_00916	SRR605_01934	SYD139_02815	SYD325_02407
group_755		hypothetical protein			10	10	1	3	22	264	264	264	ERR_01023	1-42_01557	1a_00628	1c_01477	SRR601_01204	SRR602_00030	SRR603_00915	SRR605_01935	SYD139_02814	SYD325_02406
group_752		hypothetical protein			10	10	1	3	13	267	267	267	ERR_01024	1-42_01558	1a_00627	1c_01478	SRR601_01203	SRR602_00029	SRR603_00914	SRR605_01936	SYD139_02813	SYD325_02405
yhcO	yhcO	putative protein YhcO			10	10	1	3	317	276	276	276	ERR_01025	1-42_01559	1a_00626	1c_01479	SRR601_01202	SRR602_00028	SRR603_00913	SRR605_01937	SYD139_02812	SYD325_02404
aaeB_2	aaeB_2	p-hydroxybenzoic acid efflux pump subunit AaeB			10	10	1	3	220	1968	1968	1968	ERR_01026	1-42_01560	1a_00625	1c_01480	SRR601_01201	SRR602_00027	SRR603_00912	SRR605_01938	SYD139_02811	SYD325_02403
aaeA_2	aaeA_2	p-hydroxybenzoic acid efflux pump subunit AaeA			10	10	1	3	53	933	933	933	ERR_01027	1-42_01561	1a_00624	1c_01481	SRR601_01200	SRR602_00026	SRR603_00911	SRR605_01939	SYD139_02810	SYD325_02402
aaeX	aaeX	Protein AaeX			10	10	1	3	196	204	204	204	ERR_01028	1-42_01562	1a_00623	1c_01482	SRR601_01199	SRR602_00025	SRR603_00910	SRR605_01940	SYD139_02809	SYD325_02401
dmlR_7	dmlR_7	HTH-type transcriptional regulator DmlR			10	10	1	3	281	930	930	930	ERR_01029	1-42_01563	1a_00622	1c_01483	SRR601_01198	SRR602_00024	SRR603_00909	SRR605_01941	SYD139_02808	SYD325_02400
tldD	tldD	Metalloprotease TldD			10	10	1	3	209	1446	1446	1446	ERR_01030	1-42_01564	1a_00621	1c_01484	SRR601_01197	SRR602_00023	SRR603_00908	SRR605_01942	SYD139_02807	SYD325_02399
group_754		hypothetical protein			10	10	1	3	19	3801	3801	3801	ERR_01031	1-42_01565	1a_00620	1c_01485	SRR601_01196	SRR602_00022	SRR603_00907	SRR605_01943	SYD139_02806	SYD325_02398
rng	rng	Ribonuclease G			10	10	1	3	181	1470	1470	1470	ERR_01032	1-42_01566	1a_00619	1c_01486	SRR601_01195	SRR602_00021	SRR603_00906	SRR605_01944	SYD139_02805	SYD325_02397
yhdE	yhdE	Maf-like protein YhdE			10	10	1	3	21	582	582	582	ERR_01033	1-42_01567	1a_00618	1c_01487	SRR601_01194	SRR602_00020	SRR603_00905	SRR605_01945	SYD139_02804	SYD325_02396
mreD	mreD	Rod shape-determining protein MreD			10	10	1	3	308	489	489	489	ERR_01034	1-42_01568	1a_00617	1c_01488	SRR601_01193	SRR602_00019	SRR603_00904	SRR605_01946	SYD139_02803	SYD325_02395
mreC	mreC	Cell shape-determining protein MreC			10	10	1	3	89	993	993	993	ERR_01035	1-42_01569	1a_00616	1c_01489	SRR601_01192	SRR602_00018	SRR603_00903	SRR605_01947	SYD139_02802	SYD325_02394
mreB	mreB	Rod shape-determining protein MreB			10	10	1	3	297	1044	1044	1044	ERR_01036	1-42_01570	1a_00615	1c_01490	SRR601_01191	SRR602_00017	SRR603_00902	SRR605_01948	SYD139_02801	SYD325_02393
csrD	csrD	RNase E specificity factor CsrD			10	10	1	3	230	1941	1941	1941	ERR_01037	1-42_01571	1a_00614	1c_01491	SRR601_01190	SRR602_00016	SRR603_00901	SRR605_01949	SYD139_02800	SYD325_02392
msrP	msrP	Protein-methionine-sulfoxide reductase catalytic subunit MsrP			10	10	1	3	68	1002	1002	1002	ERR_01038	1-42_01572	1a_00613	1c_01492	SRR601_01189	SRR602_00015	SRR603_00900	SRR605_01950	SYD139_02799	SYD325_02391
msrQ	msrQ	Protein-methionine-sulfoxide reductase heme-binding subunit MsrQ			10	10	1	3	283	609	609	609	ERR_01039	1-42_01573	1a_00612	1c_01493	SRR601_01188	SRR602_00014	SRR603_00899	SRR605_01951	SYD139_02798	SYD325_02390
aroQ	aroQ	3-dehydroquinate dehydratase			10	10	1	3	76	453	453	453	ERR_01040	1-42_01574	1a_00611	1c_01494	SRR601_01187	SRR602_00013	SRR603_00898	SRR605_01952	SYD139_02797	SYD325_02389
accB	accB	Biotin carboxyl carrier protein of acetyl-CoA carboxylase			10	10	1	3	35	468	468	468	ERR_01041	1-42_01575	1a_00610	1c_01495	SRR601_01186	SRR602_00012	SRR603_00897	SRR605_01953	SYD139_02796	SYD325_02388
accC	accC	Biotin carboxylase			10	10	1	3	40	1350	1350	1350	ERR_01042	1-42_01576	1a_00609	1c_01496	SRR601_01185	SRR602_00011	SRR603_00896	SRR605_01954	SYD139_02795	SYD325_02387
yhdT	yhdT	putative membrane protein YhdT			10	10	1	3	81	243	243	243	ERR_01043	1-42_01577	1a_00608	1c_01497	SRR601_01184	SRR602_00010	SRR603_00895	SRR605_01955	SYD139_02794	SYD325_02386
panF	panF	Sodium/pantothenate symporter			10	10	1	3	198	1452	1452	1452	ERR_01044	1-42_01578	1a_00607	1c_01498	SRR601_01183	SRR602_00009	SRR603_00894	SRR605_01956	SYD139_02793	SYD325_02385
prmA	prmA	Ribosomal protein L11 methyltransferase			10	10	1	3	112	882	882	882	ERR_01045	1-42_01579	1a_00606	1c_01499	SRR601_01182	SRR602_00008	SRR603_00893	SRR605_01957	SYD139_02792	SYD325_02384
dus	dus	putative tRNA-dihydrouridine synthase			10	10	1	3	153	966	966	966	ERR_01046	1-42_01580	1a_00605	1c_01500	SRR601_01181	SRR602_00007	SRR603_00892	SRR605_01958	SYD139_02791	SYD325_02383
fis	fis	DNA-binding protein Fis			10	10	1	3	244	297	297	297	ERR_01047	1-42_01581	1a_00604	1c_01501	SRR601_01180	SRR602_00006	SRR603_00891	SRR605_01959	SYD139_02790	SYD325_02382
acrR_1	acrR_1	HTH-type transcriptional regulator AcrR			10	10	1	3	141	654	654	654	ERR_01048	1-42_01582	1a_00603	1c_01502	SRR601_01179	SRR602_00005	SRR603_00890	SRR605_01960	SYD139_02789	SYD325_02358
acrE	acrE	Multidrug export protein AcrE			10	10	1	3	88	1140	1140	1140	ERR_01049	1-42_01583	1a_00602	1c_01503	SRR601_01178	SRR602_00004	SRR603_00889	SRR605_01961	SYD139_02788	SYD325_02357
acrF	acrF	Multidrug export protein AcrF			10	10	1	3	41	3111	3111	3111	ERR_01050	1-42_01584	1a_00601	1c_01504	SRR601_01177	SRR602_00003	SRR603_00888	SRR605_01962	SYD139_02787	SYD325_02356
group_784		hypothetical protein			10	10	1	3	137	222	222	222	ERR_01051	1-42_01585	1a_00600	1c_01505	SRR601_01176	SRR602_00002	SRR603_00887	SRR605_01963	SYD139_02786	SYD325_02355
gmhB	gmhB	D-glycero-beta-D-manno-heptose-17-bisphosphate 7-phosphatase			10	10	1	7	16	567	567	567	ERR_04329	1-42_01587	1a_04548	1c_01689	SRR601_02134	SRR602_00758	SRR603_01857	SRR605_01579	SYD139_01779	SYD325_01383
metN_3	metN_3	Methionine import ATP-binding protein MetN			10	10	1	7	340	1032	1032	1032	ERR_04328	1-42_01588	1a_04547	1c_01688	SRR601_02135	SRR602_00759	SRR603_01858	SRR605_01580	SYD139_01780	SYD325_01384
metI_4	metI_4	D-methionine transport system permease protein MetI			10	10	1	7	311	654	654	654	ERR_04327	1-42_01589	1a_04546	1c_01687	SRR601_02136	SRR602_00760	SRR603_01859	SRR605_01581	SYD139_01781	SYD325_01385
metQ_4	metQ_4	D-methionine-binding lipoprotein MetQ			10	10	1	7	194	816	816	816	ERR_04326	1-42_01590	1a_04545	1c_01686	SRR601_02137	SRR602_00761	SRR603_01860	SRR605_01582	SYD139_01782	SYD325_01386
rcsF	rcsF	Outer membrane lipoprotein RcsF			10	10	1	7	168	408	408	408	ERR_04325	1-42_01591	1a_04544	1c_01685	SRR601_02138	SRR602_00762	SRR603_01861	SRR605_01583	SYD139_01783	SYD325_01387
trmO	trmO	tRNA (adenine(37)-N6)-methyltransferase			10	10	1	7	282	708	708	708	ERR_04324	1-42_01592	1a_04543	1c_01684	SRR601_02139	SRR602_00763	SRR603_01862	SRR605_01584	SYD139_01784	SYD325_01388
proS	proS	Proline--tRNA ligase			10	10	1	7	99	1719	1719	1719	ERR_04323	1-42_01593	1a_04542	1c_01683	SRR601_02140	SRR602_00764	SRR603_01863	SRR605_01585	SYD139_01785	SYD325_01389
group_1124		hypothetical protein			10	10	1	7	172	843	843	843	ERR_04322	1-42_01594	1a_04541	1c_01682	SRR601_02141	SRR602_00765	SRR603_01864	SRR605_01586	SYD139_01786	SYD325_01390
nlpE	nlpE	Lipoprotein NlpE			10	10	1	7	290	699	699	699	ERR_04321	1-42_01595	1a_04540	1c_01681	SRR601_02142	SRR602_00766	SRR603_01865	SRR605_01587	SYD139_01787	SYD325_01391
arfB	arfB	Peptidyl-tRNA hydrolase ArfB			10	10	1	7	161	414	414	414	ERR_04320	1-42_01596	1a_04539	1c_01680	SRR601_02143	SRR602_00767	SRR603_01866	SRR605_01588	SYD139_01788	SYD325_01392
yaeQ	yaeQ	putative protein YaeQ			10	10	1	7	42	546	546	546	ERR_04319	1-42_01597	1a_04538	1c_01679	SRR601_02144	SRR602_00768	SRR603_01867	SRR605_01589	SYD139_01789	SYD325_01393
group_1149		hypothetical protein			10	10	1	7	318	201	201	201	ERR_04318	1-42_01598	1a_04537	1c_01678	SRR601_02145	SRR602_00769	SRR603_01868	SRR605_01590	SYD139_01790	SYD325_01394
rof	rof	Protein rof			10	10	1	7	291	261	261	261	ERR_04317	1-42_01599	1a_04536	1c_01677	SRR601_02146	SRR602_00770	SRR603_01869	SRR605_01591	SYD139_01791	SYD325_01395
tilS	tilS	tRNA(Ile)-lysidine synthase			10	10	1	7	237	1314	1314	1314	ERR_04316	1-42_01600	1a_04535	1c_01676	SRR601_02147	SRR602_00771	SRR603_01870	SRR605_01592	SYD139_01792	SYD325_01396
group_1126		hypothetical protein			10	10	1	7	183	390	390	390	ERR_04315	1-42_01601	1a_04534	1c_01675	SRR601_02148	SRR602_00772	SRR603_01871	SRR605_01593	SYD139_01793	SYD325_01397
ldcC	ldcC	Constitutive lysine decarboxylase			10	10	1	7	57	2154	2154	2154	ERR_04314	1-42_01602	1a_04533	1c_01674	SRR601_02149	SRR602_00773	SRR603_01872	SRR605_01594	SYD139_01794	SYD325_01398
accA	accA	Acetyl-coenzyme A carboxylase carboxyl transferase subunit alpha			10	10	1	7	60	960	960	960	ERR_04313	1-42_01603	1a_04532	1c_01673	SRR601_02150	SRR602_00774	SRR603_01873	SRR605_01595	SYD139_01795	SYD325_01399
dnaE	dnaE	DNA polymerase III subunit alpha			10	10	1	7	6	3483	3483	3483	ERR_04312	1-42_01604	1a_04531	1c_01672	SRR601_02151	SRR602_00775	SRR603_01874	SRR605_01596	SYD139_01796	SYD325_01400
rnhB	rnhB	Ribonuclease HII			10	10	1	7	339	600	600	600	ERR_04311	1-42_01605	1a_04530	1c_01671	SRR601_02152	SRR602_00776	SRR603_01875	SRR605_01597	SYD139_01797	SYD325_01401
lpxB	lpxB	Lipid-A-disaccharide synthase			10	10	1	7	298	1152	1152	1152	ERR_04310	1-42_01606	1a_04529	1c_01670	SRR601_02153	SRR602_00777	SRR603_01876	SRR605_01598	SYD139_01798	SYD325_01402
lpxA	lpxA	Acyl-[acyl-carrier-protein]--UDP-N-acetylglucosamine O-acyltransferase			10	10	1	7	225	789	789	789	ERR_04309	1-42_01607	1a_04528	1c_01669	SRR601_02154	SRR602_00778	SRR603_01877	SRR605_01599	SYD139_01799	SYD325_01403
fabZ	fabZ	3-hydroxyacyl-[acyl-carrier-protein] dehydratase FabZ			10	10	1	7	121	456	456	456	ERR_04308	1-42_01608	1a_04527	1c_01668	SRR601_02155	SRR602_00779	SRR603_01878	SRR605_01600	SYD139_01800	SYD325_01404
lpxD_2	lpxD_2	UDP-3-O-(3-hydroxymyristoyl)glucosamine N-acyltransferase			10	10	1	7	1	1026	1026	1026	ERR_04307	1-42_01609	1a_04526	1c_01667	SRR601_02156	SRR602_00780	SRR603_01879	SRR605_01601	SYD139_01801	SYD325_01405
skp	skp	Chaperone protein Skp			10	10	1	7	96	486	486	486	ERR_04306	1-42_01610	1a_04525	1c_01666	SRR601_02157	SRR602_00781	SRR603_01880	SRR605_01602	SYD139_01802	SYD325_01406
bamA_2	bamA_2	Outer membrane protein assembly factor BamA			10	10	1	7	38	2430	2430	2430	ERR_04305	1-42_01611	1a_04524	1c_01665	SRR601_02158	SRR602_00782	SRR603_01881	SRR605_01603	SYD139_01803	SYD325_01407
rseP	rseP	Regulator of sigma-E protease RseP			10	10	1	7	221	1353	1353	1353	ERR_04304	1-42_01612	1a_04523	1c_01664	SRR601_02159	SRR602_00783	SRR603_01882	SRR605_01604	SYD139_01804	SYD325_01408
cdsA	cdsA	Phosphatidate cytidylyltransferase			10	10	1	7	228	783	783	783	ERR_04303	1-42_01613	1a_04522	1c_01663	SRR601_02160	SRR602_00784	SRR603_01883	SRR605_01605	SYD139_01805	SYD325_01409
uppS	uppS	Ditranspolycis-undecaprenyl-diphosphate synthase ((2E6E)-farnesyl-diphosphate specific)			10	10	1	7	39	759	777	775.2	ERR_04302	1-42_01614	1a_04521	1c_01662	SRR601_02161	SRR602_00785	SRR603_01884	SRR605_01606	SYD139_01806	SYD325_01410
dxr	dxr	1-deoxy-D-xylulose 5-phosphate reductoisomerase			10	10	1	7	280	1203	1203	1203	ERR_04301	1-42_01615	1a_04520	1c_01661	SRR601_02162	SRR602_00786	SRR603_01885	SRR605_01607	SYD139_01807	SYD325_01411
frr	frr	Ribosome-recycling factor			10	10	1	7	25	558	558	558	ERR_04300	1-42_01616	1a_04519	1c_01660	SRR601_02163	SRR602_00787	SRR603_01886	SRR605_01608	SYD139_01808	SYD325_01412
pyrH	pyrH	Uridylate kinase			10	10	1	7	267	726	726	726	ERR_04299	1-42_01617	1a_04518	1c_01659	SRR601_02164	SRR602_00788	SRR603_01887	SRR605_01609	SYD139_01809	SYD325_01413
tsf	tsf	Elongation factor Ts			10	10	1	7	164	852	852	852	ERR_04298	1-42_01618	1a_04517	1c_01658	SRR601_02165	SRR602_00789	SRR603_01888	SRR605_01610	SYD139_01810	SYD325_01414
rpsB	rpsB	30S ribosomal protein S2			10	10	1	7	266	726	726	726	ERR_04297	1-42_01619	1a_04516	1c_01657	SRR601_02166	SRR602_00790	SRR603_01889	SRR605_01611	SYD139_01811	SYD325_01415
map_2	map_2	Methionine aminopeptidase			10	10	1	7	218	795	795	795	ERR_04296	1-42_01620	1a_04515	1c_01656	SRR601_02167	SRR602_00791	SRR603_01890	SRR605_01612	SYD139_01812	SYD325_01416
glnD	glnD	Bifunctional uridylyltransferase/uridylyl-removing enzyme			10	10	1	7	22	2664	2664	2664	ERR_04295	1-42_01621	1a_04514	1c_01655	SRR601_02168	SRR602_00792	SRR603_01891	SRR605_01613	SYD139_01813	SYD325_01417
dapD	dapD	2345-tetrahydropyridine-26-dicarboxylate N-succinyltransferase			10	10	1	7	186	825	825	825	ERR_04294	1-42_01622	1a_04513	1c_01654	SRR601_02169	SRR602_00793	SRR603_01892	SRR605_01614	SYD139_01814	SYD325_01418
group_1127		hypothetical protein			10	10	1	7	187	387	387	387	ERR_04293	1-42_01623	1a_04512	1c_01653	SRR601_02170	SRR602_00794	SRR603_01893	SRR605_01615	SYD139_01815	SYD325_01419
cdaR_2	cdaR_2	Carbohydrate diacid regulator			10	10	1	7	271	1212	1212	1212	ERR_04292	1-42_01624	1a_04511	1c_01652	SRR601_02171	SRR602_00795	SRR603_01894	SRR605_01616	SYD139_01816	SYD325_01420
degP	degP	Periplasmic serine endoprotease DegP			10	10	1	7	173	1434	1434	1434	ERR_04291	1-42_01625	1a_04510	1c_01651	SRR601_02172	SRR602_00796	SRR603_01895	SRR605_01617	SYD139_01817	SYD325_01421
dgt	dgt	Deoxyguanosinetriphosphate triphosphohydrolase			10	10	1	7	139	1515	1515	1515	ERR_04290	1-42_01626	1a_04509	1c_01650	SRR601_02173	SRR602_00797	SRR603_01896	SRR605_01618	SYD139_01818	SYD325_01422
mtnN	mtnN	5'-methylthioadenosine/S-adenosylhomocysteine nucleosidase			10	10	1	7	51	189	699	648	ERR_04289	1-42_01627	1a_05185	1c_01649	SRR601_02174	SRR602_00798	SRR603_01897	SRR605_01619	SYD139_01819	SYD325_01423
btuF_2	btuF_2	Vitamin B12-binding protein			10	10	1	7	208	801	801	801	ERR_04288	1-42_01628	1a_05184	1c_01648	SRR601_02175	SRR602_00799	SRR603_01898	SRR605_01620	SYD139_01820	SYD325_01424
group_1154		hypothetical protein			10	10	1	7	326	624	624	624	ERR_04287	1-42_01629	1a_05183	1c_01647	SRR601_02176	SRR602_00800	SRR603_01899	SRR605_01621	SYD139_01821	SYD325_01425
erpA	erpA	Iron-sulfur cluster insertion protein ErpA			10	10	1	7	233	345	345	345	ERR_04286	1-42_01630	1a_05182	1c_01646	SRR601_02177	SRR602_00801	SRR603_01900	SRR605_01622	SYD139_01822	SYD325_01426
clcA	clcA	H(+)/Cl(-) exchange transporter ClcA			10	10	1	7	141	1512	1512	1512	ERR_04285	1-42_01631	1a_05181	1c_01645	SRR601_02178	SRR602_00802	SRR603_01901	SRR605_01623	SYD139_01823	SYD325_01427
hemL	hemL	Glutamate-1-semialdehyde 21-aminomutase			10	10	1	7	249	1281	1281	1281	ERR_04284	1-42_01632	1a_05180	1c_01644	SRR601_02179	SRR602_00803	SRR603_01902	SRR605_01624	SYD139_01824	SYD325_01428
fhuB	fhuB	Iron(3+)-hydroxamate import system permease protein FhuB			10	10	1	7	72	1983	1983	1983	ERR_04283	1-42_01633	1a_05179	1c_01643	SRR601_02180	SRR602_00804	SRR603_01903	SRR605_01625	SYD139_01825	SYD325_01429
fhuD	fhuD	Iron(3+)-hydroxamate-binding protein FhuD			10	10	1	7	129	891	891	891	ERR_04282	1-42_01634	1a_05178	1c_01642	SRR601_02181	SRR602_00805	SRR603_01904	SRR605_01626	SYD139_01826	SYD325_01430
fhuC_3	fhuC_3	Iron(3+)-hydroxamate import ATP-binding protein FhuC			10	10	1	7	210	798	798	798	ERR_04281	1-42_01635	1a_05177	1c_01641	SRR601_02182	SRR602_00806	SRR603_01905	SRR605_01627	SYD139_01827	SYD325_01431
fhuA_3	fhuA_3	Ferrichrome outer membrane transporter/phage receptor			10	10	1	7	54	2208	2208	2208	ERR_04280	1-42_01636	1a_05176	1c_01640	SRR601_02183	SRR602_00807	SRR603_01906	SRR605_01628	SYD139_01828	SYD325_01432
mrcB	mrcB	Penicillin-binding protein 1B			10	10	1	7	31	2556	2556	2556	ERR_04279	1-42_01637	1a_05175	1c_01639	SRR601_02184	SRR602_00808	SRR603_01907	SRR605_01629	SYD139_01829	SYD325_01433
group_1098		hypothetical protein			10	10	1	7	24	558	558	558	ERR_04278	1-42_01638	1a_05174	1c_01638	SRR601_02185	SRR602_00809	SRR603_01908	SRR605_01630	SYD139_01830	SYD325_01434
pulA	pulA	Pullulanase			10	10	1	7	8	3309	3309	3309	ERR_04277	1-42_01639	1a_01489	1c_01637	SRR601_02186	SRR602_00810	SRR603_01909	SRR605_01631	SYD139_01831	SYD325_01435
outC	outC	Type II secretion system protein C			10	10	1	7	171	843	843	843	ERR_04276	1-42_01640	1a_01490	1c_01636	SRR601_02187	SRR602_00811	SRR603_01910	SRR605_01632	SYD139_01832	SYD325_01436
pulD	pulD	Type II secretion system protein D			10	10	1	7	76	1956	1956	1956	ERR_04275	1-42_01641	1a_01491	1c_01635	SRR601_02188	SRR602_00812	SRR603_01911	SRR605_01633	SYD139_01833	SYD325_01437
epsE_2	epsE_2	Type II secretion system protein E			10	10	1	7	148	1494	1494	1494	ERR_04274	1-42_01642	1a_01492	1c_01634	SRR601_02189	SRR602_00813	SRR603_01912	SRR605_01634	SYD139_01834	SYD325_01438
epsF_2	epsF_2	Type II secretion system protein F			10	10	1	7	270	1215	1215	1215	ERR_04273	1-42_01643	1a_01493	1c_01633	SRR601_02190	SRR602_00814	SRR603_01913	SRR605_01635	SYD139_01835	SYD325_01439
pulG	pulG	Type II secretion system protein G			10	10	1	7	155	423	423	423	ERR_04272	1-42_01644	1a_01494	1c_01632	SRR601_02191	SRR602_00815	SRR603_01914	SRR605_01636	SYD139_01836	SYD325_01440
gspH	gspH	Putative type II secretion system protein H			10	10	1	7	73	516	516	516	ERR_04271	1-42_01645	1a_01495	1c_01631	SRR601_02192	SRR602_00816	SRR603_01915	SRR605_01637	SYD139_01837	SYD325_01441
group_1131		hypothetical protein			10	10	1	7	207	366	366	366	ERR_04270	1-42_01646	1a_01496	1c_01630	SRR601_02193	SRR602_00817	SRR603_01916	SRR605_01638	SYD139_01838	SYD325_01442
xcpW	xcpW	Type II secretion system protein J			10	10	1	7	341	597	597	597	ERR_04269	1-42_01647	1a_01497	1c_01629	SRR601_02194	SRR602_00818	SRR603_01917	SRR605_01639	SYD139_01839	SYD325_01443
gspK	gspK	Putative type II secretion system protein K			10	10	1	7	34	987	987	987	ERR_04268	1-42_01648	1a_01498	1c_01628	SRR601_02195	SRR602_00819	SRR603_01918	SRR605_01640	SYD139_01840	SYD325_01444
epsL	epsL	Type II secretion system protein L			10	10	1	7	45	1164	1194	1167	ERR_04267	1-42_01649	1a_01499	1c_01627	SRR601_02196	SRR602_00820	SRR603_01919	SRR605_01641	SYD139_01841	SYD325_01445
epsM	epsM	Type II secretion system protein M			10	10	1	7	95	486	486	486	ERR_04266	1-42_01650	1a_01500	1c_01626	SRR601_02197	SRR602_00821	SRR603_01920	SRR605_01642	SYD139_01842	SYD325_01446
outN	outN	Type II secretion system protein N			10	10	1	7	50	402	747	712.5	ERR_02912	1-42_01651	1a_01501	1c_01625	SRR601_02198	SRR602_00822	SRR603_01921	SRR605_01643	SYD139_01843	SYD325_01447
outO	outO	Type 4 prepilin-like proteins leader peptide-processing enzyme			10	10	1	7	204	801	801	801	ERR_02911	1-42_01652	1a_01502	1c_01624	SRR601_02199	SRR602_00823	SRR603_01922	SRR605_01644	SYD139_01844	SYD325_01448
group_1100		hypothetical protein			10	10	1	7	37	2430	2430	2430	ERR_02910	1-42_01653	1a_01503	1c_01623	SRR601_02200	SRR602_00824	SRR603_01923	SRR605_01645	SYD139_01845	SYD325_01449
thpR	thpR	RNA 2'3'-cyclic phosphodiesterase			10	10	1	7	53	537	537	537	ERR_02909	1-42_01654	1a_01504	1c_01622	SRR601_02201	SRR602_00825	SRR603_01924	SRR605_01646	SYD139_01846	SYD325_01450
sfsA	sfsA	Sugar fermentation stimulation protein A			10	10	1	7	277	717	717	717	ERR_02908	1-42_01655	1a_01505	1c_01621	SRR601_02202	SRR602_00826	SRR603_01925	SRR605_01647	SYD139_01847	SYD325_01451
dksA	dksA	RNA polymerase-binding transcription factor DksA			10	10	1	7	120	456	456	456	ERR_02907	1-42_01656	1a_01506	1c_01620	SRR601_02203	SRR602_00827	SRR603_01926	SRR605_01648	SYD139_01848	SYD325_01452
gluQ	gluQ	Glutamyl-Q tRNA(Asp) synthetase			10	10	1	7	135	882	882	882	ERR_02906	1-42_01657	1a_01507	1c_01619	SRR601_02204	SRR602_00828	SRR603_01927	SRR605_01649	SYD139_01849	SYD325_01453
pcnB	pcnB	Poly(A) polymerase I			10	10	1	7	211	1362	1362	1362	ERR_02905	1-42_01658	1a_01508	1c_01618	SRR601_02205	SRR602_00829	SRR603_01928	SRR605_01650	SYD139_01850	SYD325_01454
folK	folK	2-amino-4-hydroxy-6-hydroxymethyldihydropteridine pyrophosphokinase			10	10	1	7	104	480	480	480	ERR_02904	1-42_01659	1a_01509	1c_01617	SRR601_02206	SRR602_00830	SRR603_01929	SRR605_01651	SYD139_01851	SYD325_01455
panB	panB	3-methyl-2-oxobutanoate hydroxymethyltransferase			10	10	1	7	220	792	792	792	ERR_02903	1-42_01660	1a_01510	1c_01616	SRR601_02207	SRR602_00831	SRR603_01930	SRR605_01652	SYD139_01852	SYD325_01456
panC	panC	Pantothenate synthetase			10	10	1	7	159	855	855	855	ERR_02902	1-42_01661	1a_01511	1c_01615	SRR601_02208	SRR602_00832	SRR603_01931	SRR605_01653	SYD139_01853	SYD325_01457
panD	panD	Aspartate 1-decarboxylase			10	10	1	7	193	381	381	381	ERR_02901	1-42_01662	1a_01512	1c_01614	SRR601_02209	SRR602_00833	SRR603_01932	SRR605_01654	SYD139_01854	SYD325_01458
group_1139		hypothetical protein			10	10	1	7	259	1254	1254	1254	ERR_02900	1-42_01663	1a_01513	1c_01613	SRR601_02210	SRR602_00834	SRR603_01933	SRR605_01655	SYD139_01855	SYD325_01459
group_1119		hypothetical protein			10	10	1	7	137	441	441	441	ERR_02899	1-42_01664	1a_01514	1c_01612	SRR601_02211	SRR602_00835	SRR603_01934	SRR605_01656	SYD139_01856	SYD325_01460
yadH	yadH	Inner membrane transport permease YadH			10	10	1	7	240	771	771	771	ERR_02898	1-42_01665	1a_01515	1c_01611	SRR601_02212	SRR602_00836	SRR603_01935	SRR605_01657	SYD139_01857	SYD325_01461
yadG	yadG	putative ABC transporter ATP-binding protein YadG			10	10	1	7	89	927	927	927	ERR_02897	1-42_01666	1a_01516	1c_01610	SRR601_02213	SRR602_00837	SRR603_01936	SRR605_01658	SYD139_01858	SYD325_01462
can_2	can_2	Carbonic anhydrase 2			10	10	1	7	308	663	663	663	ERR_02896	1-42_01667	1a_01517	1c_01609	SRR601_02214	SRR602_00838	SRR603_01937	SRR605_01659	SYD139_01859	SYD325_01463
hpt	hpt	Hypoxanthine phosphoribosyltransferase			10	10	1	7	52	537	537	537	ERR_02895	1-42_01668	1a_01518	1c_01608	SRR601_02215	SRR602_00839	SRR603_01938	SRR605_01660	SYD139_01860	SYD325_01464
gcd	gcd	Quinoprotein glucose dehydrogenase			10	10	1	7	40	2391	2391	2391	ERR_02894	1-42_01669	1a_01519	1c_01607	SRR601_02216	SRR602_00840	SRR603_01939	SRR605_01661	SYD139_01861	SYD325_01465
cueO	cueO	Blue copper oxidase CueO			10	10	1	7	126	1599	1599	1599	ERR_02893	1-42_01670	1a_01520	1c_01606	SRR601_02217	SRR602_00841	SRR603_01940	SRR605_01662	SYD139_01862	SYD325_01466
group_1133		hypothetical protein			10	10	1	7	219	360	360	360	ERR_02892	1-42_01671	1a_01521	1c_01605	SRR601_02218	SRR602_00842	SRR603_01941	SRR605_01663	SYD139_01863	SYD325_01467
group_1122		hypothetical protein			10	10	1	7	165	411	411	411	ERR_02891	1-42_01672	1a_01522	1c_01604	SRR601_02219	SRR602_00843	SRR603_01942	SRR605_01664	SYD139_01864	SYD325_01468
smc	smc;	Chromosome partition protein Smc;hypothetical protein			10	10	1	7	75	1692	1860	1809.6	ERR_02890	1-42_01673	1a_01523	1c_01603	SRR601_02220	SRR602_00844	SRR603_01943	SRR605_01665	SYD139_01865	SYD325_01469
speE	speE	Polyamine aminopropyltransferase			10	10	1	7	151	861	861	861	ERR_02889	1-42_01674	1a_01524	1c_01602	SRR601_02221	SRR602_00845	SRR603_01944	SRR605_01666	SYD139_01866	SYD325_01470
speD	speD	S-adenosylmethionine decarboxylase proenzyme			10	10	1	7	217	795	795	795	ERR_02888	1-42_01675	1a_01525	1c_01601	SRR601_02222	SRR602_00846	SRR603_01945	SRR605_01667	SYD139_01867	SYD325_01471
group_1132		hypothetical protein			10	10	1	7	213	363	363	363	ERR_02887	1-42_01676	1a_01526	1c_01600	SRR601_02223	SRR602_00847	SRR603_01946	SRR605_01668	SYD139_01868	SYD325_01472
acnB	acnB	Aconitate hydratase B			10	10	1	7	26	2598	2598	2598	ERR_02886	1-42_01677	1a_01527	1c_01599	SRR601_02224	SRR602_00848	SRR603_01947	SRR605_01669	SYD139_01869	SYD325_01473
group_1116		hypothetical protein			10	10	1	7	119	1608	1608	1608	ERR_02885	1-42_01678	1a_01528	1c_01598	SRR601_02225	SRR602_00849	SRR603_01948	SRR605_01670	SYD139_01870	SYD325_01474
group_1129		hypothetical protein			10	10	1	7	199	807	807	807	ERR_02884	1-42_01679	1a_01529	1c_01597	SRR601_02226	SRR602_00850	SRR603_01949	SRR605_01671	SYD139_01871	SYD325_01475
group_1141		hypothetical protein			10	10	1	7	274	285	285	285	ERR_02883	1-42_01680	1a_01530	1c_01596	SRR601_02227	SRR602_00851	SRR603_01950	SRR605_01672	SYD139_01872	SYD325_01476
lpdA	lpdA	Dihydrolipoyl dehydrogenase			10	10	1	7	177	1425	1425	1425	ERR_02882	1-42_01681	1a_01531	1c_01595	SRR601_02228	SRR602_00852	SRR603_01951	SRR605_01673	SYD139_01873	SYD325_01477
aceF	aceF	Dihydrolipoyllysine-residue acetyltransferase component of pyruvate dehydrogenase complex			10	10	1	7	82	1899	1899	1899	ERR_02881	1-42_01682	1a_01532	1c_01594	SRR601_02229	SRR602_00853	SRR603_01952	SRR605_01674	SYD139_01874	SYD325_01478
aceE	aceE	Pyruvate dehydrogenase E1 component			10	10	1	7	21	2664	2664	2664	ERR_02880	1-42_01683	1a_01533	1c_01593	SRR601_02230	SRR602_00854	SRR603_01953	SRR605_01675	SYD139_01875	SYD325_01479
pdhR	pdhR	Pyruvate dehydrogenase complex repressor			10	10	1	7	231	780	780	780	ERR_02879	1-42_01684	1a_01534	1c_01592	SRR601_02231	SRR602_00855	SRR603_01954	SRR605_01676	SYD139_01876	SYD325_01480
aroP_1	aroP_1	Aromatic amino acid transport protein AroP			10	10	1	7	203	1371	1371	1371	ERR_02878	1-42_01685	1a_01535	1c_01591	SRR601_02232	SRR602_00856	SRR603_01955	SRR605_01677	SYD139_01877	SYD325_01481
yicJ_3	yicJ_3	Inner membrane symporter YicJ			10	10	1	7	185	1407	1407	1407	ERR_02877	1-42_01686	1a_01536	1c_01590	SRR601_02233	SRR602_00857	SRR603_01956	SRR605_01678	SYD139_01878	SYD325_01482
group_1105		Extracellular exo-alpha-(1->5)-L-arabinofuranosidase			10	10	1	7	67	951	951	951	ERR_02876	1-42_01687	1a_01537	1c_01589	SRR601_02234	SRR602_00858	SRR603_01957	SRR605_01679	SYD139_01879	SYD325_01483
ampE	ampE	Protein AmpE			10	10	1	7	158	855	855	855	ERR_02875	1-42_01688	1a_01538	1c_01588	SRR601_02235	SRR602_00859	SRR603_01958	SRR605_01680	SYD139_01880	SYD325_01484
ampD	ampD	16-anhydro-N-acetylmuramyl-L-alanine amidase AmpD			10	10	1	7	19	564	564	564	ERR_02874	1-42_01689	1a_01539	1c_01587	SRR601_02236	SRR602_00860	SRR603_01959	SRR605_01681	SYD139_01881	SYD325_01485
nadC	nadC	Nicotinate-nucleotide pyrophosphorylase [carboxylating]			10	10	1	7	123	894	894	894	ERR_02873	1-42_01690	1a_01540	1c_01586	SRR601_02237	SRR602_00861	SRR603_01960	SRR605_01682	SYD139_01882	SYD325_01486
group_1120		hypothetical protein			10	10	1	7	142	432	432	432	ERR_02872	1-42_01691	1a_01541	1c_01585	SRR601_02238	SRR602_00862	SRR603_01961	SRR605_01683	SYD139_01883	SYD325_01487
epsE_1	epsE_1	Type II secretion system protein E			10	10	1	7	197	1386	1386	1386	ERR_02871	1-42_01692	1a_01542	1c_01584	SRR601_02239	SRR602_00863	SRR603_01962	SRR605_01684	SYD139_01884	SYD325_01488
epsF_1	epsF_1	Type II secretion system protein F			10	10	1	7	275	1206	1206	1206	ERR_02870	1-42_01693	1a_01543	1c_01583	SRR601_02240	SRR602_00864	SRR603_01963	SRR605_01685	SYD139_01885	SYD325_01489
guaC	guaC	GMP reductase			10	10	1	7	335	1044	1044	1044	ERR_02869	1-42_01694	1a_01544	1c_01582	SRR601_02241	SRR602_00865	SRR603_01964	SRR605_01686	SYD139_01886	SYD325_01490
coaE	coaE	Dephospho-CoA kinase			10	10	1	7	329	621	621	621	ERR_02868	1-42_01695	1a_01545	1c_01581	SRR601_02242	SRR602_00866	SRR603_01965	SRR605_01687	SYD139_01887	SYD325_01491
zapD	zapD	Cell division protein ZapD			10	10	1	7	258	744	744	744	ERR_02867	1-42_01696	1a_01546	1c_01580	SRR601_02243	SRR602_00867	SRR603_01966	SRR605_01688	SYD139_01888	SYD325_01492
yacG	yacG	DNA gyrase inhibitor YacG			10	10	1	7	323	195	195	195	ERR_02866	1-42_01697	1a_01547	1c_01579	SRR601_02244	SRR602_00868	SRR603_01967	SRR605_01689	SYD139_01889	SYD325_01493
mutT	mutT	8-oxo-dGTP diphosphatase			10	10	1	7	181	393	393	393	ERR_02865	1-42_01698	1a_01548	1c_01578	SRR601_02245	SRR602_00869	SRR603_01968	SRR605_01690	SYD139_01890	SYD325_01494
secA	secA	Protein translocase subunit SecA			10	10	1	7	20	2706	2706	2706	ERR_02864	1-42_01699	1a_01549	1c_01577	SRR601_02246	SRR602_00870	SRR603_01969	SRR605_01691	SYD139_01891	SYD325_01495
secM	secM	Secretion monitor			10	10	1	7	84	504	504	504	ERR_02863	1-42_01700	1a_01550	1c_01576	SRR601_02247	SRR602_00871	SRR603_01970	SRR605_01692	SYD139_01892	SYD325_01496
lpxC	lpxC	UDP-3-O-acyl-N-acetylglucosamine deacetylase			10	10	1	7	98	918	918	918	ERR_02862	1-42_01701	1a_01551	1c_01575	SRR601_02248	SRR602_00872	SRR603_01971	SRR605_01693	SYD139_01893	SYD325_01497
ftsZ	ftsZ	Cell division protein FtsZ			10	10	1	7	297	1152	1152	1152	ERR_02861	1-42_01702	1a_01552	1c_01574	SRR601_02249	SRR602_00873	SRR603_01972	SRR605_01694	SYD139_01894	SYD325_01498
ftsA_2	ftsA_2	Cell division protein FtsA			10	10	1	7	256	1263	1263	1263	ERR_02860	1-42_01703	1a_01553	1c_01573	SRR601_02250	SRR602_00874	SRR603_01973	SRR605_01695	SYD139_01895	SYD325_01499
ftsQ	ftsQ	Cell division protein FtsQ			10	10	1	7	179	831	831	831	ERR_02859	1-42_01704	1a_01554	1c_01572	SRR601_02251	SRR602_00875	SRR603_01974	SRR605_01696	SYD139_01896	SYD325_01500
ddlB	ddlB	D-alanine--D-alanine ligase B			10	10	1	7	94	921	921	921	ERR_02858	1-42_01705	1a_01555	1c_01571	SRR601_02252	SRR602_00876	SRR603_01975	SRR605_01697	SYD139_01897	SYD325_01501
murC	murC	UDP-N-acetylmuramate--L-alanine ligase			10	10	1	7	152	1476	1476	1476	ERR_02857	1-42_01706	1a_01556	1c_01570	SRR601_02253	SRR602_00877	SRR603_01976	SRR605_01698	SYD139_01898	SYD325_01502
murG	murG	UDP-N-acetylglucosamine--N-acetylmuramyl-(pentapeptide) pyrophosphoryl-undecaprenol N-acetylglucosamine transferase			10	10	1	7	332	1047	1047	1047	ERR_02856	1-42_01707	1a_01557	1c_01569	SRR601_02254	SRR602_00878	SRR603_01977	SRR605_01699	SYD139_01899	SYD325_01503
ftsW	ftsW	putative peptidoglycan glycosyltransferase FtsW			10	10	1	7	251	1275	1275	1275	ERR_02855	1-42_01708	1a_01558	1c_01568	SRR601_02255	SRR602_00879	SRR603_01978	SRR605_01700	SYD139_01900	SYD325_01504
murD	murD	UDP-N-acetylmuramoylalanine--D-glutamate ligase			10	10	1	7	235	1317	1317	1317	ERR_02854	1-42_01709	1a_01559	1c_01567	SRR601_02256	SRR602_00880	SRR603_01979	SRR605_01701	SYD139_01901	SYD325_01505
mraY	mraY	Phospho-N-acetylmuramoyl-pentapeptide-transferase			10	10	1	7	316	1083	1083	1083	ERR_02853	1-42_01710	1a_01560	1c_01566	SRR601_02257	SRR602_00881	SRR603_01980	SRR605_01702	SYD139_01902	SYD325_01506
murF	murF	UDP-N-acetylmuramoyl-tripeptide--D-alanyl-D-alanine ligase			10	10	1	7	214	1359	1359	1359	ERR_02852	1-42_01711	1a_01561	1c_01565	SRR601_02258	SRR602_00882	SRR603_01981	SRR605_01703	SYD139_01903	SYD325_01507
murE	murE	UDP-N-acetylmuramoyl-L-alanyl-D-glutamate--26-diaminopimelate ligase			10	10	1	7	150	1488	1488	1488	ERR_02851	1-42_01712	1a_01562	1c_01564	SRR601_02259	SRR602_00883	SRR603_01982	SRR605_01704	SYD139_01904	SYD325_01508
ftsI_2	ftsI_2	Peptidoglycan DD-transpeptidase FtsI			10	10	1	7	92	1767	1767	1767	ERR_02850	1-42_01713	1a_01563	1c_01563	SRR601_02260	SRR602_00884	SRR603_01983	SRR605_01705	SYD139_01905	SYD325_01509
ftsL	ftsL	Cell division protein FtsL			10	10	1	7	206	366	366	366	ERR_02849	1-42_01714	1a_01564	1c_01562	SRR601_02261	SRR602_00885	SRR603_01984	SRR605_01706	SYD139_01906	SYD325_01510
rsmH	rsmH	Ribosomal RNA small subunit methyltransferase H			10	10	1	7	78	942	942	942	ERR_02848	1-42_01715	1a_01565	1c_01561	SRR601_02262	SRR602_00886	SRR603_01985	SRR605_01707	SYD139_01907	SYD325_01511
mraZ	mraZ	Transcriptional regulator MraZ			10	10	1	7	115	459	459	459	ERR_02847	1-42_01716	1a_01566	1c_01560	SRR601_02263	SRR602_00887	SRR603_01986	SRR605_01708	SYD139_01908	SYD325_01512
cra_2	cra_2	Catabolite repressor/activator			10	10	1	7	13	1005	1005	1005	ERR_02846	1-42_01717	1a_01567	1c_01559	SRR601_02264	SRR602_00888	SRR603_01987	SRR605_01709	SYD139_01909	SYD325_01513
ilvH	ilvH	Acetolactate synthase isozyme 3 small subunit			10	10	1	7	91	492	492	492	ERR_02845	1-42_01718	1a_01568	1c_01558	SRR601_02265	SRR602_00889	SRR603_01988	SRR605_01710	SYD139_01910	SYD325_01514
ilvI_2	ilvI_2	Acetolactate synthase isozyme 3 large subunit			10	10	1	7	97	1725	1725	1725	ERR_02844	1-42_01719	1a_01569	1c_01557	SRR601_02266	SRR602_00890	SRR603_01989	SRR605_01711	SYD139_01911	SYD325_01515
leuO	leuO	HTH-type transcriptional regulator LeuO			10	10	1	7	66	951	951	951	ERR_02843	1-42_01720	1a_01570	1c_01556	SRR601_02267	SRR602_00891	SRR603_01990	SRR605_01712	SYD139_01912	SYD325_01516
leuA_1	leuA_1	2-isopropylmalate synthase			10	10	1	7	131	1572	1572	1572	ERR_02842	1-42_01721	1a_01571	1c_01555	SRR601_02268	SRR602_00892	SRR603_01991	SRR605_01713	SYD139_01913	SYD325_01517
leuB	leuB	3-isopropylmalate dehydrogenase			10	10	1	7	314	1092	1092	1092	ERR_02841	1-42_01722	1a_01572	1c_01554	SRR601_02269	SRR602_00893	SRR603_01992	SRR605_01714	SYD139_01914	SYD325_01518
leuC	leuC	3-isopropylmalate dehydratase large subunit			10	10	1	7	190	1401	1401	1401	ERR_02840	1-42_01723	1a_01573	1c_01553	SRR601_02270	SRR602_00894	SRR603_01993	SRR605_01715	SYD139_01915	SYD325_01519
leuD1	leuD1	3-isopropylmalate dehydratase small subunit 1			10	10	1	7	333	606	606	606	ERR_02839	1-42_01724	1a_01574	1c_01552	SRR601_02271	SRR602_00895	SRR603_01994	SRR605_01716	SYD139_01916	SYD325_01520
group_1104		NADH oxidase			10	10	1	7	64	2034	2034	2034	ERR_02838	1-42_01725	1a_01575	1c_01551	SRR601_02272	SRR602_00896	SRR603_01995	SRR605_01717	SYD139_01917	SYD325_01521
aroE_1	aroE_1	Shikimate dehydrogenase (NADP(+))			10	10	1	7	147	864	864	864	ERR_02837	1-42_01726	1a_01576	1c_01550	SRR601_02273	SRR602_00897	SRR603_01996	SRR605_01718	SYD139_01918	SYD325_01522
ydiM	ydiM	Inner membrane transport protein YdiM			10	10	1	7	269	1215	1215	1215	ERR_02836	1-42_01727	1a_01577	1c_01549	SRR601_02274	SRR602_00898	SRR603_01997	SRR605_01719	SYD139_01919	SYD325_01523
aroD	aroD	3-dehydroquinate dehydratase			10	10	1	7	252	756	756	756	ERR_02835	1-42_01728	1a_01578	1c_01548	SRR601_02275	SRR602_00899	SRR603_01998	SRR605_01720	SYD139_01920	SYD325_01524
gltC_3	gltC_3	HTH-type transcriptional regulator GltC			10	10	1	7	117	897	897	897	ERR_02834	1-42_01729	1a_01579	1c_01547	SRR601_02276	SRR602_00900	SRR603_01999	SRR605_01721	SYD139_01921	SYD325_01525
gudP_3	gudP_3	putative glucarate transporter			10	10	1	7	238	1311	1311	1311	ERR_02833	1-42_01730	1a_01580	1c_01546	SRR601_02277	SRR602_00901	SRR603_02000	SRR605_01722	SYD139_01922	SYD325_01526
setA	setA	Sugar efflux transporter A			10	10	1	7	284	1185	1185	1185	ERR_02832	1-42_01731	1a_01581	1c_01545	SRR601_02278	SRR602_00902	SRR603_02001	SRR605_01723	SYD139_01923	SYD325_01527
group_1158		hypothetical protein			10	10	1	7	337	153	153	153	ERR_02831	1-42_01732	1a_01582	1c_01544	SRR601_02279	SRR602_00903	SRR603_02002	SRR605_01724	SYD139_01924	SYD325_01528
sgrR_1	sgrR_1	HTH-type transcriptional regulator SgrR			10	10	1	7	111	1656	1656	1656	ERR_02830	1-42_01733	1a_01583	1c_01543	SRR601_02280	SRR602_00904	SRR603_02003	SRR605_01725	SYD139_01925	SYD325_01529
thiB	thiB	Thiamine-binding periplasmic protein			10	10	1	7	36	984	984	984	ERR_02829	1-42_01734	1a_01584	1c_01542	SRR601_02281	SRR602_00905	SRR603_02004	SRR605_01726	SYD139_01926	SYD325_01530
group_1115		hypothetical protein			10	10	1	7	118	1611	1611	1611	ERR_02828	1-42_01735	1a_01585	1c_01541	SRR601_02282	SRR602_00906	SRR603_02005	SRR605_01727	SYD139_01927	SYD325_01531
thiQ	thiQ	Thiamine import ATP-binding protein ThiQ			10	10	1	7	287	702	702	702	ERR_02827	1-42_01736	1a_01586	1c_01540	SRR601_02283	SRR602_00907	SRR603_02006	SRR605_01728	SYD139_01928	SYD325_01532
yabI_1	yabI_1	Inner membrane protein YabI			10	10	1	7	242	768	768	768	ERR_02826	1-42_01737	1a_01587	1c_01539	SRR601_02284	SRR602_00908	SRR603_02007	SRR605_01729	SYD139_01929	SYD325_01533
araC_2	araC_2	Arabinose operon regulatory protein			10	10	1	7	167	846	846	846	ERR_02825	1-42_01738	1a_01588	1c_01538	SRR601_02285	SRR602_00909	SRR603_02008	SRR605_01730	SYD139_01930	SYD325_01534
araB_2	araB_2	Ribulokinase			10	10	1	7	102	1710	1710	1710	ERR_02824	1-42_01739	1a_01589	1c_01537	SRR601_02286	SRR602_00910	SRR603_02009	SRR605_01731	SYD139_01931	SYD325_01535
araA	araA	L-arabinose isomerase			10	10	1	7	145	1503	1503	1503	ERR_02823	1-42_01740	1a_01590	1c_01536	SRR601_02287	SRR602_00911	SRR603_02010	SRR605_01732	SYD139_01932	SYD325_01536
araD	araD	L-ribulose-5-phosphate 4-epimerase AraD			10	10	1	7	292	696	696	696	ERR_02822	1-42_01741	1a_01591	1c_01535	SRR601_02288	SRR602_00912	SRR603_02011	SRR605_01733	SYD139_01933	SYD325_01537
polB	polB	DNA polymerase II			10	10	1	7	43	2358	2358	2358	ERR_02821	1-42_01742	1a_01592	1c_01534	SRR601_02289	SRR602_00913	SRR603_02012	SRR605_01734	SYD139_01934	SYD325_01538
rapA	rapA	RNA polymerase-associated protein RapA			10	10	1	7	12	2907	2907	2907	ERR_02820	1-42_01743	1a_01593	1c_01533	SRR601_02290	SRR602_00914	SRR603_02013	SRR605_01735	SYD139_01935	SYD325_01539
rluA_2	rluA_2	Ribosomal large subunit pseudouridine synthase A			10	10	1	7	309	660	660	660	ERR_02819	1-42_01744	1a_01594	1c_01532	SRR601_02291	SRR602_00915	SRR603_02014	SRR605_01736	SYD139_01936	SYD325_01540
citX	citX	Apo-citrate lyase phosphoribosyl-dephospho-CoA transferase			10	10	1	7	48	540	540	540	ERR_02818	1-42_01745	1a_01595	1c_01531	SRR601_02292	SRR602_00916	SRR603_02015	SRR605_01737	SYD139_01937	SYD325_01541
cimH	cimH	Citrate/malate transporter			10	10	1	7	209	1365	1365	1365	ERR_02817	1-42_01746	1a_01596	1c_01530	SRR601_02293	SRR602_00917	SRR603_02016	SRR605_01738	SYD139_01938	SYD325_01542
citA_2	citA_2	Sensor histidine kinase CitA			10	10	1	7	113	1626	1626	1626	ERR_02816	1-42_01747	1a_01597	1c_01529	SRR601_02294	SRR602_00918	SRR603_02017	SRR605_01739	SYD139_01939	SYD325_01543
citB_2	citB_2	Transcriptional regulatory protein CitB			10	10	1	7	289	699	699	699	ERR_02815	1-42_01748	1a_01598	1c_01528	SRR601_02295	SRR602_00919	SRR603_02018	SRR605_01740	SYD139_01940	SYD325_01544
djlA	djlA	Co-chaperone protein DjlA			10	10	1	7	182	828	828	828	ERR_02814	1-42_01749	1a_01599	1c_01527	SRR601_02296	SRR602_00920	SRR603_02019	SRR605_01741	SYD139_01941	SYD325_01545
lptD	lptD	LPS-assembly protein LptD			10	10	1	7	44	2349	2349	2349	ERR_02813	1-42_01750	1a_01600	1c_01526	SRR601_02297	SRR602_00921	SRR603_02020	SRR605_01742	SYD139_01942	SYD325_01546
surA	surA	Chaperone SurA			10	10	1	7	247	1287	1287	1287	ERR_02812	1-42_01751	1a_01601	1c_01525	SRR601_02298	SRR602_00922	SRR603_02021	SRR605_01743	SYD139_01943	SYD325_01547
pdxA	pdxA	4-hydroxythreonine-4-phosphate dehydrogenase			10	10	1	7	30	990	990	990	ERR_02811	1-42_01752	1a_01602	1c_01524	SRR601_02299	SRR602_00923	SRR603_02022	SRR605_01744	SYD139_01944	SYD325_01548
rsmA	rsmA	Ribosomal RNA small subunit methyltransferase A			10	10	1	7	189	822	822	822	ERR_02810	1-42_01753	1a_01603	1c_01523	SRR601_02300	SRR602_00924	SRR603_02023	SRR605_01745	SYD139_01945	SYD325_01549
apaG	apaG	Protein ApaG			10	10	1	7	196	378	378	378	ERR_02809	1-42_01754	1a_01604	1c_01522	SRR601_02301	SRR602_00925	SRR603_02024	SRR605_01746	SYD139_01946	SYD325_01550
apaH	apaH	Bis(5'-nucleosyl)-tetraphosphatase [symmetrical]			10	10	1	7	166	849	849	849	ERR_02808	1-42_01755	1a_01605	1c_01521	SRR601_02302	SRR602_00926	SRR603_02025	SRR605_01747	SYD139_01947	SYD325_01551
group_1111		IS1595 family transposase ISSsu9			10	10	1	7	103	480	480	480	ERR_02807	1-42_01756	1a_01606	1c_01520	SRR601_02303	SRR602_00927	SRR603_02026	SRR605_01748	SYD139_01948	SYD325_01552
kefC_2	kefC_2	Glutathione-regulated potassium-efflux system protein KefC			10	10	1	7	83	1866	1866	1866	ERR_02806	1-42_01757	1a_01607	1c_01519	SRR601_02304	SRR602_00928	SRR603_02027	SRR605_01749	SYD139_01949	SYD325_01553
kefF_1	kefF_1	Glutathione-regulated potassium-efflux system ancillary protein KefF			10	10	1	7	56	534	534	534	ERR_02805	1-42_01758	1a_01608	1c_01518	SRR601_02305	SRR602_00929	SRR603_02028	SRR605_01750	SYD139_01950	SYD325_01554
ygdR_4	ygdR_4	putative lipoprotein YgdR			10	10	1	7	304	234	234	234	ERR_02804	1-42_01759	1a_01609	1c_01517	SRR601_02306	SRR602_00930	SRR603_02029	SRR605_01751	SYD139_01951	SYD325_01555
carB	carB	Carbamoyl-phosphate synthase large chain			10	10	1	7	9	3225	3225	3225	ERR_02803	1-42_01760	1a_01610	1c_01516	SRR601_02307	SRR602_00931	SRR603_02030	SRR605_01752	SYD139_01952	SYD325_01556
carA_2	carA_2	Carbamoyl-phosphate synthase small chain			10	10	1	7	299	1149	1149	1149	ERR_02802	1-42_01761	1a_01611	1c_01515	SRR601_02308	SRR602_00932	SRR603_02031	SRR605_01753	SYD139_01953	SYD325_01557
dapB	dapB	4-hydroxy-tetrahydrodipicolinate reductase			10	10	1	7	188	822	822	822	ERR_02801	1-42_01762	1a_01612	1c_01514	SRR601_02309	SRR602_00933	SRR603_02032	SRR605_01754	SYD139_01954	SYD325_01558
citG_1	citG_1	2-(5''-triphosphoribosyl)-3'-dephosphocoenzyme-A synthase			10	10	1	7	106	909	909	909	ERR_02800	1-42_01763	1a_01613	1c_01513	SRR601_02310	SRR602_00934	SRR603_02033	SRR605_01755	SYD139_01955	SYD325_01559
citF	citF	Citrate lyase alpha chain			10	10	1	7	138	1527	1527	1527	ERR_02799	1-42_01764	1a_01614	1c_01512	SRR601_02311	SRR602_00935	SRR603_02034	SRR605_01756	SYD139_01956	SYD325_01560
citE	citE	Citrate lyase subunit beta			10	10	1	7	144	870	870	870	ERR_02798	1-42_01765	1a_01615	1c_01511	SRR601_02312	SRR602_00936	SRR603_02035	SRR605_01757	SYD139_01957	SYD325_01561
citD	citD	Citrate lyase acyl carrier protein			10	10	1	7	262	294	294	294	ERR_02797	1-42_01766	1a_01616	1c_01510	SRR601_02313	SRR602_00937	SRR603_02036	SRR605_01758	SYD139_01958	SYD325_01562
citC	citC	[Citrate [pro-3S]-lyase] ligase			10	10	1	7	35	921	1029	942.6	ERR_02796	1-42_01767	1a_01617	1c_01509	SRR601_02314	SRR602_00938	SRR603_02037	SRR605_01759	SYD139_01959	SYD325_01563
citS	citS	Citrate-sodium symporter			10	10	1	7	226	1341	1341	1341	ERR_02795	1-42_01768	1a_01618	1c_01508	SRR601_02315	SRR602_00939	SRR603_02038	SRR605_01760	SYD139_01960	SYD325_01564
oadG_1	oadG_1	Oxaloacetate decarboxylase gamma chain			10	10	1	7	295	252	252	252	ERR_02794	1-42_01769	1a_01619	1c_01507	SRR601_02316	SRR602_00940	SRR603_02039	SRR605_01761	SYD139_01961	SYD325_01565
group_1163		hypothetical protein			3	3	1	8	18	573	573	573		1-42_01770		3_refound_36			SRR603_03919
yccU	yccU	putative protein YccU			10	10	1	8	202	414	414	414	ERR_03758	1-42_01771	1a_00337	1c_01077	SRR601_04216	SRR602_03275	SRR603_03918	SRR605_04214	SYD139_04690	SYD325_04732
mgsA	mgsA	Methylglyoxal synthase			10	10	1	8	158	474	474	474	ERR_03759	1-42_01772	1a_00336	1c_01076	SRR601_04215	SRR602_03276	SRR603_03917	SRR605_04215	SYD139_04691	SYD325_04731
helD	helD	DNA helicase IV			10	10	1	8	75	2055	2055	2055	ERR_03760	1-42_01773	1a_00335	1c_01075	SRR601_04214	SRR602_03277	SRR603_03916	SRR605_04216	SYD139_04692	SYD325_04730
yccF	yccF	Inner membrane protein YccF			10	10	1	8	185	447	447	447	ERR_03761	1-42_01774	1a_00334	1c_01074	SRR601_04213	SRR602_03278	SRR603_03915	SRR605_04217	SYD139_04693	SYD325_04729
yccS	yccS	Inner membrane protein YccS			10	10	1	8	71	2136	2136	2136	ERR_03762	1-42_01775	1a_00333	1c_01073	SRR601_04212	SRR602_03279	SRR603_03914	SRR605_04218	SYD139_04694	SYD325_04728
sxy	sxy	Protein Sxy			10	10	1	8	432	597	597	597	ERR_03763	1-42_01776	1a_00332	1c_01072	SRR601_04211	SRR602_03280	SRR603_03913	SRR605_04219	SYD139_04695	SYD325_04727
sulA	sulA	Cell division inhibitor SulA			10	10	1	8	99	510	510	510	ERR_03764	1-42_01777	1a_00331	1c_01071	SRR601_04210	SRR602_03281	SRR603_03912	SRR605_04220	SYD139_04696	SYD325_04726
ompA	ompA	Outer membrane protein A			10	10	1	8	405	1071	1071	1071	ERR_03765	1-42_01778	1a_00330	1c_01070	SRR601_04209	SRR602_03282	SRR603_03911	SRR605_04221	SYD139_04697	SYD325_04725
matP	matP	Macrodomain Ter protein			10	10	1	8	180	453	453	453	ERR_03766	1-42_01779	1a_00329	1c_01069	SRR601_04208	SRR602_03283	SRR603_03910	SRR605_04222	SYD139_04698	SYD325_04724
lon_2	lon_2	Lon protease			10	10	1	8	133	1758	1758	1758	ERR_03767	1-42_01780	1a_00328	1c_01068	SRR601_04207	SRR602_03284	SRR603_03909	SRR605_04223	SYD139_04699	SYD325_04723
fabA	fabA	3-hydroxydecanoyl-[acyl-carrier-protein] dehydratase			10	10	1	8	84	519	519	519	ERR_03768	1-42_01781	1a_00327	1c_01067	SRR601_04206	SRR602_03285	SRR603_03908	SRR605_04224	SYD139_04700	SYD325_04722
group_1165		hypothetical protein			10	10	1	8	24	564	564	564	ERR_03769	1-42_01782	1a_00326	1c_01066	SRR601_04205	SRR602_03286	SRR603_03907	SRR605_04225	SYD139_04701	SYD325_04721
pqiB	pqiB	Paraquat-inducible protein B			10	10	1	8	168	1641	1641	1641	ERR_03770	1-42_01783	1a_00325	1c_01065	SRR601_04204	SRR602_03287	SRR603_03906	SRR605_04226	SYD139_04702	SYD325_04720
pqiA	pqiA	Paraquat-inducible protein A			10	10	1	8	276	1269	1269	1269	ERR_03771	1-42_01784	1a_00324	1c_01064	SRR601_04203	SRR602_03288	SRR603_03905	SRR605_04227	SYD139_04703	SYD325_04719
uup	uup	ABC transporter ATP-binding protein uup			10	10	1	8	104	1908	1908	1908	ERR_03772	1-42_01785	1a_00323	1c_01063	SRR601_04202	SRR602_03289	SRR603_03904	SRR605_04228	SYD139_04704	SYD325_04718
rlmL	rlmL	Ribosomal RNA large subunit methyltransferase K/L			10	10	1	8	73	2106	2106	2106	ERR_03773	1-42_01786	1a_00322	1c_01062	SRR601_04201	SRR602_03290	SRR603_03903	SRR605_04229	SYD139_04705	SYD325_04717
ycbX	ycbX	putative protein YcbX			10	10	1	8	378	1110	1110	1110	ERR_03774	1-42_01787	1a_00321	1c_01061	SRR601_04200	SRR602_03291	SRR603_03902	SRR605_04230	SYD139_04706	SYD325_04716
zapC	zapC	Cell division protein ZapC			10	10	1	8	48	543	543	543	ERR_03775	1-42_01788	1a_00320	1c_01060	SRR601_04199	SRR602_03292	SRR603_03901	SRR605_04231	SYD139_04707	SYD325_04715
pyrD	pyrD	Dihydroorotate dehydrogenase (quinone)			10	10	1	8	13	1011	1011	1011	ERR_03776	1-42_01789	1a_00319	1c_01059	SRR601_04198	SRR602_03293	SRR603_03900	SRR605_04232	SYD139_04708	SYD325_04714
ssuE	ssuE	FMN reductase (NADPH)			10	10	1	8	15	576	576	576	ERR_03777	1-42_01790	1a_00318	1c_01058	SRR601_04197	SRR602_03294	SRR603_03899	SRR605_04233	SYD139_04709	SYD325_04713
ssuA_3	ssuA_3	Putative aliphatic sulfonates-binding protein			10	10	1	8	68	963	963	963	ERR_03778	1-42_01791	1a_00317	1c_01057	SRR601_04196	SRR602_03295	SRR603_03898	SRR605_04234	SYD139_04710	SYD325_04712
ssuD	ssuD	Alkanesulfonate monooxygenase			10	10	1	8	352	1146	1146	1146	ERR_03779	1-42_01792	1a_00316	1c_01056	SRR601_04195	SRR602_03296	SRR603_03897	SRR605_04235	SYD139_04711	SYD325_04711
ssuC_1	ssuC_1	Putative aliphatic sulfonates transport permease protein SsuC			10	10	1	8	244	792	792	792	ERR_03780	1-42_01793	1a_00315	1c_01055	SRR601_04194	SRR602_03297	SRR603_03896	SRR605_04236	SYD139_04712	SYD325_04710
ssuB_3~~~ssuB_2	ssuB_3;ssuB_2	Aliphatic sulfonates import ATP-binding protein SsuB			10	10	1	8	87	546	774	751.2	ERR_04686	1-42_01794	1a_00314	1c_01054	SRR601_04193	SRR602_03298	SRR603_03895	SRR605_04237	SYD139_04713	SYD325_04709
pepN	pepN	Aminopeptidase N			10	10	1	8	30	2616	2616	2616	ERR_04685	1-42_01795	1a_00313	1c_01053	SRR601_04192	SRR602_03299	SRR603_03894	SRR605_04238	SYD139_04714	SYD325_04708
pncB	pncB	Nicotinate phosphoribosyltransferase			10	10	1	8	291	1239	1239	1239	ERR_04684	1-42_01796	1a_00312	1c_01052	SRR601_04191	SRR602_03300	SRR603_03893	SRR605_04239	SYD139_04715	SYD325_04707
hipO_4	hipO_4	Hippurate hydrolase			10	10	1	8	337	1167	1167	1167	ERR_04683	1-42_01797	1a_00311	1c_01051	SRR601_04190	SRR602_03301	SRR603_03892	SRR605_04240	SYD139_04716	SYD325_04706
amaB_2	amaB_2	N-carbamoyl-L-amino acid hydrolase			10	10	1	8	290	1239	1239	1239	ERR_04682	1-42_01798	1a_00310	1c_01050	SRR601_04189	SRR602_03302	SRR603_03891	SRR605_04241	SYD139_04717	SYD325_04705
sdaC_2	sdaC_2	Serine transporter			10	10	1	8	264	1290	1290	1290	ERR_04681	1-42_01799	1a_00309	1c_01049	SRR601_04188	SRR602_03303	SRR603_03890	SRR605_04242	SYD139_04718	SYD325_04704
dpaL	dpaL	Diaminopropionate ammonia-lyase			10	10	1	8	310	1212	1212	1212	ERR_04680	1-42_01800	1a_00308	1c_01048	SRR601_04187	SRR602_03304	SRR603_03889	SRR605_04243	SYD139_04719	SYD325_04703
lrp_3	lrp_3	Leucine-responsive regulatory protein			10	10	1	8	165	465	465	465	ERR_04679	1-42_01801	1a_00307	1c_01047	SRR601_04186	SRR602_03305	SRR603_03888	SRR605_04244	SYD139_04720	SYD325_04702
asnS	asnS	Asparagine--tRNA ligase			10	10	1	8	225	1401	1401	1401	ERR_04678	1-42_01802	1a_00306	1c_01046	SRR601_04185	SRR602_03306	SRR603_03887	SRR605_04245	SYD139_04721	SYD325_04701
yedS	yedS	Outer membrane protein YedS			10	10	1	8	399	1080	1080	1080	ERR_04677	1-42_01803	1a_00305	1c_01045	SRR601_04184	SRR602_03307	SRR603_03886	SRR605_04246	SYD139_04722	SYD325_04700
aspC	aspC	Aspartate aminotransferase			10	10	1	8	322	1191	1191	1191	ERR_04676	1-42_01804	1a_00304	1c_01044	SRR601_04183	SRR602_03308	SRR603_03885	SRR605_04247	SYD139_04723	SYD325_04699
gloC	gloC	Hydroxyacylglutathione hydrolase GloC			10	10	1	8	389	648	648	648	ERR_04675	1-42_01805	1a_00303	1c_01043	SRR601_04182	SRR602_03309	SRR603_03884	SRR605_04248	SYD139_04724	SYD325_04698
group_1179		hypothetical protein			10	10	1	8	63	636	657	642.3	ERR_04674	1-42_01806	1a_00302	1c_01042	SRR601_04181	SRR602_03310	SRR603_03883	SRR605_04249	SYD139_04725	SYD325_04697
group_1281		hypothetical protein			10	10	1	8	390	216	216	216	ERR_04673	1-42_01807	1a_00301	1c_01041	SRR601_04180	SRR602_03311	SRR603_03882	SRR605_04250	SYD139_04726	SYD325_04696
group_1168		hypothetical protein			10	10	1	8	32	1734	1791	1751.1	ERR_04672	1-42_01808	1a_00300	1c_01040	SRR601_04179	SRR602_03312	SRR603_03881	SRR605_04251	SYD139_04727	SYD325_04695
mukB	mukB	Chromosome partition protein MukB			10	10	1	8	2	4449	4449	4449	ERR_04671	1-42_01809	1a_00299	1c_01039	SRR601_04178	SRR602_03313	SRR603_03880	SRR605_04252	SYD139_04728	SYD325_04694
mukE	mukE	Chromosome partition protein MukE			10	10	1	8	326	705	705	705	ERR_04670	1-42_01810	1a_00298	1c_01038	SRR601_04177	SRR602_03314	SRR603_03879	SRR605_04253	SYD139_04729	SYD325_04693
mukF	mukF	Chromosome partition protein MukF			10	10	1	8	255	1323	1323	1323	ERR_04669	1-42_01811	1a_00297	1c_01037	SRR601_04176	SRR602_03315	SRR603_03878	SRR605_04254	SYD139_04730	SYD325_04692
cmoM	cmoM	tRNA 5-carboxymethoxyuridine methyltransferase			10	10	1	8	239	801	801	801	ERR_04668	1-42_01812	1a_00296	1c_01036	SRR601_04175	SRR602_03316	SRR603_03877	SRR605_04255	SYD139_04731	SYD325_04691
group_1249		hypothetical protein			10	10	1	8	253	780	780	780	ERR_04667	1-42_01813	1a_00295	1c_01035	SRR601_04174	SRR602_03317	SRR603_03876	SRR605_04256	SYD139_04732	SYD325_04690
group_1219		hypothetical protein			10	10	1	8	176	894	894	894	ERR_04666	1-42_01814	1a_00294	1c_01034	SRR601_04173	SRR602_03318	SRR603_03875	SRR605_04257	SYD139_04733	SYD325_04689
kdsB	kdsB	3-deoxy-manno-octulosonate cytidylyltransferase			10	10	1	8	281	747	747	747	ERR_04665	1-42_01815	1a_00293	1c_01033	SRR601_04172	SRR602_03319	SRR603_03874	SRR605_04258	SYD139_04734	SYD325_04688
group_1295		hypothetical protein			10	10	1	8	414	183	183	183	ERR_04664	1-42_01816	1a_00292	1c_01032	SRR601_04171	SRR602_03320	SRR603_03873	SRR605_04259	SYD139_04735	SYD325_04687
group_1256		hypothetical protein			10	10	1	8	296	1230	1230	1230	ERR_04663	1-42_01817	1a_00291	1c_01031	SRR601_04170	SRR602_03321	SRR603_03872	SRR605_04260	SYD139_04736	SYD325_04686
lpxK	lpxK	Tetraacyldisaccharide 4'-kinase			10	10	1	8	46	981	981	981	ERR_04662	1-42_01818	1a_00290	1c_01030	SRR601_04169	SRR602_03322	SRR603_03871	SRR605_04261	SYD139_04737	SYD325_04685
msbA_2	msbA_2	Lipid A export ATP-binding/permease protein MsbA			10	10	1	8	135	1749	1749	1749	ERR_04661	1-42_01819	1a_00289	1c_01029	SRR601_04168	SRR602_03323	SRR603_03870	SRR605_04262	SYD139_04738	SYD325_04684
group_1178		hypothetical protein			10	10	1	8	55	2265	2265	2265	ERR_04660	1-42_01820	1a_00288	1c_01028	SRR601_04167	SRR602_03324	SRR603_03869	SRR605_04263	SYD139_04739	SYD325_04683
ihfB	ihfB	Integration host factor subunit beta			10	10	1	8	307	288	288	288	ERR_04659	1-42_01821	1a_00287	1c_01027	SRR601_04166	SRR602_03325	SRR603_03868	SRR605_04264	SYD139_04740	SYD325_04682
rpsA	rpsA	30S ribosomal protein S1			10	10	1	8	155	1674	1674	1674	ERR_04658	1-42_01822	1a_00286	1c_01026	SRR601_04165	SRR602_03326	SRR603_03867	SRR605_04265	SYD139_04741	SYD325_04681
cmk	cmk	Cytidylate kinase			10	10	1	8	349	684	684	684	ERR_04657	1-42_01823	1a_00285	1c_01025	SRR601_04164	SRR602_03327	SRR603_03866	SRR605_04266	SYD139_04742	SYD325_04680
aroA	aroA	3-phosphoshikimate 1-carboxyvinyltransferase			10	10	1	8	268	1284	1284	1284	ERR_04656	1-42_01824	1a_00284	1c_01024	SRR601_04163	SRR602_03328	SRR603_03865	SRR605_04267	SYD139_04743	SYD325_04679
serC	serC	Phosphoserine aminotransferase			10	10	1	8	393	1089	1089	1089	ERR_04655	1-42_01825	1a_00283	1c_01023	SRR601_04162	SRR602_03329	SRR603_03864	SRR605_04268	SYD139_04744	SYD325_04678
group_1264		hypothetical protein			10	10	1	8	339	693	693	693	ERR_04654	1-42_01826	1a_00282	1c_01022	SRR601_04161	SRR602_03330	SRR603_03863	SRR605_04269	SYD139_04745	SYD325_04677
ycaO	ycaO	Ribosomal protein S12 methylthiotransferase accessory factor YcaO			10	10	1	8	131	1761	1761	1761	ERR_04653	1-42_01827	1a_00281	1c_01021	SRR601_04160	SRR602_03331	SRR603_03862	SRR605_04270	SYD139_04746	SYD325_04676
focA	focA	putative formate transporter 1			10	10	1	8	201	858	858	858	ERR_04652	1-42_01828	1a_00280	1c_01020	SRR601_04159	SRR602_05012	SRR603_03861	SRR605_05028	SYD139_04747	SYD325_04675
pflB	pflB	Formate acetyltransferase 1			10	10	1	8	52	2283	2283	2283	ERR_04651	1-42_01829	1a_00279	1c_01019	SRR601_04158	SRR602_05011	SRR603_03860	SRR605_05027	SYD139_04748	SYD325_04674
pflA	pflA	Pyruvate formate-lyase 1-activating enzyme			10	10	1	8	285	741	741	741	ERR_04650	1-42_01830	1a_00278	1c_01018	SRR601_04157	SRR602_05010	SRR603_03859	SRR605_05026	SYD139_04749	SYD325_04673
ycaD_2	ycaD_2	putative MFS-type transporter YcaD			10	10	1	8	350	1149	1149	1149	ERR_04649	1-42_01831	1a_00277	1c_01017	SRR601_04156	SRR602_05009	SRR603_03858	SRR605_05025	SYD139_04750	SYD325_04672
dmsC_2	dmsC_2	Anaerobic dimethyl sulfoxide reductase chain C			10	10	1	8	45	834	864	858	ERR_04648	1-42_01832	1a_00276	1c_01016	SRR601_04155	SRR602_05008	SRR603_03857	SRR605_05024	SYD139_04751	SYD325_04671
dmsA_1	dmsA_1	Dimethyl sulfoxide reductase DmsA			10	10	1	8	39	2439	2439	2439	ERR_02534	1-42_01834	1a_00274	1c_01014	SRR601_05105	SRR602_03051	SRR603_02601	SRR605_02146	SYD139_03479	SYD325_03781
serS	serS	Serine--tRNA ligase			10	10	1	8	261	1293	1293	1293	ERR_02533	1-42_01835	1a_00273	1c_01013	SRR601_05104	SRR602_03050	SRR603_02600	SRR605_02145	SYD139_03480	SYD325_03780
rarA	rarA	Replication-associated recombination protein A			10	10	1	8	246	1344	1344	1344	ERR_02532	1-42_01836	1a_00272	1c_01012	SRR601_05103	SRR602_03049	SRR603_02599	SRR605_02144	SYD139_03481	SYD325_03779
lolA	lolA	Outer-membrane lipoprotein carrier protein			10	10	1	8	417	612	612	612	ERR_02531	1-42_01837	1a_00271	1c_01011	SRR601_05102	SRR602_03048	SRR603_02598	SRR605_02143	SYD139_03482	SYD325_03778
group_1188		hypothetical protein			10	10	1	8	98	2520	4275	4077.9	ERR_02530	1-42_01838	1a_00270	1c_01010	SRR601_05101	SRR602_03047	SRR603_02597	SRR605_02142	SYD139_03483	SYD325_03777
lrp_1	lrp_1	Leucine-responsive regulatory protein			10	10	1	8	123	495	495	495	ERR_02529	1-42_01839	1a_00269	1c_01009	SRR601_02833	SRR602_03046	SRR603_02596	SRR605_02141	SYD139_03484	SYD325_03776
trxB	trxB	Thioredoxin reductase			10	10	1	8	26	996	996	996	ERR_02528	1-42_01840	1a_00268	1c_01008	SRR601_02834	SRR602_03045	SRR603_02595	SRR605_02140	SYD139_03485	SYD325_03775
cydD	cydD	ATP-binding/permease protein CydD			10	10	1	8	126	1767	1767	1767	ERR_02527	1-42_01841	1a_00267	1c_01007	SRR601_02835	SRR602_03044	SRR603_02594	SRR605_02139	SYD139_03486	SYD325_03774
msbA_1	msbA_1	Lipid A export ATP-binding/permease protein MsbA			10	10	1	8	141	1722	1722	1722	ERR_02526	1-42_01842	1a_00266	1c_01006	SRR601_02836	SRR602_03043	SRR603_02593	SRR605_02138	SYD139_03487	SYD325_03773
aat	aat	Leucyl/phenylalanyl-tRNA--protein transferase			10	10	1	8	329	702	702	702	ERR_02525	1-42_01843	1a_00265	1c_01005	SRR601_02837	SRR602_03042	SRR603_02592	SRR605_02137	SYD139_03488	SYD325_03772
infA	infA	Translation initiation factor IF-1			10	10	1	8	382	219	219	219	ERR_02524	1-42_01844	1a_00264	1c_01004	SRR601_02838	SRR602_03041	SRR603_02591	SRR605_02136	SYD139_03489	SYD325_03771
clpA	clpA	ATP-dependent Clp protease ATP-binding subunit ClpA			10	10	1	8	53	2280	2280	2280	ERR_02523	1-42_01845	1a_00263	1c_01003	SRR601_02839	SRR602_03040	SRR603_02590	SRR605_02135	SYD139_03490	SYD325_03770
clpS	clpS	ATP-dependent Clp protease adapter protein ClpS			10	10	1	8	274	318	318	318	ERR_02522	1-42_01846	1a_00262	1c_01002	SRR601_02840	SRR602_03039	SRR603_02589	SRR605_02134	SYD139_03491	SYD325_03769
cspD	cspD	Cold shock-like protein CspD			10	10	1	8	377	222	222	222	ERR_02521	1-42_01847	1a_00261	1c_01001	SRR601_02841	SRR602_03038	SRR603_02588	SRR605_02133	SYD139_03492	SYD325_03768
macB	macB	Macrolide export ATP-binding/permease protein MacB			10	10	1	8	96	1941	1941	1941	ERR_02520	1-42_01848	1a_00260	1c_01000	SRR601_02842	SRR602_03037	SRR603_02587	SRR605_02132	SYD139_03493	SYD325_03767
macA	macA	Macrolide export protein MacA			10	10	1	8	370	1116	1116	1116	ERR_02519	1-42_01849	1a_00259	1c_00999	SRR601_02843	SRR602_03036	SRR603_02586	SRR605_02131	SYD139_03494	SYD325_03766
group_1213		hypothetical protein			10	10	1	8	161	1659	1659	1659	ERR_02518	1-42_01850	1a_00258	1c_00998	SRR601_02844	SRR602_03035	SRR603_02585	SRR605_02130	SYD139_03495	SYD325_03765
aqpZ_1	aqpZ_1	Aquaporin Z			10	10	1	8	335	696	696	696	ERR_02517	1-42_01851	1a_00257	1c_00997	SRR601_02845	SRR602_03034	SRR603_02584	SRR605_02129	SYD139_03496	SYD325_03764
lysO	lysO	Lysine exporter LysO			10	10	1	8	170	900	900	900	ERR_02516	1-42_01852	1a_00256	1c_00996	SRR601_02846	SRR602_03033	SRR603_02583	SRR605_02128	SYD139_03497	SYD325_03763
hcp	hcp	Hydroxylamine reductase			10	10	1	8	151	1686	1686	1686	ERR_02515	1-42_01853	1a_00255	1c_00995	SRR601_02847	SRR602_03032	SRR603_02582	SRR605_02127	SYD139_03498	SYD325_03762
hcr	hcr	NADH oxidoreductase HCR			10	10	1	8	57	969	969	969	ERR_02514	1-42_01854	1a_00254	1c_00994	SRR601_02848	SRR602_03031	SRR603_02581	SRR605_02126	SYD139_03499	SYD325_03761
group_1223		hypothetical protein			10	10	1	8	191	435	435	435	ERR_02513	1-42_01855	1a_00253	1c_00993	SRR601_02849	SRR602_03030	SRR603_02580	SRR605_02125	SYD139_03500	SYD325_03760
poxB	poxB	Pyruvate dehydrogenase [ubiquinone]			10	10	1	8	143	1719	1719	1719	ERR_02512	1-42_01856	1a_00252	1c_00992	SRR601_02850	SRR602_03029	SRR603_02579	SRR605_02124	SYD139_03501	SYD325_03759
ltaE	ltaE	Low specificity L-threonine aldolase			10	10	1	8	22	1002	1002	1002	ERR_02511	1-42_01857	1a_00251	1c_00991	SRR601_02851	SRR602_03028	SRR603_02578	SRR605_02123	SYD139_03502	SYD325_03758
group_1230		hypothetical protein			10	10	1	8	204	1443	1443	1443	ERR_02510	1-42_01858	1a_00250	1c_00990	SRR601_02852	SRR602_03027	SRR603_02577	SRR605_02122	SYD139_03503	SYD325_03757
auaH	auaH	Aurachin B dehydrogenase			10	10	1	8	11	1014	1014	1014	ERR_02509	1-42_01859	1a_00249	1c_00989	SRR601_02853	SRR602_03026	SRR603_02576	SRR605_02121	SYD139_03504	SYD325_03756
amiD	amiD	N-acetylmuramoyl-L-alanine amidase AmiD			10	10	1	8	216	831	831	831	ERR_02508	1-42_01860	1a_00248	1c_00988	SRR601_02854	SRR602_03025	SRR603_02575	SRR605_02120	SYD139_03505	SYD325_03755
group_1271		hypothetical protein			10	10	1	8	356	1140	1140	1140	ERR_02507	1-42_01861	1a_00247	1c_00987	SRR601_02855	SRR602_03024	SRR603_02574	SRR605_02119	SYD139_03506	SYD325_03754
ybjP	ybjP	putative lipoprotein YbjP			10	10	1	8	88	516	516	516	ERR_02506	1-42_01862	1a_00246	1c_00986	SRR601_02856	SRR602_03023	SRR603_02573	SRR605_02118	SYD139_03507	SYD325_03753
artP	artP	Arginine transport ATP-binding protein ArtP			10	10	1	8	297	729	729	729	ERR_02505	1-42_01863	1a_00245	1c_00985	SRR601_02857	SRR602_03022	SRR603_02572	SRR605_02117	SYD139_03508	SYD325_03752
artI	artI	Putative ABC transporter arginine-binding protein 2			10	10	1	8	277	753	753	753	ERR_02504	1-42_01864	1a_00244	1c_00984	SRR601_02858	SRR602_03021	SRR603_02571	SRR605_02116	SYD139_03509	SYD325_03751
artQ_2	artQ_2	Arginine ABC transporter permease protein ArtQ			10	10	1	8	316	717	717	717	ERR_02503	1-42_01865	1a_00243	1c_00983	SRR601_02859	SRR602_03020	SRR603_02570	SRR605_02115	SYD139_03510	SYD325_03750
artM_1	artM_1	Arginine ABC transporter permease protein ArtM			10	10	1	8	359	669	669	669	ERR_02502	1-42_01866	1a_00242	1c_00982	SRR601_02860	SRR602_03019	SRR603_02569	SRR605_02114	SYD139_03511	SYD325_03749
artJ_2	artJ_2	ABC transporter arginine-binding protein 1			10	10	1	8	295	732	732	732	ERR_02501	1-42_01867	1a_00241	1c_00981	SRR601_02861	SRR602_03018	SRR603_02568	SRR605_02113	SYD139_03512	SYD325_03748
sasA_2	sasA_2	Adaptive-response sensory-kinase SasA			10	10	1	8	200	1473	1473	1473	ERR_02500	1-42_01868	1a_00240	1c_00980	SRR601_02862	SRR602_03017	SRR603_02567	SRR605_02112	SYD139_03513	SYD325_03747
walR	walR	Transcriptional regulatory protein WalR			10	10	1	8	315	717	717	717	ERR_02499	1-42_01869	1a_00239	1c_00979	SRR601_02863	SRR602_03016	SRR603_02566	SRR605_02111	SYD139_03514	SYD325_03746
rlmC	rlmC	23S rRNA (uracil(747)-C(5))-methyltransferase RlmC			10	10	1	8	361	1128	1128	1128	ERR_02498	1-42_01870	1a_00238	1c_00978	SRR601_02864	SRR602_03015	SRR603_02565	SRR605_02110	SYD139_03515	SYD325_03745
ybjO	ybjO	Inner membrane protein YbjO			10	10	1	8	128	489	489	489	ERR_02497	1-42_01871	1a_00237	1c_00977	SRR601_02865	SRR602_03014	SRR603_02564	SRR605_02109	SYD139_03516	SYD325_03744
ydcV_2	ydcV_2	Inner membrane ABC transporter permease protein YdcV			10	10	1	8	206	846	846	846	ERR_02496	1-42_01872	1a_00236	1c_00976	SRR601_02866	SRR602_03013	SRR603_02563	SRR605_02108	SYD139_03517	SYD325_03743
potH	potH	Putrescine transport system permease protein PotH			10	10	1	8	76	954	954	954	ERR_02495	1-42_01873	1a_00235	1c_00975	SRR601_02867	SRR602_03012	SRR603_02562	SRR605_02107	SYD139_03518	SYD325_03742
potA_3	potA_3	Spermidine/putrescine import ATP-binding protein PotA			10	10	1	8	336	1167	1167	1167	ERR_02494	1-42_01874	1a_00234	1c_00974	SRR601_02868	SRR602_03011	SRR603_02561	SRR605_02106	SYD139_03519	SYD325_03741
potF	potF	Putrescine-binding periplasmic protein			10	10	1	8	373	1113	1113	1113	ERR_02493	1-42_01875	1a_00233	1c_00973	SRR601_02869	SRR602_03010	SRR603_02560	SRR605_02105	SYD139_03520	SYD325_03740
ybjN	ybjN	putative protein YbjN			10	10	1	8	147	480	480	480	ERR_02492	1-42_01876	1a_00232	1c_00972	SRR601_02870	SRR602_03009	SRR603_02559	SRR605_02104	SYD139_03521	SYD325_03739
rimK	rimK	Ribosomal protein S6--L-glutamate ligase			10	10	1	8	162	903	903	903	ERR_02491	1-42_01877	1a_00231	1c_00971	SRR601_02871	SRR602_03008	SRR603_02558	SRR605_02103	SYD139_03522	SYD325_03738
nfsA	nfsA	Oxygen-insensitive NADPH nitroreductase			10	10	1	8	305	723	723	723	ERR_02490	1-42_01878	1a_00230	1c_00970	SRR601_02872	SRR602_03007	SRR603_02557	SRR605_02102	SYD139_03523	SYD325_03737
group_1257		hypothetical protein			10	10	1	8	306	288	288	288	ERR_02489	1-42_01879	1a_00229	1c_00969	SRR601_02873	SRR602_03006	SRR603_02556	SRR605_02101	SYD139_03524	SYD325_03736
grxA	grxA	Glutaredoxin 1			10	10	1	8	331	264	264	264	ERR_02488	1-42_01880	1a_00228	1c_00968	SRR601_02874	SRR602_03005	SRR603_02555	SRR605_02100	SYD139_03525	SYD325_03735
ybjM	ybjM	Inner membrane protein YbjM			10	10	1	8	224	384	384	384	ERR_02487	1-42_01881	1a_00227	1c_00967	SRR601_02875	SRR602_03004	SRR603_02554	SRR605_02099	SYD139_03526	SYD325_03734
aspT_1	aspT_1	Aspartate/alanine antiporter			10	10	1	8	150	1686	1686	1686	ERR_02486	1-42_01882	1a_00226	1c_00966	SRR601_02876	SRR602_03003	SRR603_02553	SRR605_02098	SYD139_03527	SYD325_03733
rcdA	rcdA	HTH-type transcriptional regulator RcdA			10	10	1	8	23	564	564	564	ERR_02485	1-42_01883	1a_00225	1c_00965	SRR601_02877	SRR602_02490	SRR603_02509	SRR605_02054	SYD139_03570	SYD325_03732
ybjJ	ybjJ	Inner membrane protein YbjJ			10	10	1	8	314	1203	1203	1203	ERR_02484	1-42_01884	1a_00224	1c_00964	SRR601_02878	SRR602_02489	SRR603_02508	SRR605_02053	SYD139_03571	SYD325_03731
ybjI	ybjI	5-amino-6-(5-phospho-D-ribitylamino)uracil phosphatase YbjI			10	10	1	8	229	813	813	813	ERR_02483	1-42_01885	1a_00223	1c_00963	SRR601_02879	SRR602_02488	SRR603_02507	SRR605_02052	SYD139_03572	SYD325_03730
mdfA	mdfA	Multidrug transporter MdfA			10	10	1	8	294	1233	1233	1233	ERR_02482	1-42_01886	1a_00222	1c_00962	SRR601_02880	SRR602_02487	SRR603_02506	SRR605_02051	SYD139_03573	SYD325_03729
ybjG	ybjG	Putative undecaprenyl-diphosphatase YbjG			10	10	1	8	433	594	594	594	ERR_02481	1-42_01887	1a_00221	1c_00961	SRR601_02881	SRR602_02486	SRR603_02505	SRR605_02050	SYD139_03574	SYD325_03728
deoR	deoR	Deoxyribose operon repressor			10	10	1	8	271	759	759	759	ERR_02480	1-42_01888	1a_00220	1c_00960	SRR601_02882	SRR602_02485	SRR603_02504	SRR605_02049	SYD139_03575	SYD325_03727
dacC	dacC	D-alanyl-D-alanine carboxypeptidase DacC			10	10	1	8	309	1212	1212	1212	ERR_02479	1-42_01889	1a_00219	1c_00959	SRR601_02883	SRR602_02484	SRR603_02503	SRR605_02048	SYD139_03576	SYD325_03726
gstB_3	gstB_3	Glutathione S-transferase GstB			10	10	1	8	406	627	627	627	ERR_02478	1-42_01890	1a_00218	1c_00958	SRR601_02884	SRR602_02483	SRR603_02502	SRR605_02047	SYD139_03577	SYD325_03725
yliI	yliI	Aldose sugar dehydrogenase YliI			10	10	1	8	376	1110	1110	1110	ERR_02477	1-42_01891	1a_00217	1c_00957	SRR601_02885	SRR602_02482	SRR603_02501	SRR605_02046	SYD139_03578	SYD325_03724
group_1240		hypothetical protein			10	10	1	8	223	384	384	384	ERR_02476	1-42_01892	1a_00216	1c_00956	SRR601_02886	SRR602_02481	SRR603_02500	SRR605_02045	SYD139_03579	SYD325_03723
rafB_2	rafB_2	Raffinose permease			10	10	1	8	286	1242	1242	1242	ERR_02475	1-42_01893	1a_00215	1c_00955	SRR601_02887	SRR602_02480	SRR603_02499	SRR605_02044	SYD139_03580	SYD325_03722
rimO	rimO	Ribosomal protein S12 methylthiotransferase RimO			10	10	1	8	252	1326	1326	1326	ERR_02474	1-42_01894	1a_03210	1c_00954	SRR601_02888	SRR602_02479	SRR603_02498	SRR605_02043	SYD139_03581	SYD325_03721
gsiD_2	gsiD_2	Glutathione transport system permease protein GsiD			10	10	1	8	148	912	912	912	ERR_02473	1-42_01895	1a_03209	1c_00953	SRR601_02889	SRR602_02478	SRR603_02497	SRR605_02042	SYD139_03582	SYD325_03720
gsiC_3	gsiC_3	Glutathione transport system permease protein GsiC			10	10	1	8	134	921	921	921	ERR_02472	1-42_01896	1a_03208	1c_00952	SRR601_02890	SRR602_02477	SRR603_02496	SRR605_02041	SYD139_03583	SYD325_03719
gsiB_1	gsiB_1	Glutathione-binding protein GsiB			10	10	1	8	187	1542	1542	1542	ERR_02471	1-42_01897	1a_03207	1c_00951	SRR601_02891	SRR602_02476	SRR603_02495	SRR605_02040	SYD139_03584	SYD325_03718
gsiA_2	gsiA_2	Glutathione import ATP-binding protein GsiA			10	10	1	8	114	1860	1860	1860	ERR_02470	1-42_01898	1a_03206	1c_00950	SRR601_02892	SRR602_02475	SRR603_02494	SRR605_02039	SYD139_03585	SYD325_03717
iaaA	iaaA	Isoaspartyl peptidase			10	10	1	8	97	942	942	942	ERR_02469	1-42_01899	1a_03205	1c_00949	SRR601_02893	SRR602_02474	SRR603_02493	SRR605_02038	SYD139_03586	SYD325_03716
moeA_1~~~moeA_2~~~moeA	moeA_1;moeA_2;moeA	Molybdopterin molybdenumtransferase			10	11	1.1	8	60	294	1236	1123.64	ERR_02468	1-42_01900	1a_03204	1c_00948;1c_00947	SRR601_02894	SRR602_02473	SRR603_02492	SRR605_02037	SYD139_03587	SYD325_03715
moeB	moeB	Molybdopterin-synthase adenylyltransferase			10	10	1	8	273	756	756	756	ERR_02467	1-42_01901	1a_03203	1c_00946	SRR601_02895	SRR602_02472	SRR603_02491	SRR605_02036	SYD139_03588	SYD325_03714
cutD_2	cutD_2	Choline trimethylamine-lyase activating enzyme			10	10	1	8	169	900	900	900	ERR_02466	1-42_01902	1a_03202	1c_00945	SRR601_02896	SRR602_02471	SRR603_02490	SRR605_02035	SYD139_03589	SYD325_03713
cutC_1	cutC_1	Choline trimethylamine-lyase			10	10	1	8	43	2433	2433	2433	ERR_02465	1-42_01903	1a_03201	1c_00944	SRR601_02897	SRR602_02470	SRR603_02489	SRR605_02034	SYD139_03590	SYD325_03712
ybiV	ybiV	Sugar phosphatase YbiV			10	10	1	8	227	816	816	816	ERR_02464	1-42_01904	1a_03200	1c_00943	SRR601_02898	SRR602_02469	SRR603_02488	SRR605_02033	SYD139_03591	SYD325_03711
ybiU	ybiU	putative protein YbiU			10	10	1	8	278	1266	1266	1266	ERR_02463	1-42_01905	1a_03199	1c_00942	SRR601_02899	SRR602_02468	SRR603_02487	SRR605_02032	SYD139_03592	SYD325_03710
cytR_2	cytR_2	HTH-type transcriptional repressor CytR			10	10	1	8	283	1245	1245	1245	ERR_02462	1-42_01906	1a_03198	1c_00941	SRR601_02900	SRR602_02467	SRR603_02486	SRR605_02031	SYD139_03593	SYD325_03709
exuT_4	exuT_4	Hexuronate transporter			10	10	1	8	259	1302	1302	1302	ERR_02461	1-42_01907	1a_03197	1c_00940	SRR601_02901	SRR602_02466	SRR603_02485	SRR605_02030	SYD139_03594	SYD325_03708
group_1175		hypothetical protein			10	10	1	8	47	2364	2364	2364	ERR_02460	1-42_01908	1a_03196	1c_00939	SRR601_02902	SRR602_02465	SRR603_02484	SRR605_02029	SYD139_03595	SYD325_03707
ybiT	ybiT	putative ABC transporter ATP-binding protein YbiT			10	10	1	8	179	1593	1593	1593	ERR_02459	1-42_01909	1a_03195	1c_00938	SRR601_02903	SRR602_02464	SRR603_02483	SRR605_02028	SYD139_03596	SYD325_03706
group_1248		hypothetical protein			10	10	1	8	250	786	786	786	ERR_02458	1-42_01910	1a_03194	1c_00937	SRR601_02904	SRR602_02463	SRR603_02482	SRR605_02027	SYD139_03597	SYD325_03705
ybiS	ybiS	putative LD-transpeptidase YbiS			10	10	1	8	35	990	990	990	ERR_02457	1-42_01911	1a_03193	1c_00936	SRR601_02905	SRR602_02462	SRR603_02481	SRR605_02026	SYD139_03598	SYD325_03704
gmuR	gmuR	HTH-type transcriptional regulator GmuR			10	10	1	8	313	717	717	717	ERR_02456	1-42_01912	1a_03192	1c_00935	SRR601_02906	SRR602_02461	SRR603_02480	SRR605_02025	SYD139_03599	SYD325_03703
bglA_2	bglA_2	Aryl-phospho-beta-D-glucosidase BglA			10	10	1	8	236	1377	1377	1377	ERR_02455	1-42_01913	1a_03191	1c_00934	SRR601_02907	SRR602_02460	SRR603_02479	SRR605_02024	SYD139_03600	SYD325_03702
ybiR	ybiR	Inner membrane protein YbiR			10	10	1	8	372	1113	1113	1113	ERR_02454	1-42_01914	1a_03190	1c_00933	SRR601_02908	SRR602_02459	SRR603_02478	SRR605_02023	SYD139_03601	SYD325_03701
mntR	mntR	Transcriptional regulator MntR			10	10	1	8	154	474	474	474	ERR_02453	1-42_01915	1a_03189	1c_00932	SRR601_02909	SRR602_02458	SRR603_02477	SRR605_02022	SYD139_03602	SYD325_03700
mntS	mntS	Small protein MntS			10	10	1	8	434	126	126	126	ERR_02452	1-42_01916	1a_03188	1c_00931	SRR601_02910	SRR602_02457	SRR603_02476	SRR605_02021	SYD139_03603	SYD325_03699
opgE	opgE	Phosphoethanolamine transferase OpgE			10	10	1	8	181	1581	1581	1581	ERR_02451	1-42_01917	1a_03187	1c_00930	SRR601_02911	SRR602_02456	SRR603_02475	SRR605_02020	SYD139_03604	SYD325_03698
ompX	ompX	Outer membrane protein X			10	10	1	8	94	513	513	513	ERR_02450	1-42_01918	1a_03186	1c_00929	SRR601_02912	SRR602_02455	SRR603_02474	SRR605_02019	SYD139_03605	SYD325_03697
rhtA	rhtA	Threonine/homoserine exporter RhtA			10	10	1	8	183	888	888	888	ERR_02449	1-42_01919	1a_03185	1c_00928	SRR601_02913	SRR602_02454	SRR603_02473	SRR605_02018	SYD139_03606	SYD325_03696
dps	dps	DNA protection during starvation protein			10	10	1	8	112	504	504	504	ERR_02448	1-42_01920	1a_03184	1c_00927	SRR601_02914	SRR602_02453	SRR603_02472	SRR605_02017	SYD139_03607	SYD325_03695
glnH_2	glnH_2	Glutamine-binding periplasmic protein			10	10	1	8	280	747	747	747	ERR_02447	1-42_01921	1a_03183	1c_00926	SRR601_02915	SRR602_02452	SRR603_02471	SRR605_02016	SYD139_03608	SYD325_03694
glnP_1	glnP_1	Glutamine transport system permease protein GlnP			10	10	1	8	368	660	660	660	ERR_02446	1-42_01922	1a_03182	1c_00925	SRR601_02916	SRR602_02451	SRR603_02470	SRR605_02015	SYD139_03609	SYD325_03693
glnQ_4	glnQ_4	Glutamine transport ATP-binding protein GlnQ			10	10	1	8	304	723	723	723	ERR_02445	1-42_01923	1a_03181	1c_00924	SRR601_02917	SRR602_02450	SRR603_02469	SRR605_02014	SYD139_03610	SYD325_03692
ybiO	ybiO	Moderate conductance mechanosensitive channel YbiO			10	10	1	8	62	2196	2196	2196	ERR_02444	1-42_01924	1a_03180	1c_00923	SRR601_02918	SRR602_02449	SRR603_02468	SRR605_02013	SYD139_03611	SYD325_03691
rlmF	rlmF	Ribosomal RNA large subunit methyltransferase F			10	10	1	8	146	915	915	915	ERR_02443	1-42_01925	1a_03179	1c_00922	SRR601_02919	SRR602_02448	SRR603_02467	SRR605_02012	SYD139_03612	SYD325_03690
group_1294		hypothetical protein			10	10	1	8	413	615	615	615	ERR_02442	1-42_01926	1a_03178	1c_00921	SRR601_02920	SRR602_02447	SRR603_02466	SRR605_02011	SYD139_03613	SYD325_03689
mcbA	mcbA	putative protein McbA			10	10	1	8	334	261	261	261	ERR_02441	1-42_01927	1a_03177	1c_00920	SRR601_02921	SRR602_02446	SRR603_02465	SRR605_02010	SYD139_03614	SYD325_03688
ybiI	ybiI	putative protein YbiI			10	10	1	8	327	267	267	267	ERR_02440	1-42_01928	1a_03176	1c_00919	SRR601_02922	SRR602_02445	SRR603_02464	SRR605_02009	SYD139_03615	SYD325_03687
bhsA_1	bhsA_1	Multiple stress resistance protein BhsA			10	10	1	8	333	261	261	261	ERR_02439	1-42_01929	1a_03175	1c_00918	SRR601_02923	SRR602_02444	SRR603_02463	SRR605_02008	SYD139_03616	SYD325_03686
ybiB	ybiB	putative protein YbiB			10	10	1	8	56	969	969	969	ERR_02438	1-42_01930	1a_03174	1c_00917	SRR601_02924	SRR602_02443	SRR603_02462	SRR605_02007	SYD139_03617	SYD325_03685
dinG_2	dinG_2	putative ATP-dependent helicase DinG			10	10	1	8	67	2157	2157	2157	ERR_02437	1-42_01931	1a_03173	1c_00916	SRR601_02925	SRR602_02442	SRR603_02461	SRR605_02006	SYD139_03618	SYD325_03684
rhlE	rhlE	ATP-dependent RNA helicase RhlE			10	10	1	8	242	1356	1356	1356	ERR_02436	1-42_01932	1a_03172	1c_00915	SRR601_02926	SRR602_02441	SRR603_02460	SRR605_02005	SYD139_03619	SYD325_03683
dxs_1	dxs_1	1-deoxy-D-xylulose-5-phosphate synthase			10	10	1	8	31	993	993	993	ERR_02435	1-42_01933	1a_03171	1c_00914	SRR601_02927	SRR602_02440	SRR603_02459	SRR605_02004	SYD139_03620	SYD325_03682
cbbT_1	cbbT_1	Transketolase 2			10	10	1	8	205	846	846	846	ERR_02434	1-42_01934	1a_03170	1c_00913	SRR601_02928	SRR602_02439	SRR603_02458	SRR605_02003	SYD139_03621	SYD325_03681
fabG_3	fabG_3	3-oxoacyl-[acyl-carrier-protein] reductase FabG			10	10	1	8	279	750	750	750	ERR_02433	1-42_01935	1a_03169	1c_00912	SRR601_02929	SRR602_02438	SRR603_02457	SRR605_02002	SYD139_03622	SYD325_03680
gudP_2	gudP_2	putative glucarate transporter			10	10	1	8	251	1332	1332	1332	ERR_02432	1-42_01936	1a_03168	1c_00911	SRR601_02930	SRR602_02437	SRR603_02456	SRR605_02001	SYD139_03623	SYD325_03679
perR	perR	HTH-type transcriptional regulator PerR			10	10	1	8	125	924	924	924	ERR_02431	1-42_01937	1a_03167	1c_00910	SRR601_02931	SRR602_02436	SRR603_02455	SRR605_02000	SYD139_03624	SYD325_03678
cecR	cecR	HTH-type transcriptional dual regulator CecR			10	10	1	8	367	660	660	660	ERR_02430	1-42_01938	1a_03166	1c_00909	SRR601_02932	SRR602_02435	SRR603_02454	SRR605_01999	SYD139_03625	SYD325_03677
group_1166		hypothetical protein			10	10	1	8	25	996	996	996	ERR_02429	1-42_01939	1a_03165	1c_00908	SRR601_02933	SRR602_02434	SRR603_02453	SRR605_01998	SYD139_03626	SYD325_03676
ybhF_2	ybhF_2	putative multidrug ABC transporter ATP-binding protein YbhF			10	10	1	8	137	1740	1740	1740	ERR_02428	1-42_01940	1a_03164	1c_00907	SRR601_02934	SRR602_02433	SRR603_02452	SRR605_01997	SYD139_03627	SYD325_03675
ybhS	ybhS	putative multidrug ABC transporter permease YbhS			10	10	1	8	360	1134	1134	1134	ERR_02427	1-42_01941	1a_03163	1c_00906	SRR601_02935	SRR602_02432	SRR603_02451	SRR605_01996	SYD139_03628	SYD325_03674
ybhR_2	ybhR_2	putative multidrug ABC transporter permease YbhR			10	10	1	8	380	1107	1107	1107	ERR_02426	1-42_01942	1a_03162	1c_00905	SRR601_02936	SRR602_02431	SRR603_02450	SRR605_01995	SYD139_03629	SYD325_03673
ybhQ	ybhQ	Inner membrane protein YbhQ			10	10	1	8	189	438	438	438	ERR_02425	1-42_01943	1a_03161	1c_00904	SRR601_02937	SRR602_02430	SRR603_02449	SRR605_01994	SYD139_03630	SYD325_03672
group_1253		hypothetical protein			10	10	1	8	267	762	762	762	ERR_02424	1-42_01944	1a_03160	1c_00903	SRR601_02938	SRR602_02429	SRR603_02448	SRR605_01993	SYD139_03631	SYD325_03671
group_690		hypothetical protein			10	10	1	2	78	2052	2052	2052	ERR_00596	1-42_01946	1a_03496	1c_01859	SRR601_00658	SRR602_00357	SRR603_01529	SRR605_00966	SYD139_02634	SYD325_02734
kdgK_2	kdgK_2	2-dehydro-3-deoxygluconokinase			10	10	1	2	96	930	930	930	ERR_00595	1-42_01947	1a_03497	1c_01860	SRR601_00659	SRR602_00358	SRR603_01530	SRR605_00967	SYD139_02633	SYD325_02735
yhjJ	yhjJ	Protein YhjJ			10	10	1	2	147	1503	1503	1503	ERR_00594	1-42_01948	1a_03498	1c_01861	SRR601_00660	SRR602_00359	SRR603_01531	SRR605_00968	SYD139_02632	SYD325_02736
dctA_1	dctA_1	Aerobic C4-dicarboxylate transport protein			10	10	1	2	222	1287	1287	1287	ERR_00593	1-42_01949	1a_03499	1c_01862	SRR601_00661	SRR602_00360	SRR603_01532	SRR605_00969	SYD139_02631	SYD325_02737
pdeK	pdeK	putative cyclic di-GMP phosphodiesterase PdeK			10	10	1	2	82	2007	2007	2007	ERR_00592	1-42_01950	1a_03500	1c_01863	SRR601_00662	SRR602_00361	SRR603_01533	SRR605_00970	SYD139_02630	SYD325_02738
bcsC	bcsC	Cellulose synthase operon protein C			10	10	1	2	10	3480	3480	3480	ERR_00591	1-42_01951	1a_03501	1c_01864	SRR601_00663	SRR602_00362	SRR603_01534	SRR605_00971	SYD139_02629	SYD325_02739
bcsZ	bcsZ	Endoglucanase			10	10	1	2	302	1110	1110	1110	ERR_00590	1-42_01952	1a_03502	1c_01865	SRR601_00664	SRR602_00363	SRR603_01535	SRR605_00972	SYD139_02628	SYD325_02740
bcsB_2	bcsB_2	Cyclic di-GMP-binding protein			10	10	1	2	52	2304	2304	2304	ERR_00589	1-42_01953	1a_03503	1c_01866	SRR601_00665	SRR602_00364	SRR603_01536	SRR605_00973	SYD139_02627	SYD325_02741
bcsA	bcsA	Cellulose synthase catalytic subunit [UDP-forming]			10	10	1	2	32	2619	2619	2619	ERR_00588	1-42_01954	1a_03504	1c_01867	SRR601_00666	SRR602_00365	SRR603_01537	SRR605_00974	SYD139_02626	SYD325_02742
bcsQ_2	bcsQ_2	Cellulose biosynthesis protein BcsQ			10	10	1	2	249	732	732	732	ERR_00587	1-42_01955	1a_03505	1c_01868	SRR601_00667	SRR602_00366	SRR603_01538	SRR605_00975	SYD139_02625	SYD325_02743
yhjR	yhjR	Protein YhjR			10	10	1	2	328	189	189	189	ERR_00586	1-42_01956	1a_03506	1c_01869	SRR601_00668	SRR602_00367	SRR603_01539	SRR605_00976	SYD139_02624	SYD325_02744
bcsE	bcsE	Cyclic di-GMP binding protein BcsE			10	10	1	2	134	1554	1554	1554	ERR_00585	1-42_01957	1a_03507	1c_01870	SRR601_00669	SRR602_00368	SRR603_01540	SRR605_00977	SYD139_02623	SYD325_02745
group_742		hypothetical protein			10	10	1	2	323	198	198	198	ERR_00584	1-42_01958	1a_03508	1c_01871	SRR601_00670	SRR602_00369	SRR603_01541	SRR605_00978	SYD139_02622	SYD325_02746
group_696		hypothetical protein			10	10	1	2	110	1680	1680	1680	ERR_00583	1-42_01959	1a_03509	1c_01872	SRR601_00671	SRR602_00370	SRR603_01542	SRR605_00979	SYD139_02621	SYD325_02747
group_671		Endoglucanase			10	10	1	2	19	1002	1002	1002	ERR_00582	1-42_01960	1a_03510	1c_01873	SRR601_00672	SRR602_00371	SRR603_01543	SRR605_00980	SYD139_02620	SYD325_02748
group_695		hypothetical protein			10	10	1	2	109	477	477	477	ERR_00581	1-42_01961	1a_03511	1c_01874	SRR601_00673	SRR602_00372	SRR603_01544	SRR605_00981	SYD139_02619	SYD325_02749
lapB_1	lapB_1	Lipopolysaccharide assembly protein B			10	10	1	2	6	4053	4053	4053	ERR_00580	1-42_01962	1a_03512	1c_01875	SRR601_00674	SRR602_00373	SRR603_01545	SRR605_00982	SYD139_02618	SYD325_02750
bcsB_1	bcsB_1	Cyclic di-GMP-binding protein			10	10	1	2	42	2436	2436	2436	ERR_00579	1-42_01963	1a_03513	1c_01876	SRR601_00675	SRR602_00374	SRR603_01546	SRR605_00983	SYD139_02617	SYD325_02751
bcsA_1~~~bcsA_3~~~acsAB	bcsA_1;bcsA_3;acsAB	Cellulose synthase catalytic subunit [UDP-forming];Cellulose synthase 1			10	11	1.1	2	57	549	2034	1839	ERR_00578	1-42_01964	1a_01757;1a_03514	1c_01877	SRR601_00676	SRR602_00375	SRR603_01547	SRR605_00984	SYD139_02616	SYD325_02752
bcsQ_1	bcsQ_1	Cellulose biosynthesis protein BcsQ			10	10	1	2	187	804	804	804	ERR_00577	1-42_01965	1a_01758	1c_01878	SRR601_00677	SRR602_00376	SRR603_01548	SRR605_00985	SYD139_02615	SYD325_02753
group_681		hypothetical protein			10	10	1	2	55	540	540	540	ERR_00576	1-42_01966	1a_01759	1c_01879	SRR601_00678	SRR602_00377	SRR603_01549	SRR605_00986	SYD139_02614	SYD325_02754
oppF_2	oppF_2	Oligopeptide transport ATP-binding protein OppF			10	10	1	2	11	1014	1014	1014	ERR_00575	1-42_01967	1a_01760	1c_01880	SRR601_00679	SRR602_00378	SRR603_01550	SRR605_00987	SYD139_02613	SYD325_02755
dppD_1	dppD_1	Dipeptide transport ATP-binding protein DppD			10	10	1	2	41	984	984	984	ERR_00574	1-42_01968	1a_01761	1c_01881	SRR601_00680	SRR602_00379	SRR603_01551	SRR605_00988	SYD139_02612	SYD325_02756
dppC	dppC	Dipeptide transport system permease protein DppC			10	10	1	2	120	903	903	903	ERR_00573	1-42_01969	1a_01762	1c_01882	SRR601_00681	SRR602_00380	SRR603_01552	SRR605_00989	SYD139_02611	SYD325_02757
dppB_1	dppB_1	Dipeptide transport system permease protein DppB			10	10	1	2	5	1020	1020	1020	ERR_00572	1-42_01970	1a_01763	1c_01883	SRR601_00682	SRR602_00381	SRR603_01553	SRR605_00990	SYD139_02610	SYD325_02758
dppA_2	dppA_2	Periplasmic dipeptide transport protein			10	10	1	2	130	1608	1608	1608	ERR_00571	1-42_01971	1a_01764	1c_01884	SRR601_00683	SRR602_00382	SRR603_01554	SRR605_00991	SYD139_02609	SYD325_02759
group_727		hypothetical protein			10	10	1	2	273	1185	1185	1185	ERR_00569	1-42_01973	1a_01766	1c_01886	SRR601_00685	SRR602_00384	SRR603_01556	SRR605_00993	SYD139_02607	SYD325_02761
eptB	eptB	Kdo(2)-lipid A phosphoethanolamine 7''-transferase			10	10	1	2	113	1674	1674	1674	ERR_00568	1-42_01974	1a_01767	1c_01887	SRR601_00686	SRR602_00385	SRR603_01557	SRR605_00994	SYD139_02606	SYD325_02762
yhjX	yhjX	putative MFS-type transporter YhjX			10	10	1	2	261	1206	1206	1206	ERR_00567	1-42_01975	1a_01768	1c_01888	SRR601_00687	SRR602_00386	SRR603_01558	SRR605_00995	SYD139_02605	SYD325_02763
group_739		hypothetical protein			10	10	1	2	313	645	645	645	ERR_00566	1-42_01976	1a_01769	1c_01889	SRR601_00688	SRR602_00387	SRR603_01559	SRR605_00996	SYD139_02604	SYD325_02764
tag	tag	DNA-3-methyladenine glycosylase 1			10	10	1	2	8	582	582	582	ERR_00565	1-42_01977	1a_01770	1c_01890	SRR601_00689	SRR602_00388	SRR603_01560	SRR605_00997	SYD139_02603	SYD325_02765
yjaB_1	yjaB_1	putative N-acetyltransferase YjaB			10	10	1	2	137	441	441	441	ERR_00564	1-42_01978	1a_01771	1c_01891	SRR601_00690	SRR602_00389	SRR603_01561	SRR605_00998	SYD139_02602	SYD325_02766
bisC	bisC	Biotin sulfoxide reductase			10	10	1	2	48	2331	2331	2331	ERR_00563	1-42_01979	1a_01772	1c_01892	SRR601_00691	SRR602_00390	SRR603_01562	SRR605_00999	SYD139_02601	SYD325_02767
yiaD	yiaD	putative lipoprotein YiaD			10	10	1	2	299	663	663	663	ERR_00562	1-42_01980	1a_01773	1c_01893	SRR601_00692	SRR602_00391	SRR603_01563	SRR605_01000	SYD139_02600	SYD325_02768
kdgR_1	kdgR_1	HTH-type transcriptional regulator KdgR			10	10	1	2	9	1017	1017	1017	ERR_00561	1-42_01981	1a_01774	1c_01894	SRR601_00693	SRR602_00392	SRR603_01564	SRR605_01001	SYD139_02599	SYD325_02769
group_679		hypothetical protein			10	10	1	2	47	402	750	715.2	ERR_00560	1-42_01982	1a_01775	1c_01895	SRR601_00694	SRR602_00393	SRR603_01565	SRR605_01002	SYD139_02598	SYD325_02770
kdgK_1	kdgK_1	2-dehydro-3-deoxygluconokinase			10	10	1	2	93	936	936	936	ERR_00559	1-42_01983	1a_01776	1c_01896	SRR601_00695	SRR602_00394	SRR603_01566	SRR605_01003	SYD139_02597	SYD325_02771
ttuB_1	ttuB_1	Putative tartrate transporter			10	10	1	2	224	1281	1281	1281	ERR_00558	1-42_01984	1a_01777	1c_01897	SRR601_00696	SRR602_00395	SRR603_01567	SRR605_01004	SYD139_02596	SYD325_02772
ghrB_1	ghrB_1	Glyoxylate/hydroxypyruvate reductase B			10	10	1	2	54	972	972	972	ERR_00557	1-42_01985	1a_01778	1c_01898	SRR601_00697	SRR602_00396	SRR603_01568	SRR605_01005	SYD139_02595	SYD325_02773
group_725		hypothetical protein			10	10	1	2	269	711	711	711	ERR_00556	1-42_01986	1a_01779	1c_01899	SRR601_00698	SRR602_00397	SRR603_01569	SRR605_01006	SYD139_02594	SYD325_02774
pcaK_2	pcaK_2	4-hydroxybenzoate transporter PcaK			10	10	1	2	194	1356	1356	1356	ERR_00555	1-42_01987	1a_01780	1c_01900	SRR601_00699	SRR602_00398	SRR603_01570	SRR605_01007	SYD139_02593	SYD325_02775
group_722		hypothetical protein			10	10	1	2	254	291	291	291	ERR_00554	1-42_01988	1a_01781	1c_01901	SRR601_00700	SRR602_00399	SRR603_01571	SRR605_01008	SYD139_02592	SYD325_02776
cspA	cspA	Cold shock protein CspA			10	10	1	2	316	213	213	213	ERR_00553	1-42_01989	1a_01782	1c_01902	SRR601_00701	SRR602_00400	SRR603_01572	SRR605_01009	SYD139_02591	SYD325_02777
ettA_1	ettA_1	Energy-dependent translational throttle protein EttA			10	10	1	2	129	1620	1620	1620	ERR_00552	1-42_01990	1a_01783	1c_01903	SRR601_00702	SRR602_00401	SRR603_01573	SRR605_01010	SYD139_02590	SYD325_02778
hokA	hokA;	Protein HokA;hypothetical protein			10	10	1	2	36	153	213	183	ERR_00551	1-42_01991	1a_01784	1c_01904	SRR601_00703	SRR602_00402	SRR603_01574	SRR605_01011	SYD139_02589	SYD325_02779
glyS	glyS	Glycine--tRNA ligase beta subunit			10	10	1	2	76	2070	2070	2070	ERR_00550	1-42_01992	1a_01785	1c_01905	SRR601_00704	SRR602_00403	SRR603_01575	SRR605_01012	SYD139_02588	SYD325_02780
glyQ	glyQ	Glycine--tRNA ligase alpha subunit			10	10	1	2	107	912	912	912	ERR_00549	1-42_01993	1a_01786	1c_01906	SRR601_00705	SRR602_00404	SRR603_01576	SRR605_01013	SYD139_02587	SYD325_02781
group_719		hypothetical protein			10	10	1	2	247	303	303	303	ERR_00548	1-42_01994	1a_01787	1c_01907	SRR601_00706	SRR602_00405	SRR603_01577	SRR605_01014	SYD139_02586	SYD325_02782
wecH	wecH	O-acetyltransferase WecH			10	10	1	2	24	996	996	996	ERR_00547	1-42_01995	1a_01788	1c_01908	SRR601_00707	SRR602_00406	SRR603_01578	SRR605_01015	SYD139_02585	SYD325_02783
yiaA	yiaA	Inner membrane protein YiaA			10	10	1	2	133	444	444	444	ERR_00546	1-42_01996	1a_01789	1c_01909	SRR601_00708	SRR602_00407	SRR603_01579	SRR605_01016	SYD139_02584	SYD325_02784
yiaB	yiaB	Inner membrane protein YiaB			10	10	1	2	183	372	372	372	ERR_00545	1-42_01997	1a_01790	1c_01910	SRR601_00709	SRR602_00408	SRR603_01580	SRR605_01017	SYD139_02583	SYD325_02785
xylB_2	xylB_2	Xylulose kinase			10	10	1	2	160	1455	1455	1455	ERR_00544	1-42_01998	1a_01791	1c_01911	SRR601_00710	SRR602_00409	SRR603_01581	SRR605_01018	SYD139_02582	SYD325_02786
xylA_1	xylA_1	Xylose isomerase			10	10	1	2	204	1323	1323	1323	ERR_00543	1-42_01999	1a_01792	1c_01912	SRR601_00711	SRR602_00410	SRR603_01582	SRR605_01019	SYD139_02581	SYD325_02787
xylF	xylF	D-xylose-binding periplasmic protein			10	10	1	2	23	996	996	996	ERR_00542	1-42_02000	1a_01793	1c_01913	SRR601_00712	SRR602_00411	SRR603_01583	SRR605_01020	SYD139_02580	SYD325_02788
xylG_1	xylG_1	Xylose import ATP-binding protein XylG			10	10	1	2	136	1542	1542	1542	ERR_00541	1-42_02001	1a_01794	1c_01914	SRR601_00713	SRR602_00412	SRR603_01584	SRR605_01021	SYD139_02579	SYD325_02789
xylH	xylH	Xylose transport system permease protein XylH			10	10	1	2	275	1182	1182	1182	ERR_00540	1-42_02002	1a_01795	1c_01915	SRR601_00714	SRR602_00413	SRR603_01585	SRR605_01022	SYD139_02578	SYD325_02790
xylR	xylR	Xylose operon regulatory protein			10	10	1	2	276	1179	1179	1179	ERR_00539	1-42_02003	1a_01796	1c_01916	SRR601_00715	SRR602_00414	SRR603_01586	SRR605_01023	SYD139_02577	SYD325_02791
group_672		hypothetical protein			10	10	1	2	20	564	564	564	ERR_00538	1-42_02004	1a_01797	1c_01917	SRR601_00716	SRR602_00415	SRR603_01587	SRR605_01024	SYD139_02576	SYD325_02792
malS	malS	Periplasmic alpha-amylase			10	10	1	2	80	2034	2034	2034	ERR_00537	1-42_02005	1a_01798	1c_01918	SRR601_00717	SRR602_00416	SRR603_01588	SRR605_01025	SYD139_02575	SYD325_02793
avtA	avtA	Valine--pyruvate aminotransferase			10	10	1	2	241	1257	1257	1257	ERR_00536	1-42_02006	1a_01799	1c_01919	SRR601_00718	SRR602_00417	SRR603_01589	SRR605_01026	SYD139_02574	SYD325_02794
cooF	cooF	Iron-sulfur protein			10	10	1	2	101	486	486	486	ERR_00535	1-42_02007	1a_01800	1c_01920	SRR601_00719	SRR602_00418	SRR603_01590	SRR605_01027	SYD139_02573	SYD325_02795
selB	selB	Selenocysteine-specific elongation factor			10	10	1	2	95	1842	1842	1842	ERR_00534	1-42_02008	1a_01801	1c_01921	SRR601_00720	SRR602_00419	SRR603_01591	SRR605_01028	SYD139_02572	SYD325_02796
selA	selA	L-seryl-tRNA(Sec) selenium transferase			10	10	1	2	179	1389	1389	1389	ERR_00533	1-42_02009	1a_01802	1c_01922	SRR601_00721	SRR602_00420	SRR603_01592	SRR605_01029	SYD139_02571	SYD325_02797
yibF	yibF	putative GST-like protein YibF			10	10	1	2	335	609	609	609	ERR_00532	1-42_02010	1a_01803	1c_01923	SRR601_00722	SRR602_00421	SRR603_01593	SRR605_01030	SYD139_02570	SYD325_02798
yibH_1	yibH_1	Inner membrane protein YibH			10	10	1	2	292	1137	1137	1137	ERR_00531	1-42_02011	1a_01804	1c_01924	SRR601_00723	SRR602_00422	SRR603_01594	SRR605_01031	SYD139_02569	SYD325_02799
yiaW_1	yiaW_1	Inner membrane protein YiaW			10	10	1	2	185	369	369	369	ERR_00530	1-42_02012	1a_01805	1c_01925	SRR601_00724	SRR602_00423	SRR603_01595	SRR605_01032	SYD139_02568	SYD325_02800
mtlA	mtlA	PTS system mannitol-specific EIICBA component			10	10	1	2	90	1908	1908	1908	ERR_00529	1-42_02013	1a_01806	1c_01926	SRR601_00725	SRR602_00424	SRR603_01596	SRR605_01033	SYD139_02567	SYD325_02801
mtlD	mtlD	Mannitol-1-phosphate 5-dehydrogenase			10	10	1	2	284	1149	1149	1149	ERR_00528	1-42_02014	1a_01807	1c_01927	SRR601_00726	SRR602_00425	SRR603_01597	SRR605_01034	SYD139_02566	SYD325_02802
mtlR	mtlR	Mannitol operon repressor			10	10	1	2	342	597	597	597	ERR_00527	1-42_02015	1a_01808	1c_01928	SRR601_00727	SRR602_00426	SRR603_01598	SRR605_01035	SYD139_02565	SYD325_02803
[truncated: 3,719 more rows]
